# Supplementary material for: Persistent Interactions with Bacterial Symbionts Direct Mature-Host Cell Morphology and Gene Expression in the Squid-Vibrio Symbiosis
Source: mSystems. 2018 Oct 2;3(5):e00165-18. doi: 10.1128/mSystems.00165-18 (PMC6172772; doi:10.1128/mSystems.00165-18)
Supplement: TABLE S1 [file sys005182266st1.xlsx]

## Sheet: Apo>WT
Locus_id	Annotation (nr)	Apo1	Apo2	Apo3	Apo4	Apo5	Apo6	Lux1	Lux2	Lux3	Lux4	Lux5	Lux6	WT1	WT2	WT3	WT4	WT5	WT6	Infection	Log2(WT/Apo)	Experiment	log2(B/A)	Interaction infection x Experiment	log2(WT-B/Apo-A)	intercept
comp94532_c0	NA	11	13	11	20	14	20	14	17	19	24	19	13	0	0	0	0	0	0	TRUE	-34.6211	FALSE	0.488829	FALSE	-0.710936	3.54621
comp131230_c0	PREDICTED: uncharacterized protein LOC100991169 n=1 Tax=Pan paniscus RepID=UPI0002744BBC	36	31	25	10	21	20	10	11	17	21	26	46	0	0	0	0	0	0	TRUE	-33.9294	FALSE	-0.921489	FALSE	0.720035	4.9573
comp90023_c0	NA	24	21	25	16	13	29	6	15	9	10	21	21	0	0	0	0	0	0	TRUE	-33.7233	FALSE	-0.391414	FALSE	0.184693	4.54317
comp140379_c0	NA	0	0	0	0	0	108	38	0	32	0	36	56	0	0	0	0	0	0	TRUE	-27.6678	TRUE	27.7052	FALSE	-30.363	-25.0734
comp100650_c0	Predicted protein n=1 Tax=Thalassiosira pseudonana RepID=B8C7M9_THAPS	170	177	155	64	119	176	131	88	90	72	74	102	0	0	0	1	0	0	TRUE	-9.78478	FALSE	-0.52265	FALSE	25.1846	7.38531
comp125149_c0	NA	73	69	78	38	54	102	47	35	54	44	39	40	0	0	0	0	0	1	TRUE	-8.73012	FALSE	-0.240978	FALSE	24.8854	6.19926
comp139054_c1	NA	117	133	172	63	68	74	84	29	58	52	146	98	1	0	0	0	1	0	TRUE	-8.32378	TRUE	-1.12218	FALSE	0.949873	7.13209
comp144596_c0	NA	145	165	136	86	118	103	156	110	105	91	60	93	0	0	1	1	1	0	TRUE	-8.00493	TRUE	-0.591928	FALSE	1.43509	7.2141
comp126967_c0	NA	33	42	101	9	7	7	34	5	25	8	10	10	0	0	0	0	1	0	TRUE	-7.68347	TRUE	-2.95336	FALSE	27.6284	5.85993
comp90676_c0	NA	49	44	35	16	11	25	26	15	34	8	8	10	0	0	1	0	0	0	TRUE	-7.54115	TRUE	-1.45985	FALSE	-25.0154	5.42488
comp102888_c0	NA	34	30	30	40	18	17	9	14	10	17	25	35	0	0	0	0	1	0	TRUE	-7.41275	FALSE	-0.49804	FALSE	26.5574	4.97842
comp124331_c0	NA	211	143	200	48	76	80	83	55	72	28	54	25	0	0	0	0	3	2	TRUE	-7.28885	TRUE	-1.46355	TRUE	29.9081	7.52985
comp100109_c0	NA	40	30	32	13	15	13	7	5	6	4	13	11	0	0	1	0	0	0	TRUE	-7.20765	TRUE	-1.45236	FALSE	-26.4586	5.09267
comp118514_c0	NA	26	28	33	13	16	18	26	12	22	13	18	12	0	0	1	0	0	0	TRUE	-7.1201	FALSE	-0.976664	FALSE	-26.9364	4.85985
comp97225_c0	NA	28	22	24	16	17	21	18	16	21	13	22	26	0	0	1	0	0	0	TRUE	-7.05754	FALSE	-0.58228	FALSE	-27.3401	4.64661
comp60192_c0	NA	73	55	73	88	51	36	10	7	18	7	15	12	1	1	0	0	0	1	TRUE	-6.98199	FALSE	-0.339089	FALSE	-0.864704	6.06666
comp115247_c0	NA	162	142	114	231	299	285	82	60	51	99	216	244	2	2	2	1	2	1	TRUE	-6.96242	TRUE	0.890194	FALSE	-1.63912	7.1259
comp144399_c0	NA	171	161	145	81	51	64	108	67	75	51	67	79	3	0	0	1	2	0	TRUE	-6.84357	TRUE	-1.39692	FALSE	1.22156	7.31546
comp66011_c0	NA	14	9	20	26	20	26	20	22	9	17	15	17	0	1	0	0	0	0	TRUE	-6.83496	FALSE	0.597906	FALSE	-27.1021	3.82468
comp91212_c0	NA	20	18	26	31	7	9	20	7	14	8	9	21	1	0	0	0	0	0	TRUE	-6.78043	FALSE	-0.726858	FALSE	-24.3516	4.41042
comp126545_c0	NA	23	21	37	4	9	11	30	0	12	3	14	13	0	0	1	0	0	0	TRUE	-6.76551	TRUE	-1.80134	FALSE	-24.6684	4.7369
comp129291_c1	NA	53	31	80	15	8	20	70	16	35	15	25	16	0	0	1	0	0	1	TRUE	-6.75316	TRUE	-2.05353	FALSE	1.86856	5.77893
comp133591_c0	PREDICTED: gliomedin n=1 Tax=Falco peregrinus RepID=UPI000386EF02	22	11	17	10	25	18	9	11	15	11	52	23	0	0	0	1	0	0	TRUE	-6.73142	FALSE	0.0457511	FALSE	26.0405	4.06255
comp145345_c0	NA	133	109	148	108	160	175	127	116	134	118	103	149	0	1	4	2	0	1	TRUE	-6.73114	FALSE	0.117787	FALSE	-1.01722	7.02451
comp111507_c0	NA	21	18	22	16	11	14	28	32	14	11	13	6	1	0	0	0	0	0	TRUE	-6.69374	FALSE	-0.745202	FALSE	-27.1994	4.33996
comp122856_c0	NA	61	52	110	23	12	41	95	87	22	8	2	6	1	0	2	0	0	0	TRUE	-6.67709	TRUE	-1.69775	FALSE	-24.9225	6.20856
comp138382_c0	NA	1097	1122	797	977	1027	978	553	358	360	647	1012	1098	12	8	10	9	9	12	TRUE	-6.64295	FALSE	-0.0389276	FALSE	0.0688546	9.97391
comp80335_c0	NA	521	614	633	242	292	218	733	788	599	341	480	310	1	8	5	2	3	6	TRUE	-6.62811	TRUE	-1.2701	FALSE	0.916463	9.20208
comp84772_c0	Putative uncharacterized protein n=1 Tax=Branchiostoma floridae RepID=C3ZEC5_BRAFL	673	554	697	242	344	361	396	395	517	325	398	477	5	3	4	5	3	8	TRUE	-6.6109	TRUE	-1.04192	FALSE	1.31221	9.32449
comp87514_c0	NA	21	21	27	3	5	15	24	16	24	7	10	9	0	1	0	0	0	0	TRUE	-6.58057	TRUE	-1.64707	FALSE	-24.8441	4.51312
comp129228_c0	NA	322	299	313	146	130	118	156	135	127	92	165	129	3	6	3	0	0	4	TRUE	-6.49966	TRUE	-1.3258	FALSE	-0.305972	8.28162
comp137626_c0	NA	248	282	21	0	32	0	0	135	0	26	92	0	0	8	0	0	0	0	TRUE	-6.44738	TRUE	-4.01186	FALSE	-20.9382	7.52951
comp116952_c0	Uncharacterized protein n=1 Tax=Lottia gigantea RepID=V4B572_LOTGI	50	36	24	25	10	22	8	6	13	11	11	6	0	2	0	0	0	0	TRUE	-6.42267	TRUE	-1.15065	FALSE	-26.3585	5.21231
comp34619_c0	Uncharacterized protein n=1 Tax=Capitella teleta RepID=R7T986_CAPTE	1957	1732	1976	1100	1127	750	979	1235	1106	882	1008	975	21	22	20	11	9	20	TRUE	-6.40066	TRUE	-0.946003	FALSE	0.329312	10.8831
comp135735_c0	NA	234	162	113	375	502	512	136	61	68	209	386	484	4	2	4	4	4	4	TRUE	-6.32321	TRUE	1.3722	FALSE	-1.28905	7.41627
comp105491_c0	Uncharacterized protein (Fragment) n=1 Tax=Takifugu rubripes RepID=H2UYS7_TAKRU	428	399	368	168	153	196	236	189	226	168	135	102	3	3	3	6	2	4	TRUE	-6.31345	TRUE	-1.24789	FALSE	1.6498	8.63765
comp47053_c0	NA	40	33	44	51	90	51	22	9	13	25	25	47	0	0	1	1	1	1	TRUE	-6.30004	TRUE	0.649904	FALSE	0.77578	5.29632
comp27926_c0	NA	18	39	51	20	7	18	11	5	6	8	13	4	1	1	0	0	0	0	TRUE	-6.28386	TRUE	-1.41458	FALSE	-26.0841	5.15705
comp112318_c0	Uncharacterized protein (Fragment) n=1 Tax=Capitella teleta RepID=R7TBF2_CAPTE	53	43	44	29	17	36	57	41	39	21	16	13	2	0	0	0	0	1	TRUE	-6.2531	TRUE	-0.907007	FALSE	-0.3072	5.55454
comp140615_c0	NA	550	577	595	171	171	284	410	410	417	200	265	269	0	5	6	5	7	8	TRUE	-6.23158	TRUE	-1.47137	TRUE	2.30142	9.16464
comp122774_c0	NA	1563	1711	1833	980	894	601	2354	2406	2115	1163	1250	1019	17	23	18	18	18	11	TRUE	-6.20692	TRUE	-1.06116	FALSE	0.738776	10.7331
comp138202_c0	NA	188	165	211	89	118	89	51	37	44	100	108	104	2	7	1	0	1	2	TRUE	-6.19514	TRUE	-1.00626	FALSE	-0.758962	7.55567
comp103204_c0	Uncharacterized protein n=1 Tax=Lottia gigantea RepID=V3ZXD5_LOTGI	153	119	133	97	62	78	45	60	71	62	61	99	1	3	1	0	2	2	TRUE	-6.18268	TRUE	-0.886141	FALSE	0.380846	7.07823
comp122699_c0	NA	31	35	44	7	5	16	36	20	35	13	5	5	0	0	0	1	0	1	TRUE	-6.17106	TRUE	-1.94543	FALSE	29.0943	5.19243
comp139670_c0	NA	472	561	470	329	331	390	269	253	351	264	313	366	6	12	2	6	3	8	TRUE	-6.13063	TRUE	-0.55487	FALSE	0.337272	8.96852
comp26332_c0	NA	29	33	32	16	12	14	17	10	16	14	19	17	0	1	0	1	0	0	TRUE	-6.12677	TRUE	-1.29106	FALSE	1.10171	4.97467
comp126859_c0	ATP-binding cassette sub-family C member 1 (Fragment) n=1 Tax=Cyphoma gibbosum RepID=B1PRK6_CYPGI	1270	1089	1243	994	939	757	1233	1397	1200	1054	1221	1256	14	15	10	22	12	19	TRUE	-6.103	FALSE	-0.433309	FALSE	0.927086	10.2301
comp88176_c0	NA	24	18	22	16	25	25	25	9	28	3	9	6	1	0	1	0	0	0	TRUE	-6.0487	FALSE	-0.0975505	FALSE	-28.8364	4.4187
comp102269_c0	NA	23	19	29	20	15	23	5	11	6	8	14	15	0	1	0	1	0	0	TRUE	-6.03816	FALSE	-0.39714	FALSE	0.199993	4.56639
comp26062_c0	NA	54	60	43	16	34	44	15	12	16	20	34	34	1	2	0	0	0	1	TRUE	-6.0145	TRUE	-0.815115	FALSE	-0.97025	5.71113
comp138686_c0	NA	20	25	25	32	9	15	23	24	10	14	13	22	0	0	2	0	0	0	TRUE	-5.98685	FALSE	-0.580074	FALSE	-26.9399	4.55394
comp120674_c0	Uncharacterized protein n=1 Tax=Strongylocentrotus purpuratus RepID=W4XBI5_STRPU	1997	1890	1866	808	1053	878	1440	1207	1580	940	1236	1044	24	34	33	17	15	14	TRUE	-5.96433	TRUE	-1.08609	FALSE	0.0755059	10.9052
comp133133_c0	NA	48	48	36	4	18	21	12	5	22	5	20	23	1	1	0	1	0	0	TRUE	-5.93326	TRUE	-1.60189	FALSE	0.424463	5.45957
comp124351_c0	NA	115	100	119	95	76	92	12	6	19	9	15	19	0	1	2	2	4	1	TRUE	-5.92052	FALSE	-0.404996	FALSE	1.48749	6.79508
comp49008_c0	Endoplasmic reticulum aminopeptidase 2 n=1 Tax=Crassostrea gigas RepID=K1QNR5_CRAGI	605	536	594	204	188	234	159	264	212	261	204	366	4	11	8	4	6	6	TRUE	-5.91351	TRUE	-1.51088	FALSE	0.9466	9.1768
comp137956_c0	NA	1082	1094	1258	852	830	582	853	866	692	700	916	923	13	22	17	14	14	16	TRUE	-5.91329	TRUE	-0.621886	FALSE	0.3905	10.1605
comp112597_c0	Putative uncharacterized protein n=1 Tax=Branchiostoma floridae RepID=C3Y180_BRAFL	500	483	491	548	659	483	507	360	654	641	671	681	10	10	7	10	8	8	TRUE	-5.89206	FALSE	0.15928	FALSE	-0.289927	8.94044
comp146621_c0	NA	20	22	18	26	15	16	7	1	14	13	22	27	0	0	0	0	0	2	TRUE	-5.89056	FALSE	-0.20444	FALSE	27.2922	4.34091
comp112110_c0	Mariner transposase (Fragment) n=1 Tax=Glossina palpalis RepID=O18595_9MUSC	57	48	62	66	86	91	26	14	20	39	33	53	2	1	0	0	2	2	TRUE	-5.88857	FALSE	0.464267	FALSE	-0.228075	5.79679
comp92492_c0	Uncharacterized protein n=1 Tax=Clonorchis sinensis RepID=G7Y3S0_CLOSI	28	25	21	7	13	19	30	12	16	23	18	21	0	2	0	0	0	0	TRUE	-5.88729	TRUE	-1.05032	FALSE	-26.4585	4.64557
comp107656_c0	NA	352	363	306	347	446	390	378	320	399	270	305	338	5	3	13	2	5	7	TRUE	-5.88631	FALSE	0.158549	FALSE	-0.914888	8.41209
comp103938_c0	Uncharacterized protein (Fragment) n=1 Tax=Monodelphis domestica RepID=K7E1Q7_MONDO	154	142	158	83	134	139	55	60	59	81	118	86	2	6	3	1	0	3	TRUE	-5.885	FALSE	-0.413957	FALSE	-1.08626	7.23879
comp126354_c0	NA	64	64	44	105	92	96	29	29	22	62	61	61	1	0	4	2	0	1	TRUE	-5.87213	TRUE	0.649642	FALSE	-1.58547	5.84281
comp146091_c0	NA	19	21	19	18	13	27	17	21	12	16	19	30	0	0	1	1	0	0	TRUE	-5.86777	FALSE	-0.15014	FALSE	-0.0496169	4.27657
comp101971_c0	NA	61	37	42	79	97	81	24	19	29	49	40	54	1	0	0	2	1	3	TRUE	-5.84257	TRUE	0.803474	FALSE	1.62185	5.55492
comp94976_c0	Prolyl 4-hydroxylase subunit alpha-1 n=1 Tax=Crassostrea gigas RepID=K1QGQ1_CRAGI	53	41	53	50	99	97	88	91	113	91	89	102	0	1	3	2	1	0	TRUE	-5.83953	TRUE	0.649781	FALSE	-1.25664	5.62393
comp141147_c0	NA	56	46	64	75	77	77	35	22	44	65	57	83	2	0	0	0	2	3	TRUE	-5.83114	FALSE	0.381563	FALSE	0.768689	5.78973
comp108526_c0	NA	224	239	269	34	42	68	573	384	357	60	127	148	3	2	0	3	5	3	TRUE	-5.82235	TRUE	-2.31974	TRUE	3.37282	7.93051
comp135734_c0	NA	40	26	26	57	57	71	57	61	60	68	39	48	0	1	0	1	1	2	TRUE	-5.80117	TRUE	0.901808	FALSE	0.912262	4.95432
comp84501_c0	Uncharacterized protein n=1 Tax=Lottia gigantea RepID=V3ZNI9_LOTGI	1304	1080	1092	1521	1279	783	411	273	421	871	690	844	31	19	11	22	31	18	TRUE	-5.75519	FALSE	0.0222188	FALSE	0.173115	10.1785
comp145477_c1	Peroxidase-like protein (Fragment) n=1 Tax=Euprymna scolopes RepID=Q24925_EUPSC	49	60	49	78	77	60	57	74	93	39	30	34	1	1	1	0	3	1	TRUE	-5.74382	FALSE	0.339749	FALSE	-0.109586	5.71842
comp145288_c0	Alkaline phosphatase 2 n=1 Tax=Euprymna scolopes RepID=G8H3N9_EUPSC	91	69	70	42	48	41	58	64	46	69	65	57	0	0	3	1	1	2	TRUE	-5.73926	TRUE	-0.889773	FALSE	1.14346	6.2725
comp133251_c0	NA	118	61	140	16	8	15	115	46	82	11	16	5	0	2	4	0	0	1	TRUE	-5.73586	TRUE	-3.18049	FALSE	0.395868	6.73054
comp112513_c0	NA	78	88	67	100	88	107	59	25	26	29	90	112	3	1	2	3	1	0	TRUE	-5.7326	FALSE	0.228574	FALSE	-1.00354	6.27904
comp133020_c0	NA	108	118	137	70	86	99	57	56	58	62	69	83	0	2	4	1	2	3	TRUE	-5.71852	FALSE	-0.56116	FALSE	0.405211	6.9138
comp139469_c0	NA	1078	1030	1133	1092	1450	1173	1102	697	1171	1402	1685	1568	24	31	21	20	12	25	TRUE	-5.71798	FALSE	0.169961	FALSE	-0.557269	10.0772
comp142549_c0	NA	741	676	678	574	624	659	620	440	609	796	888	929	9	12	17	16	3	18	TRUE	-5.69059	FALSE	-0.203161	FALSE	0.085354	9.4488
comp110274_c0	Uncharacterized protein n=1 Tax=Strongylocentrotus purpuratus RepID=W4ZFT4_STRPU	36	53	44	26	29	63	50	39	48	34	39	31	1	0	3	1	0	0	TRUE	-5.68402	FALSE	-0.277564	FALSE	-1.93278	5.46815
comp111871_c0	NA	16	8	11	26	17	25	4	2	7	18	13	29	1	1	0	0	0	0	TRUE	-5.68079	FALSE	0.723835	FALSE	-28.2804	3.56431
comp136776_c0	NA	67	48	59	40	32	52	54	56	55	33	34	35	1	0	3	1	0	1	TRUE	-5.66895	FALSE	-0.618431	FALSE	-0.581861	5.86468
comp131946_c1	NA	54	45	90	35	36	37	24	15	21	8	11	17	0	2	1	1	1	1	TRUE	-5.66277	TRUE	-0.879713	FALSE	0.713094	5.97656
comp138373_c1	NA	73	62	62	86	113	102	99	93	113	64	72	88	1	1	5	0	0	2	TRUE	-5.66276	FALSE	0.492728	FALSE	-2.71009	6.0382
comp142956_c0	NA	310	277	405	92	76	121	212	155	131	58	112	87	3	7	8	0	3	4	TRUE	-5.66041	TRUE	-1.84935	FALSE	0.525761	8.3695
comp128386_c0	NA	168	174	184	102	41	98	188	233	118	115	124	67	3	2	3	4	1	3	TRUE	-5.61309	TRUE	-1.22659	FALSE	1.06416	7.45303
comp108222_c0	NA	282	283	302	168	180	173	181	153	128	154	212	220	7	5	9	2	5	1	TRUE	-5.60934	TRUE	-0.806957	FALSE	-0.743439	8.17451
comp131124_c0	NA	473	496	700	105	63	102	411	330	493	78	106	77	14	6	7	6	4	4	TRUE	-5.59693	TRUE	-2.66661	FALSE	1.75952	9.11812
comp121206_c0	NA	129	32	33	73	11	4	111	60	191	22	21	9	0	2	1	1	1	1	TRUE	-5.59484	TRUE	-1.47583	FALSE	1.24819	6.05124
comp141838_c1	NA	129	124	147	280	295	261	130	307	230	227	191	265	3	5	5	7	3	3	TRUE	-5.57956	TRUE	0.979575	FALSE	-1.15183	7.05533
comp83070_c0	NA	17	74	50	29	14	50	61	11	75	1	65	37	2	0	3	0	0	0	TRUE	-5.56703	TRUE	-0.757854	FALSE	-25.1814	5.5384
comp120916_c0	NA	11	16	22	16	15	14	15	6	12	19	18	17	0	0	0	0	1	1	TRUE	-5.56445	FALSE	-0.178755	FALSE	28.7384	4.01693
comp125518_c0	PREDICTED: meiotically up-regulated gene 158 protein-like n=1 Tax=Aplysia californica RepID=UPI00035975ED	2061	1744	1756	3158	2541	1332	843	563	789	1767	1486	1737	45	51	30	57	48	42	TRUE	-5.53566	TRUE	0.320966	FALSE	-0.0939099	10.8566
comp142999_c0	NA	620	752	543	660	607	740	546	431	587	470	661	631	16	14	12	13	11	19	TRUE	-5.53384	FALSE	0.0372702	FALSE	0.0387919	9.3182
comp137304_c0	NA	26	23	26	12	16	32	8	7	11	12	16	14	0	1	2	0	0	0	TRUE	-5.5268	FALSE	-0.483927	FALSE	-27.6018	4.6532
comp87993_c0	Nitric oxide synthase n=1 Tax=Nomascus leucogenys RepID=G1QMC7_NOMLE	70	57	84	82	63	99	74	107	73	70	70	63	0	3	1	0	3	3	TRUE	-5.52403	FALSE	0.11479	FALSE	0.288779	6.13804
comp132859_c1	Multidrug resistance-associated protein 1 n=1 Tax=Crassostrea gigas RepID=K1PDM7_CRAGI	3374	3338	3346	3672	3346	2157	4272	5067	4053	3615	3977	3960	65	76	67	76	67	68	TRUE	-5.52279	FALSE	-0.138728	FALSE	0.151955	11.7111
comp130209_c0	NA	44	83	84	126	167	212	155	155	166	139	213	216	1	3	4	4	4	0	TRUE	-5.49279	TRUE	1.18199	FALSE	-1.36834	6.12219
comp121250_c1	NA	38	54	44	44	32	53	31	30	36	25	19	30	2	0	0	0	2	2	TRUE	-5.48273	FALSE	-0.155647	FALSE	0.98515	5.49703
comp86548_c0	NA	14	17	16	59	39	38	15	41	37	42	38	40	0	1	0	2	0	1	TRUE	-5.48138	TRUE	1.41981	FALSE	-0.0442073	3.94566
comp98742_c0	Nitric oxide synthase 2,-inducible (Fragment) n=1 Tax=Neovison vison RepID=U6DZT1_NEOVI	53	40	59	37	27	47	40	70	40	28	39	34	1	2	0	1	0	2	TRUE	-5.47978	FALSE	-0.561724	FALSE	0.3667	5.6624
comp98351_c0	Uncharacterized protein (Fragment) n=1 Tax=Lottia gigantea RepID=V4B1J3_LOTGI	502	466	472	316	309	322	289	289	329	280	386	378	5	3	12	8	10	14	TRUE	-5.47249	TRUE	-0.623441	FALSE	1.2158	8.90777
comp120326_c0	NA	71	68	101	51	44	55	18	11	29	19	23	25	0	0	2	2	3	2	TRUE	-5.46995	FALSE	-0.708867	FALSE	2.39769	6.31874
comp118184_c0	NA	184	198	138	256	282	342	91	47	75	154	255	339	4	6	2	8	4	8	TRUE	-5.46784	TRUE	0.706655	FALSE	0.0770256	7.43795
comp133871_c0	NA	43	59	75	20	26	35	38	20	27	18	31	29	2	1	0	1	1	1	TRUE	-5.46349	TRUE	-1.16494	FALSE	1.00436	5.87319
comp110598_c0	NA	27	28	23	23	11	17	20	17	17	23	19	15	1	1	1	0	0	0	TRUE	-5.46202	FALSE	-0.849076	FALSE	-28.7126	4.71982
comp80277_c0	Insect intestinal mucin 4 n=1 Tax=Helicoverpa armigera RepID=B6CMG5_HELAM	228	191	169	196	211	160	31	27	34	115	115	126	2	6	4	4	3	7	TRUE	-5.44407	FALSE	-0.109536	FALSE	0.282288	7.61616
comp131191_c0	NA	100	106	120	48	90	130	43	51	68	55	81	77	1	3	3	3	2	2	TRUE	-5.44156	FALSE	-0.323659	FALSE	0.169911	6.76313
comp132118_c0	NA	113	99	85	149	201	208	57	35	63	115	130	120	4	1	3	6	5	1	TRUE	-5.43575	TRUE	0.8375	FALSE	-0.411643	6.63514
comp137844_c0	NA	51	64	76	42	18	46	47	35	48	24	43	33	1	1	1	2	1	1	TRUE	-5.43133	TRUE	-0.944819	FALSE	1.19286	5.98487
comp119504_c0	NA	18	24	10	6	8	16	18	10	25	8	17	18	0	0	1	1	0	0	TRUE	-5.4162	FALSE	-0.867096	FALSE	0.688664	4.12595
comp140385_c0	NA	42	40	28	18	34	80	119	88	96	38	94	56	1	0	1	2	1	1	TRUE	-5.3702	FALSE	0.191826	FALSE	0.632991	5.2071
comp123479_c0	NA	193	220	282	264	254	191	152	98	131	142	167	186	14	1	9	2	3	5	TRUE	-5.34649	FALSE	-0.0578766	FALSE	-1.23925	7.85372
comp117517_c0	NA	27	25	29	4	14	17	20	15	35	19	10	14	1	0	1	0	1	0	TRUE	-5.33922	TRUE	-1.24331	FALSE	0.0587624	4.75805
comp141767_c0	NA	2972	2862	3142	1496	1891	1856	1885	1690	1752	1832	2301	2243	68	71	63	48	52	61	TRUE	-5.29288	TRUE	-0.773134	FALSE	0.457481	11.5467
comp146352_c0	NA	36	21	47	1	4	0	54	16	25	5	2	2	2	0	1	0	0	0	TRUE	-5.26839	TRUE	-4.41785	FALSE	-23.6836	5.11879
comp91573_c0	PREDICTED: predicted protein-like n=1 Tax=Saccoglossus kowalevskii RepID=UPI0001CBBCC8	37	25	39	15	8	22	4	11	9	22	38	19	0	0	0	1	0	3	TRUE	-5.24691	TRUE	-1.18031	FALSE	29.3502	5.08656
comp110738_c0	Uncharacterized protein (Fragment) n=1 Tax=Tetraodon nigroviridis RepID=H3CD37_TETNG	64	65	59	59	91	105	76	110	101	107	141	117	1	0	7	1	1	1	TRUE	-5.23322	FALSE	0.310137	FALSE	-2.10861	5.97524
comp144265_c0	NA	98	111	84	124	144	65	125	123	118	85	88	97	5	3	3	3	1	2	TRUE	-5.22165	FALSE	0.0708221	FALSE	-1.14623	6.61341
comp120830_c0	NA	19	21	26	16	10	18	31	29	22	20	12	12	0	0	1	1	0	1	TRUE	-5.21539	FALSE	-0.650658	FALSE	1.48726	4.43606
comp133084_c0	Putative k+-dependent ca2+/na+ exchanger nckx1 (Fragment) n=1 Tax=Rhipicephalus pulchellus RepID=L7MJZ0_9ACAR	265	262	320	126	124	145	150	115	128	138	163	179	6	7	10	2	5	4	TRUE	-5.18159	TRUE	-1.16143	FALSE	0.0719307	8.13953
comp134841_c0	NA	47	39	39	47	26	51	23	25	29	15	16	19	0	0	2	1	2	2	TRUE	-5.16977	FALSE	-0.112563	FALSE	1.27864	5.38688
comp129228_c1	NA	150	134	152	50	85	87	76	54	94	62	83	62	2	2	7	3	3	1	TRUE	-5.15539	TRUE	-1.01545	FALSE	0.0890477	7.18092
comp130603_c0	PREDICTED: uncharacterized protein LOC101846691 n=1 Tax=Aplysia californica RepID=UPI000359581D	28	24	36	12	17	20	20	21	12	12	23	17	1	1	2	0	0	0	TRUE	-5.15535	TRUE	-0.989524	FALSE	-28.9678	4.88665
comp132720_c0	Uncharacterized protein n=1 Tax=Branchiostoma floridae RepID=C3YCN5_BRAFL	93	101	85	67	64	106	89	113	108	83	96	88	4	2	2	2	1	4	TRUE	-5.13153	FALSE	-0.322843	FALSE	-0.0522302	6.53964
comp140615_c1	NA	348	341	358	120	84	186	302	298	304	99	140	158	6	6	8	13	2	6	TRUE	-5.12969	TRUE	-1.44778	FALSE	1.48165	8.44617
comp124628_c0	NA	27	22	26	19	35	39	33	40	31	40	39	32	1	2	2	0	0	0	TRUE	-5.10637	FALSE	0.142808	FALSE	-30.4509	4.65168
comp104870_c0	NA	57	43	61	28	18	26	48	44	35	44	39	36	3	0	2	0	0	2	TRUE	-5.09564	TRUE	-1.31401	FALSE	-0.220319	5.74589
comp100617_c0	NA	104	130	130	158	101	123	156	142	123	70	76	152	2	3	3	6	5	3	TRUE	-5.09199	FALSE	-0.008579	FALSE	0.665524	6.91879
comp130375_c0	NA	50	67	75	26	30	50	49	52	52	49	47	39	2	1	2	3	1	0	TRUE	-5.09145	TRUE	-0.91422	FALSE	0.427421	5.99991
comp138002_c1	NA	72	91	84	82	109	130	50	66	51	70	92	111	2	3	2	4	2	4	TRUE	-5.08347	FALSE	0.317977	FALSE	0.032078	6.36108
comp130983_c0	NA	54	50	51	20	9	12	35	45	44	15	17	27	0	2	1	1	2	0	TRUE	-5.08042	TRUE	-2.02136	FALSE	1.88779	5.69478
comp130946_c0	NA	237	251	274	201	189	190	213	197	154	180	197	179	6	5	9	8	5	7	TRUE	-5.05891	FALSE	-0.444615	FALSE	0.381451	7.98814
comp82714_c0	Uncharacterized protein n=1 Tax=Amphimedon queenslandica RepID=I1EIZ6_AMPQE	116	102	112	81	72	99	100	71	88	96	104	94	3	3	4	1	5	2	TRUE	-5.04095	FALSE	-0.476736	FALSE	-0.0190971	6.78089
comp111922_c0	Ectonucleotide pyrophosphatase/phosphodiesterase family member 3 n=1 Tax=Crassostrea gigas RepID=K1P2W3_CRAGI	1164	1106	1235	1488	1487	1200	1328	1043	1649	1209	1443	1392	42	56	48	28	30	32	TRUE	-5.04037	FALSE	0.206383	FALSE	-0.939407	10.1903
comp129291_c0	NA	31	12	31	6	5	9	41	21	38	9	9	5	0	2	1	0	0	0	TRUE	-5.02821	TRUE	-2.08439	FALSE	-26.043	4.62381
comp142854_c3	Uncharacterized protein (Fragment) n=1 Tax=Capitella teleta RepID=R7VGE3_CAPTE	202	207	207	138	211	203	286	335	380	138	154	135	7	9	10	1	6	4	TRUE	-5.00787	FALSE	-0.239011	FALSE	-1.18142	7.68216
comp136190_c0	NA	40	36	46	15	28	20	10	7	11	4	4	10	1	0	2	0	1	2	TRUE	-4.99837	FALSE	-0.969079	FALSE	0.826315	5.34453
comp138726_c0	NA	24	32	39	18	54	82	35	29	30	25	25	36	3	0	2	1	1	1	TRUE	-4.99318	FALSE	0.60732	FALSE	-1.55485	4.98456
comp46797_c0	NA	175	102	148	59	90	106	123	178	133	127	125	159	0	1	1	5	12	3	TRUE	-4.98686	FALSE	-0.703384	TRUE	3.96346	7.14768
comp84001_c0	Uncharacterized protein n=1 Tax=Capitella teleta RepID=R7T829_CAPTE	1100	1076	1208	805	873	724	880	931	883	768	942	997	27	26	29	29	39	32	TRUE	-4.98443	FALSE	-0.491707	FALSE	0.781256	10.1394
comp126453_c0	NA	170	150	194	113	91	118	221	312	243	122	155	85	7	5	3	3	2	7	TRUE	-4.98058	TRUE	-0.750207	FALSE	0.480535	7.42065
comp43212_c0	NA	162	95	127	57	48	48	225	517	218	89	135	98	4	1	0	6	5	2	TRUE	-4.94527	TRUE	-1.34428	TRUE	2.63032	7.00605
comp98902_c0	Alkaline phosphatase 2 n=1 Tax=Euprymna scolopes RepID=G8H3N9_EUPSC	247	237	240	161	190	246	283	343	305	258	259	271	1	2	4	10	16	9	TRUE	-4.93982	FALSE	-0.264405	TRUE	2.35917	7.91726
comp85801_c0	NA	6	15	12	25	17	18	25	24	30	3	4	17	0	2	0	1	0	0	TRUE	-4.92251	FALSE	0.72157	FALSE	-1.99798	3.40612
comp138299_c0	NA	40	49	74	28	32	45	48	36	35	25	29	26	3	1	1	4	0	0	TRUE	-4.92077	FALSE	-0.700313	FALSE	0.208595	5.75286
comp128941_c0	NA	6	8	10	1810	1665	775	18	7	10	1343	1714	1509	10	8	5	50	15	50	TRUE	-4.89692	TRUE	6.50978	TRUE	-5.15714	3.00031
comp78078_c0	NA	106	106	150	123	166	144	72	64	63	88	91	81	7	2	4	6	7	1	TRUE	-4.89624	FALSE	0.201432	FALSE	-0.248661	6.90796
comp114586_c0	Angiotensin-converting enzyme n=1 Tax=Crassostrea gigas RepID=K1RA11_CRAGI	41	38	24	16	14	10	18	14	29	15	15	7	0	2	0	0	1	2	TRUE	-4.8869	TRUE	-1.45598	FALSE	1.90404	5.11481
comp142308_c0	NA	2710	2453	2725	2054	1778	1287	2361	2258	2033	2069	1758	2172	95	115	93	42	46	53	TRUE	-4.88143	TRUE	-0.653553	FALSE	-0.463935	11.3606
comp112237_c0	NA	173	192	206	113	68	82	191	328	198	120	153	99	6	6	4	3	4	5	TRUE	-4.87451	TRUE	-1.20753	FALSE	0.753707	7.57182
comp82356_c0	NA	129	135	121	141	139	116	81	79	89	78	95	90	3	2	6	7	3	4	TRUE	-4.8745	FALSE	-0.0238035	FALSE	0.197518	7.00019
comp107381_c0	Uncharacterized protein n=1 Tax=Lottia gigantea RepID=V3YZS1_LOTGI	64	46	55	56	61	62	38	24	26	48	36	49	4	1	1	0	1	4	TRUE	-4.86662	FALSE	0.0157476	FALSE	-0.211252	5.78679
comp135489_c0	NA	53	60	58	72	66	65	54	46	59	41	50	62	2	5	3	1	3	0	TRUE	-4.85316	FALSE	0.10755	FALSE	-1.50625	5.82559
comp131057_c0	NA	126	148	156	322	359	325	85	86	107	255	193	313	4	9	4	14	10	9	TRUE	-4.8527	TRUE	1.17136	FALSE	-0.23608	7.1582
comp133500_c0	Putative uncharacterized protein n=1 Tax=Branchiostoma floridae RepID=C3YPV0_BRAFL	114	171	177	299	155	319	1156	1224	1102	299	342	402	4	9	4	6	8	11	TRUE	-4.84535	TRUE	0.65845	FALSE	-0.218062	7.25938
comp79607_c0	LPXTG-motif cell wall anchor domain protein n=1 Tax=Streptococcus infantis SK970 RepID=F9PXZ2_9STRE	11	6	15	26	9	20	14	11	10	18	15	20	0	1	0	1	0	1	TRUE	-4.84407	FALSE	0.617199	FALSE	0.16373	3.42618
comp69467_c0	NA	15	13	21	19	4	14	36	26	29	18	13	8	0	1	0	0	1	1	TRUE	-4.83448	FALSE	-0.598095	FALSE	1.41513	4.03009
comp116276_c0	NA	293	206	320	250	267	208	123	75	113	164	114	164	8	6	8	7	6	18	TRUE	-4.81497	FALSE	-0.204052	FALSE	0.706968	8.09232
comp85245_c0	PREDICTED: uncharacterized protein LOC100939189, partial n=1 Tax=Pongo abelii RepID=UPI000273D873	681	554	629	354	353	265	344	209	271	354	421	405	16	25	25	16	9	11	TRUE	-4.80845	TRUE	-0.982801	FALSE	0.0823552	9.2804
comp116063_c0	NA	418	333	435	265	168	226	214	216	234	190	187	187	14	23	21	4	4	3	TRUE	-4.80436	TRUE	-0.965875	FALSE	-1.57629	8.62772
comp135103_c0	NA	96	72	105	75	40	52	95	93	97	49	63	37	5	5	3	2	0	2	TRUE	-4.80363	TRUE	-0.878564	FALSE	-0.936532	6.50878
comp141604_c2	NA	73	99	84	42	27	57	76	65	66	44	58	48	4	5	1	1	2	2	TRUE	-4.80022	TRUE	-1.12469	FALSE	0.083488	6.41063
comp114019_c0	Putative uncharacterized protein n=1 Tax=Branchiostoma floridae RepID=C3ZCS4_BRAFL	110	97	112	19	28	35	59	16	41	30	25	26	3	1	1	2	0	7	TRUE	-4.7969	TRUE	-1.8726	FALSE	2.82172	6.72951
comp30131_c0	NA	205	168	149	107	115	124	168	155	160	185	181	172	1	1	3	10	10	6	TRUE	-4.79645	FALSE	-0.576551	TRUE	2.94379	7.44714
comp135444_c0	NA	335	279	437	423	352	331	269	244	229	241	174	317	9	23	17	6	8	15	TRUE	-4.78933	FALSE	-0.00494148	FALSE	-0.796679	8.452
comp125561_c0	NA	198	226	218	91	94	111	180	153	138	75	66	48	5	3	6	5	4	10	TRUE	-4.78199	TRUE	-1.12675	FALSE	1.43763	7.73994
comp131815_c0	PREDICTED: chitotriosidase-1 n=1 Tax=Tupaia chinensis RepID=UPI0003C91463	1643	1620	1365	2142	2564	1158	204	147	163	1126	1220	834	35	33	27	129	89	70	TRUE	-4.77576	TRUE	0.368524	TRUE	1.26827	10.5916
comp80569_c0	Uncharacterized protein (Fragment) n=1 Tax=Macaca mulatta RepID=F7H072_MACMU	46	29	36	6	8	4	13	4	9	6	4	6	1	0	0	1	1	2	TRUE	-4.77016	TRUE	-2.41775	FALSE	4.49371	5.22231
comp132220_c0	NA	61	45	65	22	28	41	15	19	22	18	17	21	0	2	1	0	4	3	TRUE	-4.75834	TRUE	-0.914357	FALSE	2.03259	5.84016
comp129090_c0	Uncharacterized protein n=1 Tax=Crassostrea gigas RepID=K1Q6C7_CRAGI	62	29	49	28	24	43	61	40	41	20	32	58	2	2	2	2	0	1	TRUE	-4.74586	FALSE	-0.716371	FALSE	-0.499705	5.56277
comp128461_c0	Lipopolysaccharide binding protein 2 n=1 Tax=Euprymna scolopes RepID=G1BIV9_EUPSC	264	259	159	234	224	278	115	105	166	145	269	272	7	3	8	9	11	13	TRUE	-4.74145	FALSE	0.0766414	FALSE	0.684498	7.83044
comp107721_c0	NA	110	92	98	67	52	147	129	69	79	99	117	94	3	6	2	3	3	5	TRUE	-4.71383	FALSE	-0.244102	FALSE	0.338393	6.64777
comp133792_c1	Uncharacterized protein n=1 Tax=Capitella teleta RepID=R7UA33_CAPTE	834	684	1024	650	690	624	349	345	365	438	440	637	43	23	49	14	23	20	TRUE	-4.70463	TRUE	-0.421616	FALSE	-0.655389	9.7267
comp140967_c0	NA	91	75	149	61	54	77	33	21	35	33	20	40	2	5	0	7	0	6	TRUE	-4.6907	FALSE	-0.718045	FALSE	1.83192	6.70783
comp141459_c1	NA	1529	1399	1467	1240	1129	909	1032	1098	1197	1048	1273	1650	32	41	30	49	65	78	TRUE	-4.68756	FALSE	-0.395218	TRUE	1.33069	10.5172
comp85939_c0	NA	19	18	14	16	19	15	12	9	12	14	20	15	1	0	1	0	0	2	TRUE	-4.68325	FALSE	-0.107764	FALSE	-0.094036	4.07142
comp129375_c0	NA	43	56	67	29	32	23	23	25	24	34	48	48	2	1	2	2	1	2	TRUE	-4.68227	TRUE	-1.01817	FALSE	0.871188	5.78172
comp102018_c0	NA	201	100	194	130	134	123	74	52	60	86	66	75	8	6	4	7	3	7	TRUE	-4.68147	FALSE	-0.41735	FALSE	0.348633	7.36956
comp51112_c0	Predicted protein n=1 Tax=Nematostella vectensis RepID=A7SB43_NEMVE	50	57	63	50	57	50	34	41	38	42	66	50	2	2	4	4	1	0	TRUE	-4.67398	FALSE	-0.22171	FALSE	-0.65053	5.82121
comp120326_c1	Uncharacterized protein n=1 Tax=Crassostrea gigas RepID=K1QC17_CRAGI	93	59	69	53	37	64	17	10	23	15	11	37	2	3	3	4	2	1	TRUE	-4.6691	FALSE	-0.625044	FALSE	0.265053	6.20889
comp111074_c0	NA	34	34	42	20	16	25	16	10	22	13	18	13	0	1	3	0	1	2	TRUE	-4.65514	FALSE	-0.93563	FALSE	0.347572	5.19824
comp82745_c0	NA	232	217	337	334	349	254	189	118	154	198	211	229	22	9	19	11	4	4	TRUE	-4.6376	FALSE	0.147869	TRUE	-1.65813	8.03035
comp20269_c0	NA	55	46	40	12	21	17	24	26	22	17	18	17	1	3	0	2	2	0	TRUE	-4.63067	TRUE	-1.50168	FALSE	1.37771	5.56061
comp133792_c0	Putative uncharacterized protein (Fragment) n=1 Tax=Solenopsis invicta RepID=E9IU59_SOLIN	432	449	614	363	443	362	266	193	235	265	299	394	29	18	33	11	7	10	TRUE	-4.62184	TRUE	-0.43272	FALSE	-1.20823	8.96044
comp144155_c0	NA	150	174	191	124	147	98	124	101	122	72	121	108	8	10	10	3	3	3	TRUE	-4.60315	TRUE	-0.582833	FALSE	-1.25574	7.41919
comp140762_c1	NA	2565	2736	2558	2814	2610	1821	2318	2408	2235	1962	2545	3127	68	100	96	111	114	134	TRUE	-4.59403	FALSE	-0.105585	FALSE	0.565645	11.3551
comp123342_c0	NA	31	24	19	9	17	15	18	5	10	11	30	27	0	0	2	0	1	2	TRUE	-4.59218	FALSE	-0.86483	FALSE	1.32143	4.63849
comp78701_c0	NA	65	44	70	35	59	77	3	14	11	27	35	50	2	5	4	1	1	3	TRUE	-4.57914	FALSE	-0.174856	FALSE	-1.03506	5.90709
comp135933_c0	NA	11808	13302	14565	15483	11709	6017	13780	16023	12577	11035	13222	11800	528	564	427	552	482	512	TRUE	-4.57287	FALSE	-0.24806	FALSE	0.2845	13.6909
comp130803_c0	NA	275	332	350	182	169	250	295	212	237	137	202	153	12	12	17	7	12	6	TRUE	-4.56454	TRUE	-0.726359	FALSE	-0.0693699	8.31522
comp125946_c0	Histone-lysine N-methyltransferase SETMAR (Fragment) n=1 Tax=Anoplophora glabripennis RepID=V5GGS5_ANOGL	53	55	59	201	197	204	93	181	155	145	125	162	4	2	4	7	10	5	TRUE	-4.53915	TRUE	1.7387	FALSE	-0.729384	5.79975
comp121740_c0	NA	65	107	80	228	131	179	698	895	677	175	210	184	5	7	4	5	11	2	TRUE	-4.52719	TRUE	0.947848	FALSE	-0.994404	6.39235
comp140218_c0	NA	12	29	26	42	47	50	15	21	24	21	18	40	0	2	1	2	2	2	TRUE	-4.52094	TRUE	0.975297	FALSE	-0.159886	4.47161
comp132481_c0	NA	61	60	74	56	55	77	53	131	101	64	72	62	0	7	4	3	1	3	TRUE	-4.51081	FALSE	-0.164372	FALSE	-0.556975	6.01663
comp33991_c0	NA	698	549	564	741	432	263	1547	1629	1538	423	464	304	32	40	22	15	16	20	TRUE	-4.4964	TRUE	-0.416959	FALSE	-0.505903	9.23861
comp135955_c0	NA	568	546	935	820	938	702	354	259	347	539	616	669	51	25	67	23	20	13	TRUE	-4.48934	FALSE	0.176468	TRUE	-1.66106	9.41426
comp20647_c0	Uncharacterized protein n=1 Tax=Lottia gigantea RepID=V3YZ11_LOTGI	45	40	23	15	16	12	1	10	4	18	19	40	2	1	2	1	0	1	TRUE	-4.48905	TRUE	-1.45405	FALSE	-0.0657999	5.18444
comp126280_c0	NA	9	10	16	6	8	17	69	90	61	18	31	13	2	0	0	0	0	1	TRUE	-4.4883	FALSE	-0.275969	FALSE	-0.984742	3.51646
comp99364_c0	Uncharacterized protein n=1 Tax=Tetraodon nigroviridis RepID=H3CCN7_TETNG	11	10	17	16	11	23	12	19	12	25	29	19	1	0	2	1	0	0	TRUE	-4.47469	FALSE	0.205682	FALSE	-2.06886	3.66172
comp137388_c0	NA	400	411	428	335	247	269	717	737	635	351	361	265	13	18	22	11	13	17	TRUE	-4.47033	TRUE	-0.595239	FALSE	0.161392	8.69035
comp119046_c0	NA	12	13	17	32	14	23	16	19	16	7	16	13	0	0	2	0	1	2	TRUE	-4.45855	FALSE	0.571333	FALSE	-0.195717	3.79679
comp141479_c0	NA	150	92	190	75	76	81	57	39	43	38	31	60	6	3	4	7	4	5	TRUE	-4.45234	TRUE	-0.917842	FALSE	1.08779	7.16756
comp135246_c0	NA	84	64	80	57	67	53	34	50	54	38	67	54	1	5	3	4	3	4	TRUE	-4.44558	FALSE	-0.413481	FALSE	0.72973	6.25042
comp122104_c0	Predicted protein n=1 Tax=Monosiga brevicollis RepID=A9VE65_MONBE	17	18	8	6	10	26	18	20	13	31	15	15	0	0	2	1	0	1	TRUE	-4.44374	FALSE	-0.123484	FALSE	-0.068631	3.83954
comp90182_c0	Patched domain-containing protein 2 (Fragment) n=1 Tax=Hydra vulgaris RepID=T2M4I6_HYDVU	19	19	25	20	20	26	16	15	19	21	13	22	0	2	1	0	1	2	TRUE	-4.43889	FALSE	-0.0156824	FALSE	-0.190624	4.37042
comp118827_c0	Uncharacterized protein n=1 Tax=Danio rerio RepID=E7EZ99_DANRE	15	24	27	20	48	34	216	307	190	79	89	46	4	3	0	0	1	0	TRUE	-4.42607	FALSE	0.438038	FALSE	-3.58202	4.45913
comp105352_c0	NA	26	11	11	1	15	17	3	1	11	8	24	34	0	0	1	1	1	1	TRUE	-4.4204	FALSE	-0.479395	FALSE	1.9676	4.01579
comp141245_c1	NA	4378	4291	5032	2296	2155	1822	2059	3051	2748	2284	2142	2893	130	176	239	117	138	138	TRUE	-4.41099	TRUE	-1.10513	FALSE	0.655073	12.157
comp120320_c0	NA	95	108	121	48	33	51	123	170	111	58	62	48	3	3	4	3	4	4	TRUE	-4.41073	TRUE	-1.31989	FALSE	1.47673	6.74996
comp96844_c0	Putative uncharacterized protein n=1 Tax=Branchiostoma floridae RepID=C3Z105_BRAFL	5897	6245	6988	5580	5070	2489	6625	7181	5984	4750	5360	4878	290	315	261	206	194	255	TRUE	-4.40889	TRUE	-0.541709	FALSE	0.14286	12.6386
comp22204_c0	NA	61	80	64	41	33	53	30	41	45	46	26	39	2	7	3	3	1	1	TRUE	-4.40143	TRUE	-0.808934	FALSE	-0.539014	6.09227
comp136330_c2	NA	676	587	654	384	583	492	370	323	407	522	533	537	19	18	12	35	45	32	TRUE	-4.39856	FALSE	-0.348282	TRUE	1.60241	9.3203
comp49169_c0	NA	27	30	65	9	4	7	37	20	37	4	11	2	2	2	2	0	0	1	TRUE	-4.39784	TRUE	-2.79911	FALSE	0.00359255	5.3476
comp44853_c0	NA	23	20	35	9	9	6	39	20	29	8	17	6	0	1	2	1	1	0	TRUE	-4.39669	TRUE	-1.71745	FALSE	0.997191	4.68245
comp130340_c0	NA	40	53	39	41	52	45	48	60	54	34	49	52	5	6	0	1	1	1	TRUE	-4.39566	FALSE	-0.10086	FALSE	-1.90897	5.46116
comp103785_c0	NA	69	82	61	45	32	81	76	54	53	60	60	70	1	3	3	2	1	7	TRUE	-4.39553	FALSE	-0.472505	FALSE	0.980072	6.14338
comp104427_c0	Uncharacterized protein n=1 Tax=Monodelphis domestica RepID=K7E1U8_MONDO	93	95	94	104	137	159	63	51	57	79	120	132	9	2	5	4	6	5	TRUE	-4.39115	FALSE	0.414363	FALSE	-0.688523	6.55535
comp129804_c0	Distal-less protein n=1 Tax=Euperipatoides kanangrensis RepID=E1UGZ4_9BILA	625	635	760	657	541	640	554	523	504	549	640	727	32	28	26	36	26	35	TRUE	-4.38827	FALSE	-0.15348	FALSE	0.307347	9.39437
comp121015_c0	NA	86	113	91	179	269	212	72	61	59	138	116	248	5	9	3	13	8	8	TRUE	-4.38086	TRUE	1.11881	FALSE	-0.381455	6.59431
comp131646_c0	Predicted protein (Fragment) n=1 Tax=Nematostella vectensis RepID=A7RQW9_NEMVE	165	170	162	37	51	57	98	55	77	65	47	39	6	3	3	3	3	12	TRUE	-4.3756	TRUE	-1.69565	TRUE	2.40002	7.37135
comp134649_c0	NA	227	212	211	202	220	213	115	72	101	137	120	144	8	7	6	12	21	8	TRUE	-4.37317	FALSE	-0.0430644	FALSE	0.947261	7.7607
comp123641_c0	NA	78	78	102	108	82	129	99	165	130	76	129	105	3	7	4	11	3	1	TRUE	-4.32164	FALSE	0.215249	FALSE	-0.295529	6.4186
comp134151_c0	NA	102	100	69	101	62	118	61	66	92	77	108	154	3	2	6	5	7	4	TRUE	-4.32091	FALSE	-0.0337975	FALSE	0.294755	6.50093
comp105670_c0	Leucine rich repeat protein (Fragment) n=1 Tax=Leptospira santarosai str. HAI1349 RepID=M5YWC9_9LEPT	57	51	53	66	107	77	36	19	16	57	38	60	1	7	4	4	3	3	TRUE	-4.30872	FALSE	0.532477	FALSE	-0.878306	5.7448
comp37374_c0	NA	40	32	48	73	83	78	19	30	28	57	36	90	0	2	0	9	5	2	TRUE	-4.30794	TRUE	0.942495	FALSE	1.95497	5.33173
comp119110_c0	Uncharacterized protein n=1 Tax=Lottia gigantea RepID=V3ZL56_LOTGI	144	158	153	48	71	100	83	50	86	91	94	110	14	5	8	3	2	4	TRUE	-4.30767	TRUE	-1.12776	FALSE	-0.591042	7.2436
comp106856_c0	Uncharacterized protein (Fragment) n=1 Tax=Triticum urartu RepID=T1MMM7_TRIUA	149	2	0	1	3	6	0	2	1	2	0	97	2	1	1	0	4	1	TRUE	-4.29951	TRUE	-3.42592	TRUE	4.05555	5.69748
comp120595_c0	Expansin-yoaJ n=1 Tax=Crassostrea gigas RepID=K1QR45_CRAGI	304	258	237	324	419	477	183	171	252	105	315	447	18	18	33	10	11	12	TRUE	-4.28923	FALSE	0.489204	TRUE	-1.68986	8.05962
comp139178_c0	NA	112	73	110	91	116	123	35	19	33	48	38	65	4	9	4	5	6	5	TRUE	-4.26504	FALSE	0.0870155	FALSE	-0.172171	6.62352
comp102958_c0	NA	39	40	43	18	20	25	34	24	29	13	23	17	0	1	4	1	2	1	TRUE	-4.24997	TRUE	-1.03823	FALSE	0.29712	5.34503
comp126251_c0	PREDICTED: uncharacterized protein LOC101734529 n=1 Tax=Xenopus tropicalis RepID=UPI00034F32FC	306	281	334	174	294	314	30	37	59	120	155	215	15	32	19	13	8	6	TRUE	-4.24482	TRUE	-0.316788	FALSE	-1.03648	8.2626
comp50546_c0	NA	47	49	40	28	16	43	29	5	8	33	44	40	2	0	3	2	4	1	TRUE	-4.24131	FALSE	-0.717303	FALSE	1.08181	5.50343
comp142549_c1	NA	2138	2158	2332	1841	1870	1098	1372	1130	1461	1493	1900	1794	99	149	159	68	63	70	TRUE	-4.23959	TRUE	-0.503701	FALSE	-0.560041	11.1093
comp62419_c0	NA	29	31	36	47	33	49	36	16	15	20	15	29	1	5	2	1	1	3	TRUE	-4.23459	FALSE	0.260581	FALSE	-0.990378	5.00406
comp145579_c0	NA	32	52	36	19	32	48	52	32	53	25	47	34	0	2	0	0	3	6	TRUE	-4.23193	FALSE	-0.228877	FALSE	2.46672	5.31925
comp121272_c0	NA	8	8	8	32	17	22	13	12	14	23	13	19	1	0	1	1	2	0	TRUE	-4.22	TRUE	1.38196	FALSE	-1.05371	2.99712
comp119756_c0	NA	12	11	12	51	18	30	8	4	3	28	16	15	3	1	1	1	1	0	TRUE	-4.21162	TRUE	1.18201	FALSE	-2.87482	3.54343
comp136128_c1	NA	45	44	59	19	28	55	47	31	35	31	42	33	2	2	4	4	0	1	TRUE	-4.20537	FALSE	-0.608988	FALSE	-0.428699	5.62612
comp94574_c0	NA	11	12	10	9	25	23	4	9	10	13	20	22	2	0	1	1	0	1	TRUE	-4.19249	FALSE	0.692936	FALSE	-1.53695	3.42713
comp123020_c0	NA	32	36	53	69	61	55	24	24	21	18	23	44	3	0	0	1	1	11	TRUE	-4.18878	TRUE	0.586905	FALSE	1.50733	5.33407
comp96171_c0	NA	141	151	124	114	113	108	137	79	154	82	93	86	8	14	6	4	5	5	TRUE	-4.18121	FALSE	-0.425873	FALSE	-0.62589	7.11808
comp126233_c0	NA	224	1	0	1	6	16	1	4	1	3	3	125	0	1	3	3	6	2	TRUE	-4.17799	TRUE	-2.80506	TRUE	4.58355	6.2712
comp116735_c0	NA	48	22	69	26	3	7	60	55	62	9	23	11	2	1	4	0	0	2	TRUE	-4.17724	TRUE	-2.24197	FALSE	0.0205399	5.53783
comp50191_c0	NA	47	49	37	13	9	18	46	32	37	15	23	25	3	2	0	3	1	1	TRUE	-4.16626	TRUE	-1.72835	FALSE	1.63995	5.47194
comp145082_c0	Leucine-rich repeat-containing protein 34 (Fragment) n=1 Tax=Hydra vulgaris RepID=T2M9A8_HYDVU	15	15	21	18	30	44	155	212	134	57	51	35	2	1	2	3	0	0	TRUE	-4.1638	TRUE	0.701733	FALSE	-1.73079	4.05739
comp130710_c0	NA	176	141	169	127	113	135	121	91	120	112	138	140	5	10	9	7	12	5	TRUE	-4.15971	FALSE	-0.428123	FALSE	0.350415	7.34075
comp110448_c0	Uncharacterized protein (Fragment) n=1 Tax=Heterocephalus glaber RepID=G5BWU1_HETGA	23	24	26	12	17	18	10	12	11	23	18	24	0	0	3	0	2	2	TRUE	-4.15231	FALSE	-0.645171	FALSE	0.939009	4.60577
comp134820_c0	NA	2325	1759	2225	1332	1102	842	1316	932	1479	852	1397	1509	76	92	78	111	112	72	TRUE	-4.15107	TRUE	-0.895588	TRUE	1.2058	11.0384
comp142298_c0	NA	722	452	573	1141	1284	1141	1250	1430	1336	1549	1388	1862	24	27	16	110	67	54	TRUE	-4.1505	TRUE	1.04027	FALSE	0.760126	9.18788
comp45153_c0	NA	277	267	299	278	277	175	269	246	211	206	292	221	21	22	20	10	10	8	TRUE	-4.1444	TRUE	-0.311624	FALSE	-0.952336	8.13328
comp32120_c0	NA	180	141	193	61	48	58	108	121	91	103	114	90	7	5	2	9	7	10	TRUE	-4.13215	TRUE	-1.5355	TRUE	2.58948	7.42105
comp85639_c0	NA	49	11	63	16	8	22	57	54	15	2	1	3	2	5	3	1	0	0	TRUE	-4.1231	TRUE	-1.61098	FALSE	-1.84185	5.35543
comp105828_c0	NA	48	46	57	59	56	62	59	39	37	31	21	38	3	2	2	6	1	4	TRUE	-4.12207	FALSE	0.162923	FALSE	0.461898	5.65015
comp135268_c0	NA	165	140	194	76	98	159	4	12	17	59	74	113	6	16	11	2	8	6	TRUE	-4.114	TRUE	-0.655309	FALSE	-0.436149	7.3762
comp96839_c0	NA	55	53	93	63	75	68	60	49	66	33	32	39	0	5	4	6	3	6	TRUE	-4.10862	FALSE	0.0184698	FALSE	0.860582	6.06052
comp48169_c0	NA	187	153	182	165	127	144	280	381	314	138	127	170	17	22	12	5	3	1	TRUE	-4.08373	TRUE	-0.446604	TRUE	-2.24062	7.44439
comp129535_c0	NA	82	76	74	81	85	102	117	82	81	80	90	86	3	5	5	7	8	2	TRUE	-4.07885	FALSE	0.135235	FALSE	0.0970667	6.27627
comp139864_c0	NA	72	72	100	13	18	16	157	179	185	38	25	18	5	5	3	3	1	2	TRUE	-4.07407	TRUE	-2.3359	FALSE	1.23876	6.34017
comp96440_c0	NA	46	28	63	6	6	11	53	31	48	8	14	9	1	1	0	3	5	0	TRUE	-4.06754	TRUE	-2.25264	TRUE	4.48544	5.51924
comp140502_c2	NA	2900	2575	2533	3524	3027	1794	4040	4969	3652	2678	2869	3096	164	167	190	153	129	179	TRUE	-4.0544	FALSE	0.0356609	FALSE	-0.23402	11.3824
comp97731_c0	NA	8	13	13	23	25	34	4	4	15	13	13	14	2	1	2	1	1	0	TRUE	-4.04675	FALSE	1.04476	FALSE	-2.7073	3.48099
comp142655_c1	NA	15192	16156	18055	20246	15811	8511	19379	19541	16193	14391	16364	14530	1030	1124	854	923	871	971	TRUE	-4.02551	FALSE	-0.149067	FALSE	0.0288465	14.0073
comp145001_c0	NA	74	70	94	20	13	10	97	72	124	9	23	10	1	3	8	0	5	0	TRUE	-4.02127	TRUE	-2.54421	FALSE	1.06922	6.30964
comp120724_c0	NA	10	5	12	20	16	18	14	52	22	33	18	26	0	1	1	1	0	2	TRUE	-4.01725	FALSE	0.879596	FALSE	-0.538604	3.15334
comp126148_c0	NA	45	36	50	20	16	20	11	12	16	23	14	40	4	2	1	2	2	1	TRUE	-4.01354	TRUE	-1.27286	FALSE	0.637515	5.45611
comp141969_c0	NA	65	59	49	56	30	93	58	55	76	13	19	45	3	6	3	4	3	4	TRUE	-4.0124	FALSE	-0.0653727	FALSE	-0.128433	5.85036
comp117089_c0	NA	36	36	30	12	19	20	34	17	54	17	17	14	2	1	4	1	2	0	TRUE	-3.9889	TRUE	-1.0784	FALSE	-0.338548	5.08776
comp139908_c0	NA	417	278	394	283	271	262	215	201	236	215	166	242	9	10	10	35	27	28	TRUE	-3.98281	FALSE	-0.352973	TRUE	2.03029	8.50611
comp116597_c0	NA	334	337	473	215	228	162	209	177	219	143	256	205	23	14	22	7	27	18	TRUE	-3.9825	TRUE	-0.918646	FALSE	0.755821	8.57357
comp115842_c0	NA	47	41	27	42	45	46	39	31	42	45	30	40	0	0	1	6	5	4	TRUE	-3.98097	FALSE	0.246052	FALSE	3.61944	5.27094
comp131188_c0	Uncharacterized protein (Fragment) n=1 Tax=Capitella teleta RepID=R7TXB5_CAPTE	1787	1526	1751	1228	1320	1156	1138	1118	1445	1291	1454	1764	111	173	65	81	91	45	TRUE	-3.97968	TRUE	-0.480441	FALSE	-0.233753	10.7214
comp118960_c0	Uncharacterized protein n=1 Tax=Lottia gigantea RepID=V3ZP86_LOTGI	6	8	8	29	27	18	15	10	12	29	27	31	0	1	1	2	0	2	TRUE	-3.97673	TRUE	1.5645	FALSE	-0.816452	2.88668
comp141782_c0	NA	40	23	49	20	21	28	10	14	16	14	9	10	2	1	4	1	2	2	TRUE	-3.95864	FALSE	-0.773752	FALSE	0.124686	5.22662
comp122537_c0	Uncharacterized protein n=1 Tax=Crassostrea gigas RepID=K1Q8F5_CRAGI	652	608	702	461	481	614	672	755	601	429	495	692	40	59	30	25	35	40	TRUE	-3.95803	TRUE	-0.362097	FALSE	0.00769606	9.35217
comp20059_c0	NA	17	12	11	16	11	26	2	24	20	18	87	79	1	1	0	0	2	2	TRUE	-3.95725	FALSE	0.285456	FALSE	0.526093	3.74479
comp130443_c0	Uncharacterized protein n=1 Tax=Helobdella robusta RepID=T1FC71_HELRO	146	24	50	34	35	5	105	70	176	17	30	6	3	5	4	2	5	2	TRUE	-3.95439	TRUE	-1.64139	FALSE	1.24792	6.23046
comp107808_c0	NA	167	125	142	183	100	126	284	309	303	101	169	144	3	10	9	11	8	12	TRUE	-3.95266	FALSE	-0.156757	FALSE	0.60615	7.17778
comp135313_c0	NA	89	82	83	98	55	91	65	40	50	50	53	53	8	3	0	3	11	7	TRUE	-3.92833	FALSE	-0.110921	FALSE	0.986395	6.4074
comp45426_c0	NA	272	275	291	340	238	203	368	484	382	408	357	347	16	37	29	6	11	11	TRUE	-3.90312	TRUE	-0.256484	TRUE	-1.44294	8.12472
comp139332_c0	NA	67	40	66	45	61	57	20	5	32	44	25	47	3	6	4	2	5	4	TRUE	-3.90125	FALSE	-0.167673	FALSE	-0.138058	5.85768
comp96979_c1	NA	27	19	24	94	66	74	37	72	48	36	42	68	4	1	4	6	3	2	TRUE	-3.90055	TRUE	1.50431	FALSE	-1.50178	4.55653
comp101790_c0	NA	71	63	79	69	113	83	488	676	448	179	161	107	5	5	4	6	7	6	TRUE	-3.88245	FALSE	0.26307	FALSE	0.197519	6.1496
comp33457_c0	PREDICTED: solute carrier family 40 member 1-like n=1 Tax=Aplysia californica RepID=UPI0003593AFD	1730	1589	1898	614	691	812	781	739	761	679	897	953	91	83	68	83	80	95	TRUE	-3.88143	TRUE	-1.21801	TRUE	1.39411	10.7638
comp128489_c0	Uncharacterized protein n=1 Tax=Lottia gigantea RepID=V4C5T3_LOTGI	133	131	142	123	169	162	154	177	241	139	70	119	4	6	25	5	9	8	TRUE	-3.87428	FALSE	0.0590534	FALSE	-0.930505	7.07698
comp141581_c0	NA	272	152	313	136	152	161	122	97	119	115	80	148	6	6	7	20	20	21	TRUE	-3.87278	FALSE	-0.61738	TRUE	2.37509	7.9407
comp111910_c0	NA	281	251	278	138	185	153	153	97	111	136	197	148	10	12	22	13	19	11	TRUE	-3.87122	TRUE	-0.772339	FALSE	0.624392	8.07877
comp121839_c0	NA	38	29	25	23	5	6	77	80	45	12	9	7	2	3	2	2	0	0	TRUE	-3.85902	TRUE	-1.69741	FALSE	-0.361814	4.95501
comp89388_c0	NA	28	16	20	50	53	34	16	7	10	15	19	21	2	0	0	3	4	4	TRUE	-3.85099	TRUE	1.05911	FALSE	1.41092	4.4298
comp103275_c1	NA	31	39	37	6	6	19	17	22	24	17	17	16	3	0	1	0	3	3	TRUE	-3.84828	TRUE	-1.64295	FALSE	2.23247	5.15211
comp135415_c0	NA	49	32	38	35	30	27	16	45	45	30	37	43	0	0	2	4	4	4	TRUE	-3.84822	FALSE	-0.326502	FALSE	3.00576	5.31691
comp132477_c1	NA	1778	1629	1622	739	979	610	1694	1952	1346	883	1064	1461	112	76	92	74	70	88	TRUE	-3.84662	TRUE	-1.06821	TRUE	0.835245	10.7112
comp78737_c0	NA	881	838	809	775	812	385	1092	1084	780	606	779	608	72	52	71	32	26	59	TRUE	-3.8459	TRUE	-0.411581	FALSE	-0.368187	9.71942
comp130328_c0	NA	86	85	76	107	98	98	31	34	31	66	54	52	2	3	6	6	9	11	TRUE	-3.83971	FALSE	0.264531	FALSE	0.794223	6.36523
comp141673_c2	NA	36	36	52	44	27	59	44	31	31	29	28	25	1	2	4	3	5	2	TRUE	-3.83125	FALSE	-0.0148728	FALSE	0.179424	5.3629
comp113827_c0	NA	125	128	142	101	161	158	59	66	82	91	135	105	6	19	19	4	3	7	TRUE	-3.81444	FALSE	-0.0610102	TRUE	-1.74522	7.03945
comp125211_c0	NA	13	14	19	20	14	18	15	19	15	7	18	17	1	0	1	2	1	2	TRUE	-3.81301	FALSE	0.144464	FALSE	1.05248	3.92131
comp133778_c0	Putative uncharacterized protein n=1 Tax=Melampsora larici-populina (strain 98AG31 / pathotype 3-4-7) RepID=F4SDK5_MELLP	129	2	0	3	2	4	0	4	2	3	2	69	1	0	1	0	8	1	TRUE	-3.80102	TRUE	-3.01974	TRUE	6.01559	5.49014
comp129771_c0	Uncharacterized protein n=1 Tax=Crassostrea gigas RepID=K1RKW0_CRAGI	76	57	46	78	121	290	31	72	141	285	146	448	5	3	4	6	17	12	TRUE	-3.78859	TRUE	1.38638	FALSE	0.0806978	5.91009
comp127825_c0	NA	40	30	34	53	58	60	44	37	30	60	39	48	4	5	1	7	0	4	TRUE	-3.78594	FALSE	0.581345	FALSE	-0.512696	5.12226
comp121815_c0	NA	508	510	582	630	605	448	651	548	669	523	475	486	43	57	77	17	29	16	TRUE	-3.78509	TRUE	-0.0607853	TRUE	-1.61139	9.058
comp128892_c0	NA	686	699	763	476	634	458	561	469	644	436	627	451	72	111	63	11	8	15	TRUE	-3.76708	TRUE	-0.604289	TRUE	-2.37802	9.48275
comp113777_c0	NA	141	75	96	50	23	35	146	96	118	32	54	28	7	5	6	2	4	7	TRUE	-3.76679	TRUE	-1.60318	FALSE	1.14045	6.7143
comp102493_c0	NA	35	31	35	44	28	55	33	46	44	16	18	21	5	5	1	2	2	3	TRUE	-3.75506	FALSE	0.160364	FALSE	-0.936198	5.07704
comp139921_c0	NA	32	45	32	41	64	77	45	26	33	37	46	37	3	1	5	6	1	4	TRUE	-3.75085	TRUE	0.6394	FALSE	-0.574033	5.18533
comp110857_c0	PREDICTED: uncharacterized protein LOC101862068 n=1 Tax=Aplysia californica RepID=UPI000359B9D3	11	22	14	7	10	13	27	19	27	9	8	11	1	1	0	0	2	2	TRUE	-3.73914	FALSE	-0.618737	FALSE	1.53347	3.98462
comp142522_c0	NA	78	64	89	86	113	107	31	26	29	82	59	75	1	3	4	11	12	9	TRUE	-3.73495	TRUE	0.434253	FALSE	1.54985	6.26962
comp104943_c0	NA	52	64	50	98	74	99	63	71	79	39	59	49	2	8	9	5	4	4	TRUE	-3.73386	FALSE	0.528633	FALSE	-1.22357	5.79235
comp141465_c0	NA	103	81	84	72	42	59	29	30	27	36	54	50	3	5	10	3	7	5	TRUE	-3.72992	TRUE	-0.724802	FALSE	0.418696	6.49026
comp121250_c2	PREDICTED: uncharacterized protein LOC100406103 n=1 Tax=Callithrix jacchus RepID=UPI0001D36EB6	47	57	71	50	38	51	40	29	52	38	31	33	2	6	4	3	7	2	TRUE	-3.72788	FALSE	-0.398301	FALSE	0.245927	5.85878
comp78072_c1	Uncharacterized protein n=1 Tax=Clonorchis sinensis RepID=G7Y3S0_CLOSI	371	351	372	400	215	282	692	760	664	330	353	201	17	27	30	18	27	30	TRUE	-3.72369	FALSE	-0.332194	FALSE	0.307618	8.51019
comp130505_c0	NA	179	167	196	56	61	95	156	151	140	82	89	77	18	7	9	6	12	7	TRUE	-3.71481	TRUE	-1.34261	FALSE	0.914537	7.49822
comp138635_c0	NA	30	33	31	22	25	27	32	27	31	18	34	15	6	3	0	2	0	2	TRUE	-3.71351	FALSE	-0.513531	FALSE	-0.917678	4.97235
comp103231_c0	NA	5	7	4	6	16	14	75	96	48	20	28	11	0	0	2	0	0	2	TRUE	-3.70583	FALSE	1.01639	FALSE	-1.32071	2.38558
comp116374_c0	NA	40	25	35	10	16	22	36	32	38	8	6	21	2	2	4	0	1	3	TRUE	-3.69623	TRUE	-1.10502	FALSE	-0.0871609	5.0674
comp95869_c0	NA	367	365	432	469	445	339	445	350	474	346	413	354	23	30	40	36	25	32	TRUE	-3.69243	FALSE	0.0571282	FALSE	-0.122347	8.59983
comp97659_c0	NA	43	45	79	94	80	69	46	29	29	33	55	52	1	5	4	9	4	8	TRUE	-3.68549	TRUE	0.496354	FALSE	0.510905	5.7907
comp86063_c0	NA	11	6	12	16	24	59	5	20	29	55	25	67	3	0	1	2	4	0	TRUE	-3.67909	TRUE	1.56985	FALSE	-1.26746	3.29283
comp111632_c0	NA	21	21	26	9	20	27	29	32	49	8	15	17	4	2	0	0	2	2	TRUE	-3.66414	FALSE	-0.361172	FALSE	-0.4487	4.49171
comp129496_c0	NA	41	37	51	60	107	61	122	182	183	99	75	82	6	0	16	0	4	1	TRUE	-3.65099	FALSE	0.549024	TRUE	-3.17234	5.42991
comp134015_c0	NA	35	19	51	18	20	27	51	26	66	25	25	25	1	1	4	3	2	3	TRUE	-3.63565	FALSE	-0.698097	FALSE	1.01776	5.12087
comp126504_c0	NA	33	19	20	16	12	21	25	22	30	6	10	5	1	5	1	1	2	1	TRUE	-3.63202	FALSE	-0.681778	FALSE	-0.116285	4.59541
comp119767_c0	NA	34	30	28	20	13	28	51	32	35	8	20	19	0	0	2	5	1	4	TRUE	-3.59925	FALSE	-0.513358	FALSE	2.99203	4.9487
comp118116_c0	NA	12	13	19	22	13	18	22	21	29	13	31	19	0	0	2	0	3	3	TRUE	-3.59689	FALSE	0.226749	FALSE	1.25171	3.8616
comp124376_c1	NA	43	21	51	25	11	27	44	45	42	21	10	3	1	5	2	2	2	4	TRUE	-3.59265	FALSE	-0.933513	FALSE	1.00939	5.25797
comp81813_c0	NA	178	127	187	182	158	169	217	237	269	149	121	117	25	20	22	4	7	5	TRUE	-3.58797	FALSE	-0.165018	TRUE	-2.1086	7.35826
comp96833_c0	Putative uncharacterized protein n=1 Tax=Branchiostoma floridae RepID=C3ZHT8_BRAFL	8355	7818	8021	11257	10836	3720	5833	7869	5272	7282	7061	7209	404	710	549	546	707	1251	TRUE	-3.58303	TRUE	0.127916	FALSE	0.500144	12.9774
comp138821_c0	NA	31	25	32	37	23	30	42	22	34	18	25	25	5	1	3	0	5	1	TRUE	-3.57407	FALSE	-0.16134	FALSE	-0.661159	4.88025
comp140399_c0	NA	35	26	24	26	17	35	50	42	42	15	29	32	2	3	2	4	2	1	TRUE	-3.57187	FALSE	-0.235382	FALSE	0.0464477	4.83863
comp125419_c0	NA	21	18	15	28	16	44	11	16	25	22	24	16	1	3	3	1	3	1	TRUE	-3.5617	FALSE	0.493197	FALSE	-1.26647	4.17018
comp134312_c1	NA	1192	997	1221	1032	922	627	912	757	806	757	1000	761	80	92	118	81	59	78	TRUE	-3.56043	TRUE	-0.426298	FALSE	-0.017046	10.1508
comp44119_c0	NA	339	368	496	561	638	423	336	274	333	367	383	351	70	57	62	20	19	15	TRUE	-3.55377	FALSE	0.240449	TRUE	-2.25161	8.6448
comp120576_c0	NA	32	13	31	6	4	16	18	17	20	8	12	10	1	2	3	0	0	3	TRUE	-3.55159	TRUE	-1.63258	FALSE	0.474874	4.65808
comp91220_c0	NA	54	35	48	35	13	20	60	66	72	18	31	10	4	6	5	1	0	2	TRUE	-3.54357	TRUE	-1.29887	FALSE	-1.32574	5.52471
comp119530_c0	NA	27	35	26	16	15	18	39	30	34	11	10	21	1	6	2	1	2	1	TRUE	-3.54293	TRUE	-0.97037	FALSE	-0.245973	4.8716
comp110463_c0	PREDICTED: uncharacterized protein LOC588437 n=1 Tax=Strongylocentrotus purpuratus RepID=UPI00026519B1	13	22	15	13	1	16	30	27	35	11	10	8	1	0	2	1	1	2	TRUE	-3.54001	FALSE	-0.830869	FALSE	1.14429	4.06369
comp128532_c0	NA	28	22	35	51	61	55	33	16	12	34	33	47	4	2	1	6	2	6	TRUE	-3.53803	TRUE	0.895019	FALSE	0.0280693	4.83839
comp31357_c0	NA	24	21	30	25	11	37	19	22	18	28	44	38	4	2	2	1	4	0	TRUE	-3.51614	FALSE	-0.214517	FALSE	-0.711239	4.63991
comp132633_c0	NA	140	108	138	111	113	107	153	161	124	102	98	98	7	15	14	5	10	11	TRUE	-3.51368	FALSE	-0.31051	FALSE	-0.23124	7.0092
comp137789_c0	NA	454	384	387	337	301	353	354	337	316	299	315	298	32	51	31	18	22	40	TRUE	-3.51272	TRUE	-0.365413	FALSE	-0.169241	8.6742
comp122624_c0	NA	184	196	216	108	102	118	128	132	149	107	154	176	21	15	21	10	9	8	TRUE	-3.48848	TRUE	-0.943077	FALSE	-0.223039	7.63263
comp115899_c0	Monocarboxylate transporter 9 n=1 Tax=Crassostrea gigas RepID=K1QVW2_CRAGI	907	796	731	958	1115	910	586	527	656	851	911	1012	88	132	95	70	51	55	TRUE	-3.4774	FALSE	0.181112	TRUE	-1.13122	9.66497
comp78072_c0	Putative uncharacterized protein (Fragment) n=1 Tax=Branchiostoma floridae RepID=C3Z8A3_BRAFL	989	902	967	1166	767	684	1770	2270	1981	905	922	769	81	104	91	74	72	71	TRUE	-3.47627	FALSE	-0.174646	FALSE	-0.220533	9.89569
comp133284_c0	Protein C06G1.2 n=1 Tax=Caenorhabditis elegans RepID=Q17742_CAEEL	2325	2408	2783	1985	1784	1046	2186	2055	2405	1614	1902	1542	209	207	203	190	147	156	TRUE	-3.47471	TRUE	-0.628383	FALSE	0.314501	11.2907
comp81822_c0	NA	247	217	297	230	114	148	198	150	136	113	161	109	21	32	15	20	15	12	TRUE	-3.46873	TRUE	-0.703128	FALSE	0.145378	7.9856
comp98289_c0	NA	17	15	22	23	17	26	8	7	10	5	13	9	1	1	1	1	2	4	TRUE	-3.46328	FALSE	0.284274	FALSE	1.01885	4.15971
comp128682_c0	NA	86	71	73	60	69	78	97	80	83	74	83	80	6	5	8	1	7	12	TRUE	-3.4529	FALSE	-0.214825	FALSE	0.277711	6.27175
comp142344_c0	NA	28	40	44	45	51	51	43	40	22	43	31	55	3	5	4	5	6	1	TRUE	-3.44914	FALSE	0.288665	FALSE	-0.490451	5.21941
comp144045_c0	NA	61	110	120	64	62	49	54	64	60	62	53	56	2	9	14	5	7	5	TRUE	-3.43614	TRUE	-0.787474	FALSE	0.116869	6.59248
comp138518_c1	NA	2920	3673	4307	3514	2470	1714	4461	4841	4234	2412	2677	2258	345	545	343	141	173	185	TRUE	-3.4314	TRUE	-0.575696	TRUE	-0.795348	11.8266
comp140936_c0	NA	72	22	56	35	39	58	73	66	57	28	45	29	3	6	9	3	4	2	TRUE	-3.42665	FALSE	-0.354843	FALSE	-0.885609	5.6642
comp87099_c0	NA	32	18	32	26	25	36	23	25	21	14	23	18	3	1	6	3	1	1	TRUE	-3.42306	FALSE	-0.0965576	FALSE	-1.31082	4.76484
comp119257_c0	NA	87	123	109	51	66	65	63	66	60	52	89	73	14	9	16	3	2	4	TRUE	-3.41861	TRUE	-0.968751	FALSE	-1.40645	6.72808
comp126211_c0	Uncharacterized protein (Fragment) n=1 Tax=Anoplophora glabripennis RepID=V5G1S6_ANOGL	31	37	28	7	2	18	44	46	59	18	10	8	4	1	4	0	2	1	TRUE	-3.41755	TRUE	-1.93197	FALSE	0.170044	4.99908
comp121352_c0	NA	642	533	591	521	473	401	483	366	504	434	557	453	38	61	70	42	40	46	TRUE	-3.41316	TRUE	-0.381548	FALSE	-0.065276	9.20227
comp120300_c0	Predicted protein (Fragment) n=1 Tax=Nematostella vectensis RepID=A7T368_NEMVE	188	243	224	111	158	162	140	131	144	112	144	177	19	20	19	16	16	13	TRUE	-3.41289	TRUE	-0.618206	FALSE	0.221114	7.76797
comp103858_c0	NA	21	22	24	10	10	26	23	19	16	13	15	6	3	2	3	1	0	2	TRUE	-3.40386	FALSE	-0.71692	FALSE	-0.963513	4.49144
comp135271_c0	NA	3813	3848	4651	4614	3988	2357	4632	4579	4322	3737	3914	3295	379	529	461	264	276	304	TRUE	-3.39648	TRUE	-0.219674	FALSE	-0.527576	12.0026
comp118469_c0	NA	7	7	7	7	9	14	61	88	62	29	26	9	2	1	0	0	0	2	TRUE	-3.38171	FALSE	0.30912	FALSE	-1.22207	2.81985
comp120175_c0	PREDICTED: uncharacterized protein LOC101239672 n=1 Tax=Hydra vulgaris RepID=UPI0002B46310	44	65	51	60	90	100	486	590	432	155	173	81	10	5	10	9	3	3	TRUE	-3.37595	FALSE	0.454969	FALSE	-1.48647	5.73252
comp120979_c0	NA	44	59	62	50	36	53	113	71	78	55	55	35	8	10	12	0	0	0	TRUE	-3.35508	TRUE	-0.603715	TRUE	-32.4361	5.77764
comp133326_c0	Uncharacterized protein n=1 Tax=Crassostrea gigas RepID=K1QG09_CRAGI	114	83	113	75	59	74	86	59	72	73	70	67	6	8	13	4	8	11	TRUE	-3.34917	TRUE	-0.628428	FALSE	0.38843	6.69143
comp117174_c0	Galaxin n=1 Tax=Galaxea fascicularis RepID=Q8I6S1_GALFS	40	51	71	50	28	66	28	59	45	53	90	93	12	12	1	3	3	1	TRUE	-3.34897	FALSE	-0.398369	FALSE	-1.64921	5.74228
comp125001_c0	Uncharacterized protein n=1 Tax=Lottia gigantea RepID=V4B9A9_LOTGI	24	21	23	9	13	17	11	17	16	16	17	21	0	2	2	2	0	4	TRUE	-3.34415	FALSE	-0.754088	FALSE	1.51898	4.52265
comp132475_c0	Uncharacterized protein n=1 Tax=Ficedula albicollis RepID=U3KJR5_FICAL	174	179	221	184	220	229	270	239	243	132	183	216	16	11	19	24	22	26	TRUE	-3.33426	FALSE	0.145188	FALSE	0.48996	7.57706
comp105305_c0	NA	49	40	42	57	61	36	24	24	22	39	35	39	5	2	4	7	4	6	TRUE	-3.32357	FALSE	0.181547	FALSE	0.395074	5.45923
comp46269_c0	NA	32	25	30	15	19	15	12	6	9	3	13	4	4	2	1	2	2	3	TRUE	-3.3189	FALSE	-0.836378	FALSE	0.726588	4.86164
comp128679_c0	NA	1414	1125	1292	609	846	487	1287	1640	1139	687	865	1087	126	119	144	64	65	66	TRUE	-3.3149	TRUE	-0.999417	FALSE	-0.0318065	10.3186
comp122303_c0	NA	732	638	545	391	481	412	636	689	662	391	558	401	35	66	67	56	50	49	TRUE	-3.31282	TRUE	-0.560631	FALSE	0.45757	9.31894
comp115423_c0	Uncharacterized protein n=1 Tax=Lottia gigantea RepID=V3ZJ60_LOTGI	27	31	25	12	4	26	22	10	22	21	13	14	3	1	4	0	2	2	TRUE	-3.30601	TRUE	-1.17291	FALSE	-0.197813	4.8052
comp131388_c0	NA	7	3	10	13	13	23	24	29	28	22	25	18	4	2	1	0	0	0	TRUE	-3.30177	FALSE	0.754228	TRUE	-30.4566	2.75589
comp141554_c1	NA	2381	2372	2418	1873	1652	1057	2569	2374	2241	1494	1794	1440	200	331	212	138	135	182	TRUE	-3.29974	TRUE	-0.665102	FALSE	-0.0482509	11.223
comp135733_c0	NA	1146	1176	1542	1076	795	858	1568	1974	1539	948	1106	1024	116	116	90	151	86	114	TRUE	-3.29644	FALSE	-0.463479	FALSE	0.63408	10.3305
comp119385_c0	Putative uncharacterized protein (Fragment) n=1 Tax=Clonorchis sinensis RepID=G7YPN7_CLOSI	15	23	14	12	13	30	14	16	20	14	18	20	4	1	0	2	2	2	TRUE	-3.2961	FALSE	0.000720307	FALSE	0.0837551	4.11183
comp122345_c0	Predicted protein (Fragment) n=1 Tax=Nematostella vectensis RepID=A7S429_NEMVE	32	31	41	83	79	89	13	24	39	60	47	75	9	1	4	14	4	3	TRUE	-3.29511	TRUE	1.11352	FALSE	-0.865571	5.11042
comp49440_c0	NA	76	98	142	193	165	160	153	148	179	131	118	148	18	19	16	7	14	11	TRUE	-3.29473	FALSE	0.517948	TRUE	-1.46668	6.70697
comp135614_c0	NA	111	73	92	91	89	93	99	69	96	92	69	82	7	11	13	6	9	10	TRUE	-3.29314	FALSE	-0.130974	FALSE	-0.313662	6.53149
comp133158_c0	NA	6	6	15	20	14	28	19	16	14	10	15	14	0	0	0	4	4	1	TRUE	-3.29058	TRUE	1.27992	FALSE	28.1582	3.1702
comp50842_c0	NA	23	28	32	40	28	34	22	32	27	31	16	17	5	2	1	5	4	2	TRUE	-3.28958	FALSE	0.191677	FALSE	0.0978375	4.79913
comp139629_c0	NA	77	60	85	40	43	85	30	31	33	55	82	84	3	6	7	9	2	12	TRUE	-3.28841	FALSE	-0.376436	FALSE	0.942823	6.20873
comp138304_c0	NA	1458	1153	1574	1089	725	763	1010	753	915	673	888	790	128	192	120	125	67	68	TRUE	-3.28573	TRUE	-0.729453	FALSE	-0.0526891	10.4459
comp77775_c0	Beta-1,3-galactosyltransferase 1 n=1 Tax=Crassostrea gigas RepID=K1PQP1_CRAGI	109	78	96	146	142	142	86	82	85	102	141	172	12	8	15	12	9	17	TRUE	-3.2704	TRUE	0.482129	FALSE	-0.487782	6.5679
comp139686_c0	NA	458	325	488	488	557	419	160	135	199	192	216	263	61	52	38	46	43	46	TRUE	-3.2631	FALSE	0.140247	FALSE	-0.343154	8.72776
comp101435_c0	NA	9	8	8	13	12	36	11	6	16	11	15	25	0	0	0	7	1	1	TRUE	-3.25674	TRUE	1.40613	FALSE	26.5894	3.04886
comp103720_c0	Collagen alpha-5(VI) chain n=1 Tax=Crassostrea gigas RepID=K1R3E8_CRAGI	48	35	45	9	9	9	17	14	14	8	11	13	2	1	0	2	3	8	TRUE	-3.25447	TRUE	-1.7834	TRUE	4.39271	5.41878
comp120180_c0	NA	104	93	114	32	19	34	46	37	47	9	22	25	7	10	7	6	4	8	TRUE	-3.24747	TRUE	-1.78937	FALSE	1.45258	6.69413
comp133853_c0	NA	49	28	40	26	38	38	33	31	23	28	53	44	4	8	6	2	2	2	TRUE	-3.23859	FALSE	-0.39747	FALSE	-1.49418	5.30457
comp120019_c0	NA	67	76	97	23	20	27	29	22	22	26	27	38	5	5	3	9	5	7	TRUE	-3.23683	TRUE	-1.53696	TRUE	2.56197	6.32231
comp125243_c0	NA	11	26	23	22	25	33	33	34	33	18	20	15	0	1	6	5	1	1	TRUE	-3.23269	FALSE	0.294086	FALSE	-0.703122	4.2996
comp36999_c0	NA	30	33	24	40	18	25	41	49	60	13	30	39	6	3	0	5	3	1	TRUE	-3.2316	FALSE	-0.237022	FALSE	0.040804	4.86434
comp31887_c0	Beta-1,3-galactosyltransferase 1 n=1 Tax=Crassostrea gigas RepID=K1PQP1_CRAGI	92	99	119	155	150	174	101	80	85	140	139	176	6	14	12	16	11	24	TRUE	-3.23127	TRUE	0.579971	FALSE	0.0709163	6.68501
comp47084_c0	NA	44	23	31	16	16	22	10	7	10	13	17	15	4	1	2	4	4	2	TRUE	-3.22513	FALSE	-0.805624	FALSE	1.28538	5.05578
comp142701_c0	NA	17	12	11	41	24	47	8	7	9	33	20	28	3	3	3	1	4	2	TRUE	-3.2212	TRUE	1.15521	FALSE	-1.91124	3.74389
comp111512_c0	NA	498	580	465	622	651	489	590	530	563	473	594	504	73	76	107	48	19	32	TRUE	-3.21737	TRUE	0.0195033	TRUE	-1.56377	9.00704
comp61028_c0	Organic cation transporter protein n=1 Tax=Crassostrea gigas RepID=K1QTU7_CRAGI	8	4	16	15	9	4	26	20	20	25	18	11	0	1	1	2	0	2	TRUE	-3.21673	FALSE	-0.0662204	FALSE	0.952723	3.21326
comp90861_c0	NA	28	24	41	23	16	31	19	16	17	14	31	18	3	2	4	3	4	2	TRUE	-3.21671	FALSE	-0.466739	FALSE	0.330885	4.96361
comp129149_c0	NA	368	316	349	114	130	208	289	211	314	107	139	216	28	42	34	27	17	15	TRUE	-3.21373	TRUE	-1.19506	FALSE	0.35475	8.42726
comp118237_c0	NA	87	52	105	110	53	114	69	66	13	8	16	47	14	27	7	1	5	4	TRUE	-3.20952	FALSE	-0.114954	TRUE	-2.30968	6.3443
comp142227_c0	NA	6032	6563	6382	5153	4667	2613	5915	6596	5529	4084	4643	4821	562	588	530	621	495	610	TRUE	-3.20523	TRUE	-0.549883	FALSE	0.650891	12.627
comp98500_c0	Uncharacterized protein (Fragment) n=1 Tax=Lottia gigantea RepID=V3ZIT0_LOTGI	314	361	333	148	165	171	127	168	151	148	235	187	26	39	25	24	31	20	TRUE	-3.19885	TRUE	-1.01519	FALSE	0.804425	8.38994
comp125937_c0	NA	97	65	109	94	105	147	74	66	58	121	113	125	7	10	7	7	8	27	TRUE	-3.17043	TRUE	0.33721	FALSE	0.472876	6.49846
comp123496_c0	NA	81	86	72	89	104	115	128	117	143	103	123	109	7	7	15	10	8	12	TRUE	-3.16977	FALSE	0.270553	FALSE	-0.362975	6.31788
comp140310_c0	NA	101	98	59	47	39	68	15	6	13	36	62	63	8	8	4	5	12	9	TRUE	-3.169	FALSE	-0.707086	FALSE	1.0848	6.43176
comp138943_c0	NA	2314	2592	2899	1949	1822	1154	1406	1589	1547	1217	1733	1832	288	292	238	228	193	183	TRUE	-3.16738	TRUE	-0.652065	FALSE	0.229961	11.345
comp137423_c1	NA	58	35	71	19	22	36	46	26	36	23	20	24	2	0	9	3	7	5	TRUE	-3.16703	TRUE	-0.993653	FALSE	1.4218	5.77943
comp108847_c0	NA	28	31	55	19	15	17	47	57	43	22	19	12	7	0	7	1	0	3	TRUE	-3.16171	TRUE	-1.35803	FALSE	-0.802004	5.2475
comp134671_c0	NA	103	87	78	59	62	64	17	12	21	39	67	93	12	11	9	5	9	6	TRUE	-3.15491	TRUE	-0.62635	FALSE	-0.111252	6.48973
comp136372_c0	NA	99	120	105	42	42	64	77	79	86	34	61	61	12	7	13	10	3	9	TRUE	-3.14266	TRUE	-1.12585	FALSE	0.555716	6.75008
comp109981_c0	NA	28	11	26	20	24	29	7	14	10	13	8	15	2	2	1	5	0	5	TRUE	-3.14183	FALSE	0.163576	FALSE	0.873343	4.45115
comp122015_c0	NA	127	97	111	76	82	76	68	42	78	73	94	97	5	11	9	10	14	15	TRUE	-3.14159	FALSE	-0.463447	FALSE	1.13487	6.80284
comp126474_c0	PREDICTED: uncharacterized protein LOC100895946 n=1 Tax=Callithrix jacchus RepID=UPI0002655FBC	3366	3425	3989	2811	1881	994	3914	4945	2972	2379	2418	1978	401	667	326	162	144	180	TRUE	-3.14028	TRUE	-0.993876	FALSE	-0.586165	11.8111
comp46756_c0	NA	29	20	12	16	25	36	20	20	27	18	29	21	2	6	4	1	2	2	TRUE	-3.13967	FALSE	0.10198	FALSE	-1.57783	4.35993
comp139797_c0	NA	83	76	74	66	70	49	69	74	87	34	38	48	6	5	15	4	6	11	TRUE	-3.13467	FALSE	-0.415072	FALSE	-0.0381904	6.28652
comp135869_c0	NA	22	23	19	64	30	82	45	46	51	43	38	37	4	7	7	6	0	3	TRUE	-3.1335	TRUE	1.05817	TRUE	-2.52289	4.4251
comp35686_c0	NA	30	40	46	79	72	66	95	111	74	67	40	86	3	7	9	8	4	6	TRUE	-3.13262	TRUE	0.723981	FALSE	-0.993563	5.26441
comp116523_c0	NA	20	15	21	10	11	25	26	15	17	19	17	13	1	2	2	1	3	3	TRUE	-3.12118	FALSE	-0.299311	FALSE	0.67233	4.22422
comp91747_c0	NA	14	17	24	16	5	19	44	11	26	15	10	4	2	0	2	1	1	4	TRUE	-3.11585	FALSE	-0.45929	FALSE	1.20034	4.17059
comp146246_c0	NA	27	39	24	6	7	20	33	12	22	29	11	21	2	0	4	2	2	4	TRUE	-3.11277	TRUE	-1.2567	FALSE	1.91042	4.91593
comp135092_c0	NA	14	18	13	20	38	95	5	16	40	65	49	131	2	2	1	4	10	4	TRUE	-3.11013	TRUE	1.72778	FALSE	-0.0552043	3.88412
comp48679_c0	NA	206	191	253	57	91	103	92	96	90	49	104	82	20	23	14	22	12	17	TRUE	-3.09876	TRUE	-1.2552	FALSE	1.19747	7.76022
comp132942_c1	NA	28	11	34	9	6	10	35	21	24	11	6	6	4	2	4	0	0	2	TRUE	-3.08541	TRUE	-1.77187	FALSE	-0.828729	4.61236
comp111773_c0	Uncharacterized protein (Fragment) n=1 Tax=Oreochromis niloticus RepID=I3KYZ6_ORENI	64	59	89	40	39	66	47	26	54	48	57	56	5	14	10	5	5	4	TRUE	-3.08016	TRUE	-0.661048	FALSE	-0.453134	6.13872
comp123024_c0	NA	6550	6418	7476	7290	5341	4050	8432	9012	7571	4881	5973	4445	933	971	842	554	523	577	TRUE	-3.07822	TRUE	-0.34358	FALSE	-0.437027	12.7344
comp131402_c0	NA	45	42	55	37	38	30	41	60	42	42	31	42	7	1	2	8	6	5	TRUE	-3.07259	FALSE	-0.376609	FALSE	1.35233	5.56809
comp99518_c0	RNA-directed DNA polymerase (Fragment) n=1 Tax=Euprymna scolopes RepID=Q8IS66_EUPSC	264	315	264	66	108	112	256	239	276	58	87	156	35	35	24	15	22	8	TRUE	-3.06991	TRUE	-1.53419	FALSE	0.462866	8.13283
comp130572_c0	Uncharacterized protein (Fragment) n=1 Tax=Capitella teleta RepID=R7UD35_CAPTE	99	64	97	50	49	75	59	45	54	60	45	62	8	7	8	12	9	8	TRUE	-3.0698	FALSE	-0.555582	FALSE	0.881347	6.44365
comp135239_c1	NA	32	21	22	13	7	10	28	12	16	6	11	7	4	0	6	1	1	0	TRUE	-3.06959	TRUE	-1.58411	FALSE	-1.15505	4.65518
comp142451_c1	NA	7326	6419	7565	5494	6145	3392	8791	7638	7624	4680	4904	4685	1008	734	1180	411	406	597	TRUE	-3.06648	TRUE	-0.563044	FALSE	-0.542559	12.7943
comp134398_c0	NA	65	21	51	13	14	23	17	20	21	18	10	12	5	3	1	3	3	8	TRUE	-3.0363	TRUE	-1.26887	FALSE	2.08777	5.53654
comp130829_c0	NA	27	29	24	41	33	32	18	6	16	18	14	20	2	1	0	5	6	8	TRUE	-3.03464	FALSE	0.47783	FALSE	2.26454	4.75473
comp134627_c1	NA	446	449	438	307	328	368	385	363	377	292	445	446	64	42	86	29	37	27	TRUE	-3.03461	TRUE	-0.511012	FALSE	-0.657776	8.79651
comp135921_c0	NA	114	127	156	89	93	155	150	121	162	109	89	106	10	25	20	12	12	11	TRUE	-3.03418	FALSE	-0.328479	FALSE	-0.410837	7.04351
comp142815_c3	NA	419	427	605	142	189	193	198	187	137	157	225	172	33	45	48	37	26	53	TRUE	-3.0257	TRUE	-1.32538	TRUE	1.32784	8.9161
comp114259_c0	BMP-binding endothelial regulator protein n=1 Tax=Pteropus alecto RepID=L5KMV8_PTEAL	41	27	42	53	23	42	51	55	55	39	36	44	5	8	1	5	2	7	TRUE	-3.02404	FALSE	-0.0569983	FALSE	0.0634745	5.21046
comp123967_c1	NA	36	43	51	67	81	59	86	69	62	61	59	49	3	6	11	8	6	7	TRUE	-3.02328	FALSE	0.539818	FALSE	-0.622729	5.43681
comp109122_c0	NA	39	29	54	28	14	20	59	39	50	10	21	21	6	11	6	0	0	0	TRUE	-3.01958	TRUE	-1.40206	TRUE	-29.8512	5.3471
comp114091_c0	NA	20	36	35	20	25	45	22	20	18	13	20	21	5	2	4	4	5	3	TRUE	-3.00223	FALSE	-0.0638485	FALSE	0.0379461	4.91848
comp129797_c0	NA	109	91	87	101	103	129	135	165	120	128	145	123	7	11	21	13	15	10	TRUE	-2.99942	FALSE	0.112164	FALSE	-0.323527	6.58642
comp86241_c0	NA	32	22	20	4	8	12	22	19	26	8	13	10	4	6	2	1	1	0	TRUE	-2.99523	TRUE	-1.78128	FALSE	-0.970791	4.65271
comp131638_c1	NA	121	110	104	113	78	91	125	128	119	103	71	91	15	22	6	14	11	11	TRUE	-2.99396	FALSE	-0.335644	FALSE	0.0950901	6.80621
comp140679_c0	NA	373	372	417	223	187	219	260	231	218	159	170	230	43	40	49	33	24	37	TRUE	-2.98997	TRUE	-0.889448	FALSE	0.402015	8.59794
comp136680_c0	NA	103	103	84	108	83	113	77	65	111	53	47	78	12	14	16	17	10	7	TRUE	-2.98459	FALSE	-0.0490013	FALSE	-0.365943	6.59965
comp107101_c0	Uncharacterized protein n=1 Tax=Crassostrea gigas RepID=K1QQ73_CRAGI	25	18	32	32	17	33	5	2	9	5	11	13	3	0	4	4	9	0	TRUE	-2.98265	FALSE	0.122969	FALSE	0.704808	4.63884
comp124280_c0	NA	1216	1159	1292	1059	1063	641	1109	912	1153	697	984	753	164	250	280	47	42	39	TRUE	-2.9748	TRUE	-0.613325	TRUE	-2.02838	10.255
comp138526_c0	NA	1979	1767	2156	1677	1452	1251	1718	1303	1582	1266	1512	1583	109	216	139	312	245	289	TRUE	-2.97257	FALSE	-0.296669	TRUE	1.30633	10.9421
comp111866_c0	NA	13	22	19	6	12	19	10	7	9	17	11	14	3	1	1	2	4	1	TRUE	-2.96695	FALSE	-0.477703	FALSE	0.909082	4.17244
comp128921_c0	NA	29	17	52	15	9	16	68	30	27	10	16	10	9	5	2	1	1	1	TRUE	-2.96541	TRUE	-1.5331	FALSE	-1.10167	5.02257
comp99833_c0	NA	45	33	33	48	48	53	12	24	28	20	22	29	1	3	6	6	7	9	TRUE	-2.96468	FALSE	0.39641	FALSE	0.569506	5.22612
comp77520_c0	NA	61	62	63	79	64	57	79	80	65	59	60	44	4	8	11	6	8	11	TRUE	-2.96359	FALSE	0.0223661	FALSE	0.0495786	5.94958
comp115140_c0	NA	46	43	48	23	37	37	34	34	39	58	44	50	4	2	4	9	7	4	TRUE	-2.96108	FALSE	-0.399645	FALSE	1.25434	5.51629
comp82236_c0	Uncharacterized protein n=1 Tax=Capitella teleta RepID=R7T4L7_CAPTE	58	21	43	53	32	84	20	41	70	49	217	218	8	7	3	5	8	7	TRUE	-2.9516	FALSE	0.31193	FALSE	-0.22325	5.37401
comp114632_c0	NA	17	8	13	23	17	30	22	22	15	19	18	18	1	2	2	3	5	1	TRUE	-2.95146	FALSE	0.768259	FALSE	-0.109104	3.67465
comp127583_c0	PREDICTED: uncharacterized protein LOC101859841 n=1 Tax=Aplysia californica RepID=UPI00035A2CFB	61	51	58	22	29	49	36	25	40	29	24	44	8	3	4	6	8	5	TRUE	-2.94973	FALSE	-0.694095	FALSE	0.975281	5.82404
comp119787_c0	NA	23	11	12	13	14	25	24	6	12	17	14	23	0	2	2	2	2	4	TRUE	-2.94939	FALSE	0.146407	FALSE	0.936157	3.97014
comp34732_c0	Uncharacterized protein n=1 Tax=Lottia gigantea RepID=V4B6T1_LOTGI	4944	5113	5433	3987	3803	1591	3080	2993	3335	3209	3612	3074	504	536	564	533	580	505	TRUE	-2.94864	TRUE	-0.641664	TRUE	0.737344	12.334
comp108750_c0	NA	54	65	66	25	27	41	56	41	46	15	28	20	10	11	10	3	0	3	TRUE	-2.94286	TRUE	-1.2287	FALSE	-1.45839	5.95014
comp137928_c0	NA	36	38	39	38	21	39	40	42	32	13	15	16	4	6	11	0	3	4	TRUE	-2.94149	FALSE	-0.470799	FALSE	-1.43837	5.24233
comp128005_c0	NA	6852	7464	6837	8031	8071	3502	7456	7983	6702	7447	7794	6013	918	1141	1477	675	439	679	TRUE	-2.93534	TRUE	-0.209958	TRUE	-0.870554	12.7836
comp115635_c0	Solute carrier organic anion transporter family member 4C1 n=1 Tax=Crassostrea gigas RepID=K1QB38_CRAGI	2813	2583	2791	2617	2759	1778	2552	2535	3107	2437	2709	3234	367	401	259	338	400	257	TRUE	-2.92732	FALSE	-0.185112	FALSE	0.150295	11.4143
comp128016_c0	NA	26	25	48	54	34	42	49	25	51	34	29	35	2	5	3	5	11	4	TRUE	-2.92675	FALSE	0.369199	FALSE	0.766384	5.04036
comp60683_c0	Uncharacterized protein n=1 Tax=Lottia gigantea RepID=V4ADR7_LOTGI	30	33	45	6	5	4	33	21	43	2	6	6	0	1	1	5	6	4	TRUE	-2.91853	TRUE	-1.96178	TRUE	5.72576	5.16874
comp142560_c2	PREDICTED: vegetative cell wall protein gp1-like isoform X48 n=1 Tax=Mus musculus RepID=UPI0003D6E32B	27	23	18	25	22	48	39	16	20	25	30	44	4	3	5	1	6	2	TRUE	-2.91437	FALSE	0.241498	FALSE	-1.06537	4.53391
comp63365_c0	NA	25	33	18	22	13	30	29	29	34	17	22	21	2	6	5	1	2	3	TRUE	-2.91208	FALSE	-0.462378	FALSE	-0.945636	4.67108
comp122689_c0	NA	141	155	130	97	145	128	165	157	168	106	145	97	16	22	28	12	15	15	TRUE	-2.90005	FALSE	-0.300686	FALSE	-0.4513	7.15154
comp95792_c0	NA	36	35	28	28	31	17	26	17	16	23	22	48	6	6	3	3	5	2	TRUE	-2.8976	FALSE	-0.50168	FALSE	-0.182609	5.05857
comp132523_c0	NA	98	101	89	86	112	132	136	165	128	110	140	148	14	9	17	6	18	18	TRUE	-2.89379	FALSE	0.132566	FALSE	-0.125105	6.58531
comp72451_c0	Uncharacterized protein n=1 Tax=Capitella teleta RepID=R7T986_CAPTE	222	183	207	57	47	48	98	101	104	46	60	36	30	30	8	9	18	12	TRUE	-2.89298	TRUE	-1.90101	FALSE	1.27434	7.67387
comp119406_c0	Heme NO binding protein n=1 Tax=gamma proteobacterium HIMB55 RepID=H3NRK6_9GAMM	120	96	126	95	120	102	32	27	41	46	48	66	10	24	10	14	11	21	TRUE	-2.87982	FALSE	-0.129555	FALSE	0.211202	6.82957
comp100488_c0	NA	5	5	5	50	21	9	5	17	5	23	31	32	1	2	1	2	0	5	TRUE	-2.87646	TRUE	2.039	FALSE	-1.46642	2.29754
comp129525_c0	NA	180	157	171	206	257	213	255	334	308	263	244	240	40	50	59	4	4	6	TRUE	-2.87633	TRUE	0.0249951	TRUE	-3.80198	7.40627
comp138494_c0	NA	591	604	799	605	606	468	992	1214	1046	436	562	394	128	138	110	54	34	42	TRUE	-2.87229	TRUE	-0.415544	TRUE	-1.28058	9.37527
comp98112_c0	Malignant fibrous histiocytoma-amplified sequence 1-like protein n=1 Tax=Crassostrea gigas RepID=K1QUH7_CRAGI	44	36	40	19	21	9	8	10	6	8	8	19	2	5	1	4	3	9	TRUE	-2.87043	FALSE	-1.05586	FALSE	2.48983	5.3344
comp141701_c3	NA	182	156	141	224	206	222	278	292	217	209	208	255	25	25	30	26	15	32	TRUE	-2.86914	FALSE	0.319613	FALSE	-0.548703	7.32211
comp95567_c0	Putative uncharacterized protein n=1 Tax=Pediculus humanus subsp. corporis RepID=E0W3G1_PEDHC	79	75	90	34	60	66	44	25	50	40	51	43	8	10	4	6	16	11	TRUE	-2.86769	FALSE	-0.502269	FALSE	1.15603	6.34997
comp54358_c0	NA	28	12	22	16	14	15	3	4	12	9	21	29	0	3	1	5	3	3	TRUE	-2.86743	FALSE	-0.365701	FALSE	1.86368	4.38499
comp99581_c1	Uncharacterized protein n=1 Tax=Lottia gigantea RepID=V4BXA9_LOTGI	289	288	347	419	195	242	218	197	203	170	247	205	40	67	28	38	23	49	TRUE	-2.86614	FALSE	-0.192029	FALSE	-0.120299	8.26503
comp122138_c0	NA	33	30	39	35	40	59	31	27	40	39	54	44	6	2	4	8	5	6	TRUE	-2.86307	FALSE	0.339368	FALSE	0.137944	5.09424
comp136255_c0	NA	107	80	88	32	27	53	128	74	108	27	26	47	16	11	12	6	8	3	TRUE	-2.86086	TRUE	-1.3613	FALSE	0.0426498	6.52388
comp142178_c0	NA	90	65	75	81	78	67	56	55	73	54	51	75	10	10	13	12	8	10	TRUE	-2.85667	FALSE	-0.126836	FALSE	-0.134793	6.26893
comp135328_c0	NA	705	612	642	167	170	192	355	364	374	150	186	195	58	52	71	61	63	43	TRUE	-2.85451	TRUE	-1.65314	TRUE	1.74999	9.35135
comp144609_c0	NA	55	39	36	19	33	34	13	22	20	27	48	52	4	8	6	4	5	4	TRUE	-2.85038	FALSE	-0.649957	FALSE	0.0179453	5.44927
comp133004_c0	NA	118	116	140	92	105	97	88	70	85	70	96	107	17	11	11	7	20	26	TRUE	-2.84845	FALSE	-0.296044	FALSE	0.822347	6.96031
comp124484_c0	NA	24	26	24	31	23	21	18	10	15	18	14	30	2	5	7	2	2	3	TRUE	-2.8483	FALSE	-0.228917	FALSE	-1.06601	4.63828
comp132482_c0	Uncharacterized protein n=1 Tax=Lottia gigantea RepID=V4B9A9_LOTGI	40	33	31	29	29	26	23	21	20	28	31	40	5	1	3	1	5	11	TRUE	-2.84727	FALSE	-0.259968	FALSE	1.22451	5.13249
comp133535_c1	Acetyl-coenzyme A synthetase 2-like, mitochondrial n=1 Tax=Crassostrea gigas RepID=K1QLL1_CRAGI	314	356	360	261	385	279	282	305	308	346	353	415	36	36	32	69	46	53	TRUE	-2.84599	FALSE	-0.0765053	FALSE	0.834633	8.42107
comp138742_c0	NA	51	66	77	110	122	146	105	61	76	77	98	79	9	22	18	10	11	10	TRUE	-2.84422	TRUE	0.698335	TRUE	-1.64187	6.01214
comp137185_c0	NA	135	120	229	122	90	73	253	239	266	68	77	37	36	23	45	2	3	0	TRUE	-2.83789	TRUE	-1.1234	TRUE	-3.66496	7.3303
comp125116_c0	Uncharacterized protein n=1 Tax=Lottia gigantea RepID=V4AHE8_LOTGI	11	56	78	53	27	62	37	87	9	34	29	36	6	16	8	4	1	5	TRUE	-2.8357	FALSE	-0.275655	FALSE	-1.47416	5.56987
comp97255_c0	Putative uncharacterized protein n=1 Tax=Volvox carteri RepID=D8U6K7_VOLCA	285	390	360	281	284	226	420	318	333	309	351	288	54	26	52	43	42	38	TRUE	-2.83252	FALSE	-0.390824	FALSE	0.256339	8.42712
comp112887_c0	NA	89	98	81	79	90	112	136	96	128	99	108	103	17	18	16	14	8	5	TRUE	-2.83236	FALSE	-0.110941	FALSE	-0.995121	6.48158
comp113584_c0	NA	11	3	9	19	16	35	22	10	19	21	23	25	0	0	1	7	5	0	TRUE	-2.82802	TRUE	1.62127	FALSE	1.95581	2.98298
comp105889_c0	NA	17	10	9	13	15	13	24	21	19	21	20	12	2	0	4	4	1	0	TRUE	-2.82775	FALSE	0.0109749	FALSE	-0.497798	3.59892
comp101720_c0	NA	242	188	224	231	155	174	357	523	439	270	201	213	24	14	30	43	31	27	TRUE	-2.8271	FALSE	-0.192714	FALSE	0.769778	7.76877
comp46109_c0	NA	16	14	19	16	31	43	15	11	8	22	23	36	2	3	2	5	4	4	TRUE	-2.81743	TRUE	0.821554	FALSE	-0.105739	4.02643
comp99440_c0	NA	171	199	221	83	85	101	222	194	301	42	44	137	29	43	20	12	15	9	TRUE	-2.80214	TRUE	-1.21496	FALSE	-0.225717	7.61941
comp111477_c0	Putative uncharacterized protein FLJ37770 (Fragment) n=1 Tax=Camponotus floridanus RepID=E2AU42_CAMFO	31	17	33	23	13	13	31	11	34	11	16	13	3	2	7	2	0	4	TRUE	-2.80212	TRUE	-0.917048	FALSE	-0.430394	4.74969
comp139707_c0	NA	2388	2153	2370	1526	1501	1424	2453	2712	2742	1999	1906	2149	482	308	169	252	214	213	TRUE	-2.80168	TRUE	-0.627684	FALSE	0.142388	11.1699
comp106454_c0	NA	63	55	73	51	74	75	67	67	51	77	44	50	14	19	9	2	6	8	TRUE	-2.79903	FALSE	-0.156418	FALSE	-1.42227	5.99246
comp83940_c0	NA	26	39	26	23	31	30	27	24	22	31	36	29	2	0	5	3	7	7	TRUE	-2.79291	FALSE	-0.0196769	FALSE	1.17938	4.91934
comp139176_c0	NA	411	328	316	242	376	385	375	289	372	276	308	380	58	36	33	49	57	66	TRUE	-2.7851	FALSE	-0.0348168	FALSE	0.513917	8.46079
comp103287_c0	NA	66	52	58	19	25	26	51	42	41	21	26	24	13	2	3	5	7	7	TRUE	-2.78357	TRUE	-1.18971	FALSE	1.4726	5.88098
comp133535_c0	NA	870	719	869	943	1099	764	866	856	969	805	889	1028	75	98	108	161	162	158	TRUE	-2.78351	TRUE	0.246696	FALSE	0.582673	9.67881
comp122413_c0	NA	14	26	17	6	10	14	16	6	17	6	15	14	4	3	1	1	1	3	TRUE	-2.78334	FALSE	-0.962984	FALSE	0.112914	4.24373
comp123186_c0	NA	74	103	92	41	47	54	35	40	30	44	44	63	18	12	9	9	4	9	TRUE	-2.78135	TRUE	-0.962465	FALSE	0.0843502	6.48009
comp49406_c0	NA	20	20	21	18	32	31	24	21	20	23	24	26	3	6	4	4	0	4	TRUE	-2.77984	FALSE	0.202121	FALSE	-1.22732	4.34196
comp132644_c0	NA	102	94	123	42	29	29	49	29	34	6	18	28	21	22	5	7	5	4	TRUE	-2.77819	TRUE	-1.74241	FALSE	0.175205	6.72787
comp88439_c0	Uncharacterized protein n=1 Tax=Crassostrea gigas RepID=K1QQ73_CRAGI	24	20	25	25	21	28	7	6	6	4	11	12	2	3	2	6	5	3	TRUE	-2.7773	FALSE	0.114659	FALSE	0.824403	4.5233
comp47804_c0	Uncharacterized protein n=1 Tax=Lottia gigantea RepID=V3ZYK3_LOTGI	365	336	498	105	150	169	169	178	146	134	197	202	35	49	30	49	36	43	TRUE	-2.77005	TRUE	-1.26949	TRUE	1.68363	8.64138
comp143286_c0	NA	98	106	109	104	163	223	72	56	96	90	92	90	22	18	23	14	25	16	TRUE	-2.76352	FALSE	0.499169	FALSE	-0.888685	6.70262
comp92637_c0	Putative integrase core domain protein n=1 Tax=Trichinella spiralis RepID=E5SEG7_TRISP	27	18	20	13	14	7	19	4	10	9	11	16	5	3	3	0	2	2	TRUE	-2.76064	TRUE	-1.08957	FALSE	-0.636888	4.43173
comp116468_c0	NA	306	278	280	246	220	278	248	307	269	253	269	255	51	39	56	25	44	24	TRUE	-2.76005	TRUE	-0.317712	FALSE	-0.450983	8.17156
comp102157_c0	Predicted protein (Fragment) n=1 Tax=Nematostella vectensis RepID=A7T0K9_NEMVE	136	139	116	139	150	208	151	174	157	172	165	259	14	14	7	45	26	25	TRUE	-2.75757	TRUE	0.434508	FALSE	1.15752	7.02435
comp102376_c0	Predicted protein n=1 Tax=Nematostella vectensis RepID=A7RK02_NEMVE	449	588	582	268	391	345	259	199	288	325	411	322	71	64	49	76	60	71	TRUE	-2.75622	TRUE	-0.592782	FALSE	0.854119	9.07493
comp133921_c4	Uncharacterized protein n=1 Tax=Strongylocentrotus purpuratus RepID=W4XBI5_STRPU	7575	8010	8679	5560	5937	3674	6169	5797	6078	4896	6217	5487	962	984	1045	951	953	958	TRUE	-2.75238	TRUE	-0.598848	FALSE	0.614147	12.9815
comp128932_c0	NA	61	55	53	45	51	50	55	65	38	33	44	34	4	5	4	14	13	7	TRUE	-2.74887	FALSE	-0.0835895	FALSE	1.55165	5.82251
comp88673_c0	NA	57	56	62	29	42	53	60	50	61	52	24	23	7	6	13	8	5	6	TRUE	-2.74723	FALSE	-0.535928	FALSE	0.014473	5.86869
comp119173_c0	NA	69	56	67	72	82	63	98	84	84	69	90	47	9	11	7	7	18	9	TRUE	-2.73924	FALSE	0.124431	FALSE	0.103224	6.00026
comp116071_c0	NA	84	69	95	38	27	42	82	61	73	30	44	34	8	6	9	10	15	6	TRUE	-2.72968	TRUE	-1.06814	FALSE	1.64293	6.37434
comp141209_c0	NA	13	21	15	4	10	19	26	5	5	9	13	30	2	0	3	5	2	1	TRUE	-2.72465	FALSE	-0.424457	FALSE	1.10823	4.03639
comp142221_c0	NA	56	49	69	236	162	160	29	31	16	81	57	68	5	5	7	14	19	54	TRUE	-2.72159	TRUE	1.6877	FALSE	0.700941	5.85534
comp99995_c0	NA	289	260	283	275	241	286	359	375	371	233	224	263	58	47	40	31	33	41	TRUE	-2.71593	FALSE	-0.149546	FALSE	-0.387653	8.1173
comp102945_c0	Cytochrome P450 n=1 Tax=Hyriopsis cumingii RepID=C4P9M5_9BIVA	3	6	3	23	11	22	20	60	23	19	22	11	0	0	0	0	8	2	TRUE	-2.71482	TRUE	2.31974	FALSE	25.8432	2.00109
comp128431_c0	NA	256	237	409	329	195	199	295	226	249	184	215	210	25	93	43	41	27	23	TRUE	-2.71129	TRUE	-0.442857	FALSE	-0.482389	8.23046
comp110420_c0	NA	117	108	134	127	124	134	154	132	116	123	131	92	20	20	12	24	24	15	TRUE	-2.70975	FALSE	0.0721537	FALSE	0.18286	6.90329
comp133575_c0	NA	296	255	276	158	112	128	280	208	231	125	143	99	33	43	46	18	24	25	TRUE	-2.70971	TRUE	-1.09886	FALSE	0.193872	8.10825
comp60708_c0	Uncharacterized protein n=1 Tax=Lottia gigantea RepID=V4AXA9_LOTGI	95	96	113	143	117	150	142	153	161	154	164	184	12	9	18	25	23	21	TRUE	-2.70332	TRUE	0.423454	FALSE	0.373349	6.65946
comp128104_c0	Uncharacterized protein n=1 Tax=Lottia gigantea RepID=V3ZPW9_LOTGI	50	53	79	66	54	60	113	85	90	60	67	86	15	10	9	11	3	8	TRUE	-2.7022	FALSE	-0.177844	FALSE	-0.589206	5.91755
comp143333_c0	NA	1417	1947	1735	921	1789	1250	402	447	349	1158	994	989	196	226	199	160	272	339	TRUE	-2.70151	FALSE	-0.277856	FALSE	0.678905	10.7305
comp127386_c0	NA	91	73	83	51	84	66	108	112	119	39	57	26	9	17	15	12	9	8	TRUE	-2.69692	FALSE	-0.377069	FALSE	-0.255475	6.37237
comp142843_c0	NA	83	78	67	154	196	192	81	59	73	112	157	162	18	15	6	23	27	29	TRUE	-2.69547	TRUE	1.1665	FALSE	-0.181829	6.25638
comp140280_c0	NA	58	75	82	88	89	87	82	72	83	46	65	54	13	20	13	9	7	12	TRUE	-2.68818	FALSE	0.101167	FALSE	-0.980857	6.16241
comp70012_c0	NA	39	51	34	29	23	18	19	36	31	48	33	30	1	1	11	9	3	4	TRUE	-2.68654	FALSE	-0.760529	FALSE	1.05298	5.36559
comp124207_c0	NA	213	214	181	85	130	138	104	69	111	85	160	136	27	24	30	19	30	21	TRUE	-2.68576	TRUE	-0.737653	FALSE	0.555808	7.66285
comp112344_c0	PREDICTED: transmembrane protein 53-B-like n=1 Tax=Aplysia californica RepID=UPI00035972F5	904	767	845	451	282	338	629	673	703	306	435	386	97	113	98	100	93	64	TRUE	-2.67763	TRUE	-1.12675	TRUE	0.970951	9.71241
comp109356_c0	NA	129	105	133	81	67	68	76	36	39	59	65	65	15	23	22	9	8	16	TRUE	-2.67702	TRUE	-0.848928	FALSE	-0.0465829	6.93387
comp143336_c0	NA	108	106	141	86	70	101	124	90	90	126	140	101	17	10	19	16	19	15	TRUE	-2.67023	FALSE	-0.439557	FALSE	0.554445	6.8788
comp138253_c1	NA	1831	1582	1820	839	967	863	1326	1364	1719	1224	1288	1329	176	211	206	238	229	187	TRUE	-2.66752	TRUE	-0.821705	TRUE	1.10768	10.7686
comp136161_c0	NA	60	57	53	28	35	52	32	29	39	29	35	49	9	9	10	9	4	4	TRUE	-2.66517	TRUE	-0.642898	FALSE	-0.1719	5.82432
comp135178_c4	NA	336	472	458	329	267	236	249	257	286	253	295	312	60	76	47	67	50	37	TRUE	-2.66053	TRUE	-0.595043	FALSE	0.361384	8.71945
comp141718_c1	NA	7910	7800	8179	6431	5390	3807	7879	7821	6648	5118	6436	4800	1169	1044	1110	999	923	1009	TRUE	-2.65973	TRUE	-0.5558	FALSE	0.431324	12.9591
comp119725_c0	NA	102	97	102	163	135	132	161	232	140	164	120	164	18	15	25	21	14	21	TRUE	-2.6564	FALSE	0.373303	FALSE	-0.568742	6.64477
comp146272_c0	NA	16	14	15	15	9	12	8	19	8	10	23	15	0	3	4	2	1	2	TRUE	-2.65236	FALSE	-0.51837	FALSE	-0.387195	3.90764
comp106532_c0	NA	58	44	47	54	63	66	71	95	68	68	62	87	12	7	11	9	9	6	TRUE	-2.64618	FALSE	0.143693	FALSE	-0.593261	5.64467
comp141487_c0	NA	877	656	736	821	1022	884	786	733	777	799	837	908	155	166	102	102	115	160	TRUE	-2.64523	FALSE	0.190872	FALSE	-0.415245	9.56358
comp47659_c0	NA	35	37	49	18	28	34	44	16	40	29	38	27	10	6	3	6	4	4	TRUE	-2.64206	FALSE	-0.605595	FALSE	0.203891	5.32972
comp139181_c0	NA	44	60	60	51	78	80	38	37	52	53	51	43	9	9	5	7	12	17	TRUE	-2.63964	FALSE	0.343819	FALSE	0.251621	5.76901
comp101407_c0	NA	308	416	361	316	335	261	507	509	399	316	313	278	47	65	52	48	52	59	TRUE	-2.63247	FALSE	-0.252593	FALSE	0.213209	8.49679
comp41065_c0	Uncharacterized protein n=1 Tax=Crassostrea gigas RepID=K1QRC9_CRAGI	98	128	107	105	86	84	134	206	151	68	13	22	41	23	24	1	3	8	TRUE	-2.63069	TRUE	-0.626032	TRUE	-2.54589	6.78886
comp99625_c0	Uncharacterized protein n=1 Tax=Lottia gigantea RepID=V4AGB5_LOTGI	323	318	308	179	157	192	373	307	292	216	312	238	41	48	51	34	32	34	TRUE	-2.63041	TRUE	-0.837891	FALSE	0.366855	8.30355
comp90612_c0	NA	26	26	32	22	30	15	27	22	36	23	12	24	3	10	5	3	2	2	TRUE	-2.62375	FALSE	-0.54298	FALSE	-1.14351	4.81057
comp116319_c0	Uncharacterized protein (Fragment) n=1 Tax=Monodelphis domestica RepID=K7E096_MONDO	297	275	434	302	213	208	286	193	290	152	210	155	45	103	48	38	19	32	TRUE	-2.62203	TRUE	-0.617126	FALSE	-0.641978	8.38664
comp137834_c0	NA	589	583	548	338	355	396	371	201	337	252	326	330	86	82	96	62	53	80	TRUE	-2.62063	TRUE	-0.654631	FALSE	0.218829	9.16313
comp50936_c0	NA	38	24	34	16	22	25	20	30	24	15	12	28	5	1	7	6	1	5	TRUE	-2.61225	FALSE	-0.62273	FALSE	0.426317	5.01463
comp108728_c0	NA	35	29	38	35	33	39	40	42	39	45	40	57	4	2	6	7	3	11	TRUE	-2.61126	FALSE	0.0756194	FALSE	0.59952	5.09126
comp118030_c0	NA	64	58	72	29	29	39	31	22	29	4	16	10	15	6	6	4	13	5	TRUE	-2.60885	TRUE	-0.935998	FALSE	0.714476	6.01325
comp115402_c0	NA	15	10	17	28	16	26	33	34	31	20	29	28	3	8	2	0	1	4	TRUE	-2.6082	FALSE	0.322822	FALSE	-1.78666	3.8179
comp147651_c0	NA	3	7	6	23	18	23	15	21	11	21	32	13	3	1	2	1	2	4	TRUE	-2.60778	TRUE	1.62308	FALSE	-1.90627	2.39596
comp24751_c0	NA	14	7	14	16	16	18	25	39	25	17	13	15	6	1	2	1	0	4	TRUE	-2.60436	FALSE	0.214508	FALSE	-1.46088	3.53817
comp134869_c0	NA	1121	1071	1160	1054	1182	864	865	957	998	1045	1127	1288	109	138	126	262	220	206	TRUE	-2.60287	TRUE	0.0112314	TRUE	0.995707	10.1258
comp114939_c0	PREDICTED: sorbitol dehydrogenase-like n=1 Tax=Saccoglossus kowalevskii RepID=UPI0001CBBA36	12	14	15	7	20	14	10	14	11	13	16	22	1	3	1	3	1	4	TRUE	-2.59915	FALSE	0.0923165	FALSE	0.670782	3.76279
comp104874_c0	NA	46	36	80	40	43	69	66	61	77	18	30	33	6	6	4	9	14	13	TRUE	-2.59562	FALSE	0.0305429	FALSE	1.32863	5.75322
comp145273_c0	NA	60	33	53	19	18	38	26	57	35	22	46	33	8	6	7	6	6	4	TRUE	-2.59368	TRUE	-0.938416	FALSE	0.558188	5.61445
comp139629_c1	NA	72	50	57	34	40	49	42	30	35	50	49	60	2	2	7	7	11	19	TRUE	-2.59302	FALSE	-0.309733	TRUE	2.18275	5.90565
comp114673_c0	NA	18	14	18	19	12	21	23	10	15	14	13	15	3	2	2	5	2	3	TRUE	-2.59219	FALSE	0.021546	FALSE	0.371068	4.04859
comp44746_c0	NA	147	98	185	126	123	93	92	90	92	93	73	106	37	35	22	20	8	10	TRUE	-2.59139	TRUE	-0.521513	FALSE	-0.971041	7.16205
comp138251_c0	NA	27	16	9	13	15	36	10	4	11	11	17	15	2	2	4	4	2	4	TRUE	-2.58038	FALSE	0.196595	FALSE	-0.0806372	4.14597
comp130971_c0	NA	440	489	508	432	501	401	556	516	545	401	386	455	95	90	51	76	73	81	TRUE	-2.57982	FALSE	-0.118651	FALSE	0.0801529	8.90185
comp124680_c0	NA	21	21	14	25	31	46	13	7	11	23	36	25	5	3	5	6	3	4	TRUE	-2.56883	FALSE	0.627711	FALSE	-1.04439	4.24423
comp51365_c0	Uncharacterized protein n=1 Tax=Lottia gigantea RepID=V4BCL3_LOTGI	512	642	519	447	480	350	316	332	318	362	394	380	95	115	95	65	69	63	TRUE	-2.56584	TRUE	-0.450497	FALSE	-0.244181	9.12202
comp134834_c0	NA	36	45	47	44	40	57	33	37	35	63	64	64	7	6	4	11	9	9	TRUE	-2.56421	FALSE	0.159783	FALSE	0.67934	5.41516
comp127147_c0	NA	13	13	8	18	24	25	13	6	19	23	14	18	2	2	0	2	7	4	TRUE	-2.56225	TRUE	0.97424	FALSE	0.630454	3.4986
comp27886_c0	NA	21	17	40	10	9	12	15	20	16	11	8	9	1	5	4	4	2	3	TRUE	-2.56009	TRUE	-1.2114	FALSE	1.08162	4.68852
comp22796_c0	NA	19	4	18	3	13	16	32	31	20	12	10	2	4	5	1	1	0	3	TRUE	-2.55532	FALSE	-0.546787	FALSE	-0.949889	3.80255
comp114412_c0	NA	22	18	25	40	45	65	37	21	34	27	36	36	3	6	6	6	6	9	TRUE	-2.5406	TRUE	1.03383	FALSE	-0.758028	4.42666
comp42708_c0	NA	100	106	96	66	76	76	61	42	63	25	61	59	23	8	18	14	9	18	TRUE	-2.53716	FALSE	-0.50007	FALSE	0.19775	6.65925
comp85620_c0	NA	40	46	22	1	3	2	122	57	151	6	2	1	2	9	6	3	1	0	TRUE	-2.53585	TRUE	-3.64132	FALSE	1.85619	5.17121
comp141539_c1	NA	901	940	851	723	930	883	970	839	1030	644	978	905	233	95	292	107	104	70	TRUE	-2.53338	TRUE	-0.249099	TRUE	-1.08305	9.80943
comp112871_c0	Putative conserved plasma membrane protein (Fragment) n=1 Tax=Ixodes ricinus RepID=V5IK84_IXORI	19	21	29	9	16	36	17	20	18	12	13	20	3	2	2	6	4	5	TRUE	-2.53289	FALSE	-0.0390169	FALSE	1.24914	4.51742
comp51651_c0	Galaxin (Fragment) n=1 Tax=Montipora capitata RepID=A8C9K2_9CNID	97	131	105	202	172	107	244	317	221	185	108	192	19	30	13	28	29	23	TRUE	-2.52805	TRUE	0.451778	FALSE	-0.106085	6.78887
comp132283_c1	NA	82	64	85	54	25	46	82	74	76	44	89	55	12	11	12	7	10	11	TRUE	-2.52793	TRUE	-0.912693	FALSE	0.61223	6.2707
comp134489_c0	Tetratricopeptide repeat protein 30B (Fragment) n=1 Tax=Hydra vulgaris RepID=T2MA52_HYDVU	10	12	4	20	16	19	8	10	8	9	30	24	4	2	0	3	2	3	TRUE	-2.5274	FALSE	0.905563	FALSE	-0.804373	3.09651
comp108711_c0	NA	27	12	23	19	16	15	8	2	10	8	23	20	1	5	4	7	0	4	TRUE	-2.5255	FALSE	-0.328161	FALSE	0.529504	4.38784
comp137786_c0	NA	210	38	2	19	8	21	1	7	5	15	3	4	5	11	11	15	8	4	TRUE	-2.52436	TRUE	-1.98649	TRUE	2.41258	6.41325
comp50609_c0	Uncharacterized protein n=1 Tax=Lottia gigantea RepID=V4BXA9_LOTGI	581	595	681	668	331	372	327	325	343	341	423	365	100	100	81	107	68	106	TRUE	-2.52188	FALSE	-0.411424	FALSE	0.455713	9.27374
comp81078_c0	PREDICTED: (S)-coclaurine N-methyltransferase-like n=1 Tax=Aplysia californica RepID=UPI000359EA05	495	403	485	411	309	355	440	405	447	290	367	429	93	82	52	74	66	65	TRUE	-2.52112	FALSE	-0.36702	FALSE	0.225999	8.84897
comp108509_c0	NA	216	234	192	136	204	198	223	168	244	131	183	188	38	30	19	37	37	46	TRUE	-2.52055	FALSE	-0.16995	FALSE	0.750802	7.74038
comp136040_c0	NA	297	285	273	261	280	265	387	342	384	211	272	206	54	48	71	36	26	53	TRUE	-2.51919	FALSE	-0.197855	FALSE	-0.490896	8.15747
comp128183_c0	NA	27	39	49	50	24	23	80	64	48	34	28	38	12	8	8	2	4	4	TRUE	-2.51839	FALSE	-0.560445	FALSE	-1.22768	5.25818
comp23133_c0	NA	16	5	16	20	9	7	19	35	23	18	11	12	4	0	2	2	1	4	TRUE	-2.51353	FALSE	-0.155119	FALSE	0.216015	3.64234
comp48796_c0	NA	22	16	13	10	56	66	13	15	47	61	39	124	2	6	3	5	9	8	TRUE	-2.5128	TRUE	1.30816	FALSE	-0.317672	4.09226
comp134228_c0	NA	65	43	55	48	36	73	20	27	32	30	18	31	15	2	14	10	10	4	TRUE	-2.51238	FALSE	-0.186675	FALSE	-0.355135	5.76886
comp108971_c0	NA	43	43	38	16	24	17	29	20	24	29	37	25	3	5	5	4	8	7	TRUE	-2.51034	FALSE	-0.898142	FALSE	1.63426	5.37104
comp108502_c0	Uncharacterized protein (Fragment) n=1 Tax=Lottia gigantea RepID=V4A4N6_LOTGI	21	21	14	7	16	25	9	12	9	15	15	21	4	2	0	3	4	5	TRUE	-2.49952	FALSE	-0.070051	FALSE	1.17911	4.21886
comp130474_c0	NA	25	25	30	16	19	22	29	30	20	12	20	13	3	9	6	5	0	2	TRUE	-2.49678	FALSE	-0.685152	FALSE	-0.985911	4.74487
comp46127_c0	NA	17	12	22	19	12	13	37	34	25	15	24	3	2	1	4	1	4	4	TRUE	-2.493	FALSE	-0.286054	FALSE	0.338483	4.0802
comp97639_c0	NA	17	17	17	10	14	23	30	25	19	12	17	24	0	3	8	1	1	4	TRUE	-2.49048	FALSE	-0.299758	FALSE	-1.00559	4.0783
comp49003_c0	NA	361	374	460	501	271	289	271	259	244	225	328	210	57	87	46	79	57	77	TRUE	-2.48845	FALSE	-0.165696	FALSE	0.369147	8.63761
comp118363_c0	Uncharacterized protein n=1 Tax=Clonorchis sinensis RepID=G7Y4P0_CLOSI	20	20	10	28	31	36	23	30	34	21	25	26	7	2	2	6	4	4	TRUE	-2.48704	TRUE	0.760784	FALSE	-0.572838	4.06679
comp126183_c0	NA	146	115	149	56	48	73	115	80	125	55	72	52	18	16	21	9	22	20	TRUE	-2.48386	TRUE	-1.09151	FALSE	1.13916	7.09691
comp141863_c0	NA	150	145	199	60	47	62	76	65	59	19	37	35	31	18	9	13	30	19	TRUE	-2.48202	TRUE	-1.30816	TRUE	1.67107	7.35885
comp78593_c0	NA	15	12	16	10	12	22	12	21	20	6	7	22	8	2	3	1	0	2	TRUE	-2.47939	FALSE	-0.324939	FALSE	-2.27128	3.84901
comp126135_c0	NA	15	23	21	13	21	19	10	12	10	14	19	24	1	1	4	4	4	5	TRUE	-2.47276	FALSE	-0.0394289	FALSE	1.05053	4.31047
comp136453_c0	NA	276	322	427	201	226	234	345	366	346	223	278	255	50	51	57	52	54	40	TRUE	-2.47255	TRUE	-0.583573	FALSE	0.503818	8.41509
comp49199_c0	NA	188	248	232	164	156	144	185	243	229	145	190	155	37	48	47	23	26	26	TRUE	-2.46707	TRUE	-0.613886	FALSE	-0.270119	7.79759
comp136833_c0	NA	86	69	102	44	25	46	44	31	48	7	24	10	19	9	7	6	10	17	TRUE	-2.46614	TRUE	-1.06531	FALSE	1.1291	6.42232
comp139383_c0	NA	90	26	58	19	19	43	33	36	35	12	25	25	15	7	12	8	3	4	TRUE	-2.46553	TRUE	-1.20111	FALSE	-0.107193	5.8759
comp143172_c0	NA	2785	2830	2994	2448	2039	1749	2647	2681	2666	1653	1721	2423	476	524	469	420	413	394	TRUE	-2.46238	TRUE	-0.441653	FALSE	0.205972	11.4867
comp120867_c0	NA	736	685	818	534	601	364	586	702	553	521	458	523	114	113	129	109	110	104	TRUE	-2.4603	TRUE	-0.530618	FALSE	0.433825	9.54327
comp127753_c1	NA	73	86	73	56	39	84	35	30	63	43	66	65	16	19	22	5	4	10	TRUE	-2.46029	TRUE	-0.619024	FALSE	-1.19861	6.27226
comp50435_c0	NA	230	213	212	170	194	173	226	242	212	175	203	200	35	39	55	26	32	32	TRUE	-2.44892	TRUE	-0.363279	FALSE	-0.223136	7.77239
comp131636_c1	NA	568	583	536	356	420	445	276	288	336	327	405	340	89	82	91	75	97	103	TRUE	-2.43835	FALSE	-0.403397	FALSE	0.531574	9.13568
comp140398_c0	NA	47	50	72	23	36	47	37	42	51	41	42	37	13	10	4	5	11	9	TRUE	-2.4369	FALSE	-0.617265	FALSE	0.541113	5.81016
comp126940_c0	NA	218	201	205	190	270	253	209	252	222	252	216	240	19	40	38	48	37	66	TRUE	-2.42603	TRUE	0.231886	FALSE	0.457611	7.70266
comp84917_c0	NA	21	26	47	40	32	42	17	26	9	16	46	19	1	2	2	15	7	11	TRUE	-2.42382	TRUE	0.490341	FALSE	2.4126	4.96396
comp38592_c0	NA	22	24	17	15	15	17	29	21	17	18	19	13	2	1	3	0	11	4	TRUE	-2.4226	FALSE	-0.266072	FALSE	1.69154	4.40252
comp145644_c0	NA	27	23	15	31	18	30	48	60	50	39	44	38	3	2	4	9	5	4	TRUE	-2.4225	FALSE	0.250847	FALSE	0.683304	4.45498
comp131328_c0	PREDICTED: rootletin isoform 1 n=1 Tax=Strongylocentrotus purpuratus RepID=UPI00026520F9	223	159	208	223	217	225	126	97	99	190	116	169	48	51	28	30	26	52	TRUE	-2.42194	FALSE	0.0652407	FALSE	-0.36893	7.62286
comp119677_c0	NA	19	14	23	35	13	33	46	36	49	18	14	21	7	9	2	2	1	4	TRUE	-2.42119	FALSE	0.146426	FALSE	-1.70538	4.20508
comp142309_c0	NA	120	115	142	94	116	110	122	131	150	107	112	93	22	19	12	36	29	15	TRUE	-2.41038	FALSE	-0.148131	FALSE	0.829195	6.97375
comp112546_c0	NA	8	18	11	7	12	22	7	7	6	17	44	27	0	5	4	4	1	1	TRUE	-2.40915	FALSE	0.013486	FALSE	-0.89284	3.5978
comp133484_c0	PREDICTED: probable E3 ubiquitin-protein ligase RNF217 n=1 Tax=Vicugna pacos RepID=UPI0003C84E13	419	292	322	247	230	273	299	378	343	268	381	340	51	89	43	45	56	56	TRUE	-2.40804	TRUE	-0.457899	FALSE	0.266966	8.42975
comp127773_c0	NA	15	17	12	7	26	26	18	21	16	23	26	19	1	3	4	3	6	2	TRUE	-2.40495	FALSE	0.358126	FALSE	-0.252071	3.87894
comp140459_c0	NA	475	453	512	466	503	485	437	480	446	592	551	689	62	87	74	109	107	107	TRUE	-2.40228	FALSE	0.0729837	FALSE	0.519728	8.90695
comp141717_c1	NA	385	233	355	25	65	30	332	265	268	76	60	37	57	33	55	17	20	30	TRUE	-2.39972	TRUE	-2.57023	TRUE	1.85851	8.34204
comp118487_c0	Uncharacterized protein n=1 Tax=Lottia gigantea RepID=V3ZT83_LOTGI	84	64	54	13	24	37	11	11	14	17	21	21	10	5	14	10	4	10	TRUE	-2.39866	TRUE	-1.27969	FALSE	1.08038	6.08551
comp114117_c0	NA	51	56	45	18	14	25	42	32	39	24	33	27	13	3	8	4	8	4	TRUE	-2.38904	TRUE	-1.3621	FALSE	0.871966	5.66218
comp28203_c0	NA	18	13	21	10	13	22	17	7	8	13	20	20	4	0	4	1	9	1	TRUE	-2.38738	FALSE	-0.143582	FALSE	0.55265	4.10412
comp95314_c0	NA	23	14	21	18	21	12	25	20	18	22	26	21	1	9	4	3	1	4	TRUE	-2.38706	FALSE	-0.371635	FALSE	-0.611511	4.26561
comp81135_c1	Predicted protein (Fragment) n=1 Tax=Nematostella vectensis RepID=A7SMX7_NEMVE	335	331	299	193	253	271	288	223	306	200	267	286	64	70	59	41	56	36	TRUE	-2.38225	TRUE	-0.472761	FALSE	-0.12237	8.32919
comp126898_c0	NA	979	822	1057	379	626	443	579	515	634	452	590	552	125	143	164	139	140	118	TRUE	-2.38183	TRUE	-0.844627	TRUE	0.85057	9.89587
comp74475_c0	SCO-spondin like (Fragment) n=1 Tax=Pinctada fucata RepID=L8B2K0_PINFU	50	34	49	6	8	12	33	19	27	8	13	4	7	8	7	2	4	4	TRUE	-2.38096	TRUE	-2.18197	FALSE	1.11459	5.4793
comp97725_c0	Large neutral amino acids transporter small subunit 2 n=1 Tax=Crassostrea gigas RepID=K1RCM5_CRAGI	45	44	55	18	29	29	26	16	22	21	19	39	6	5	14	3	5	9	TRUE	-2.3795	TRUE	-0.913503	FALSE	0.29354	5.5877
comp138056_c0	NA	215	195	257	168	242	213	147	72	124	144	146	167	57	70	57	25	20	23	TRUE	-2.37809	TRUE	-0.328474	TRUE	-1.34883	7.79722
comp109649_c0	NA	70	91	102	78	49	37	95	93	92	67	70	60	19	16	14	17	9	8	TRUE	-2.37606	TRUE	-0.745373	FALSE	0.162161	6.44639
comp140095_c0	NA	150	151	140	227	264	267	296	319	243	297	247	257	36	34	34	38	42	46	TRUE	-2.37552	TRUE	0.661587	FALSE	-0.505121	7.19929
comp86486_c0	NA	24	14	22	13	11	32	23	24	17	12	6	21	8	1	3	3	3	4	TRUE	-2.36864	FALSE	-0.195072	FALSE	-0.120976	4.33077
comp114341_c0	NA	65	65	51	67	92	74	110	108	89	81	103	95	4	12	13	18	14	18	TRUE	-2.36678	TRUE	0.376608	FALSE	0.409795	5.92126
comp135407_c0	NA	32	38	48	40	40	51	54	21	22	19	38	35	12	2	8	8	8	10	TRUE	-2.36555	FALSE	0.108394	FALSE	0.0470233	5.28777
comp103093_c0	NA	63	31	59	138	41	99	49	49	50	48	45	108	9	11	16	15	17	12	TRUE	-2.36231	TRUE	0.641114	FALSE	-0.574763	5.68582
comp91199_c0	NA	15	19	17	12	11	13	12	10	15	8	15	13	3	3	0	5	2	4	TRUE	-2.35759	FALSE	-0.363537	FALSE	1.2697	4.05947
comp113178_c0	NA	26	23	20	18	21	28	3	1	4	9	12	15	3	8	3	4	4	5	TRUE	-2.35604	FALSE	-0.116934	FALSE	0.0600373	4.53701
comp134881_c0	NA	29	26	32	7	16	17	14	17	22	8	17	11	1	3	3	8	4	6	TRUE	-2.35369	FALSE	-0.728345	FALSE	2.43945	4.86801
comp145270_c0	NA	98	105	117	26	28	31	72	74	61	30	38	48	12	15	11	11	15	18	TRUE	-2.35302	TRUE	-1.49568	TRUE	2.145	6.73014
comp146094_c0	NA	61	25	53	97	102	99	72	64	48	63	72	76	14	8	10	16	21	17	TRUE	-2.34015	TRUE	0.974304	FALSE	-0.322774	5.54823
comp138253_c0	NA	681	726	718	476	491	469	730	705	760	486	515	565	111	118	130	136	101	109	TRUE	-2.33905	TRUE	-0.49911	FALSE	0.50773	9.46803
comp120684_c0	NA	36	32	35	35	32	38	42	40	37	42	49	24	8	7	10	6	6	4	TRUE	-2.33735	FALSE	-0.161988	FALSE	-0.657071	5.11455
comp119309_c0	NA	14	19	11	20	17	20	18	10	14	19	25	11	4	7	3	4	3	0	TRUE	-2.33731	FALSE	0.107457	FALSE	-1.39928	3.85274
comp30991_c0	NA	119	106	116	196	155	124	61	71	76	86	91	113	18	12	13	34	48	33	TRUE	-2.33612	TRUE	0.562616	FALSE	0.922549	6.82529
comp95838_c0	NA	44	34	41	25	39	32	39	20	57	27	28	43	9	7	8	5	8	6	TRUE	-2.33565	FALSE	-0.371552	FALSE	-0.0538391	5.32409
comp107533_c0	NA	25	22	23	31	20	34	33	21	35	24	21	19	8	5	4	4	4	5	TRUE	-2.33463	FALSE	0.064333	FALSE	-0.621161	4.56045
comp50654_c0	NA	7	21	18	13	27	33	5	12	10	13	19	17	3	1	5	3	5	5	TRUE	-2.33409	FALSE	0.613234	FALSE	-0.316182	3.90985
comp131339_c0	NA	63	67	98	48	30	52	46	49	46	60	68	46	15	3	10	12	26	6	TRUE	-2.32551	FALSE	-0.627368	FALSE	1.43359	6.24811
comp50638_c0	NA	50	45	44	63	71	68	79	77	85	39	45	60	20	7	19	10	6	6	TRUE	-2.32551	FALSE	0.213266	FALSE	-1.6178	5.54025
comp114257_c1	NA	262	292	310	256	243	178	275	202	187	231	273	250	55	53	58	49	37	54	TRUE	-2.32415	FALSE	-0.371661	FALSE	0.104661	8.16786
comp129556_c0	NA	19	22	23	38	17	27	41	36	30	32	11	33	4	5	4	5	5	6	TRUE	-2.32153	FALSE	0.249102	FALSE	0.0911177	4.41262
comp142854_c0	NA	91	75	78	37	67	43	96	95	171	65	54	40	9	28	10	9	18	7	TRUE	-2.32071	TRUE	-0.731046	FALSE	0.252317	6.35009
comp112354_c0	NA	329	340	345	255	329	317	355	259	394	202	222	317	83	47	90	64	39	61	TRUE	-2.32035	FALSE	-0.237233	FALSE	-0.266017	8.40017
comp131767_c0	Putative uncharacterized protein (Fragment) n=1 Tax=Trichoplax adhaerens RepID=B3S1C7_TRIAD	61	78	74	255	240	267	45	52	171	120	153	151	35	33	31	51	36	9	TRUE	-2.31625	TRUE	1.42186	TRUE	-1.91031	6.14535
comp139179_c1	NA	40	23	35	34	26	37	36	39	29	26	43	40	6	7	10	7	3	6	TRUE	-2.31423	FALSE	-0.209366	FALSE	-0.465135	5.05328
comp35570_c0	NA	168	182	204	195	119	174	164	136	151	83	159	170	38	25	29	45	40	32	TRUE	-2.31245	FALSE	-0.148518	FALSE	0.551925	7.52657
comp115134_c0	NA	13	13	19	25	18	27	10	21	16	11	20	10	4	7	2	2	2	6	TRUE	-2.31033	FALSE	0.409161	FALSE	-0.877084	3.89021
comp135402_c2	NA	104	68	103	72	83	97	101	110	80	51	63	80	25	19	12	28	13	11	TRUE	-2.307	FALSE	-0.172211	FALSE	0.0315476	6.52251
comp125067_c0	NA	8	7	12	18	19	20	26	57	37	10	20	16	2	0	5	4	3	2	TRUE	-2.30517	FALSE	0.842464	FALSE	-0.995179	3.15992
comp118492_c0	NA	46	53	73	20	39	35	55	32	48	23	39	46	4	14	10	6	9	12	TRUE	-2.29963	FALSE	-0.725239	FALSE	0.821002	5.83588
comp128102_c0	Uncharacterized protein n=1 Tax=Lottia gigantea RepID=V4B089_LOTGI	259	224	282	149	145	134	116	107	122	106	91	111	23	68	31	24	41	58	TRUE	-2.29637	TRUE	-0.721966	FALSE	0.88022	7.99559
comp29001_c0	Putative uncharacterized protein (Fragment) n=1 Tax=Macaca fascicularis RepID=G7PVK3_MACFA	41	38	46	29	37	55	53	29	36	39	26	31	10	14	9	9	7	3	TRUE	-2.29497	FALSE	-0.231859	FALSE	-0.806714	5.38625
comp135987_c2	NA	62	71	93	34	22	22	81	84	56	30	39	21	13	9	11	7	14	10	TRUE	-2.2907	TRUE	-1.33112	FALSE	1.48198	6.23622
comp120659_c0	NA	9	4	13	19	15	15	13	24	19	11	32	18	2	3	2	1	6	1	TRUE	-2.29061	FALSE	0.67194	FALSE	-0.789375	3.10555
comp124074_c0	NA	129	106	118	92	91	93	52	61	80	81	89	85	17	23	26	25	24	16	TRUE	-2.27944	FALSE	-0.355822	FALSE	0.328081	6.88256
comp106004_c0	NA	38	33	45	48	39	54	39	17	54	20	30	41	14	7	7	8	9	9	TRUE	-2.26917	FALSE	0.150322	FALSE	-0.373487	5.2768
comp133657_c0	NA	131	131	145	100	82	129	148	127	150	91	104	103	23	25	18	30	35	19	TRUE	-2.26853	FALSE	-0.308793	FALSE	0.745124	7.08156
comp109311_c0	NA	55	36	37	113	87	112	29	25	32	42	31	56	16	14	7	17	20	17	TRUE	-2.26833	TRUE	1.07817	FALSE	-0.680105	5.43036
comp123960_c0	NA	96	109	107	70	85	109	111	81	88	77	82	106	18	17	18	30	18	19	TRUE	-2.26825	FALSE	-0.178964	FALSE	0.573567	6.69919
comp128854_c2	NA	29	35	27	22	21	31	32	15	16	22	32	30	12	0	4	8	7	4	TRUE	-2.26767	FALSE	-0.258915	FALSE	0.635437	4.92832
comp129462_c0	NA	19	15	32	13	11	22	14	14	14	8	4	12	3	3	1	4	3	9	TRUE	-2.26639	FALSE	-0.286999	FALSE	1.67161	4.45751
comp138896_c0	NA	24	16	25	22	24	36	38	39	22	25	44	55	6	1	2	15	3	4	TRUE	-2.26337	FALSE	0.406549	FALSE	0.867903	4.4421
comp48760_c1	NA	382	298	379	170	114	110	268	201	263	133	221	219	52	48	56	44	51	53	TRUE	-2.26315	TRUE	-1.2156	TRUE	1.35847	8.4636
comp37728_c0	NA	66	71	75	69	56	78	65	52	58	85	80	83	9	14	9	13	18	23	TRUE	-2.26208	FALSE	0.00636002	FALSE	0.856172	6.14739
comp93951_c0	NA	22	22	27	54	33	59	13	16	16	18	11	21	2	7	3	12	11	10	TRUE	-2.26069	TRUE	1.03198	FALSE	0.515952	4.56913
comp139739_c0	NA	113	74	135	98	123	159	40	46	48	32	38	50	21	17	10	43	22	33	TRUE	-2.26028	TRUE	0.334857	FALSE	0.819883	6.74678
comp127828_c0	NA	2393	2481	2618	1886	1890	956	1910	2892	1693	1687	1841	1656	420	447	410	456	432	390	TRUE	-2.26014	TRUE	-0.553394	FALSE	0.664626	11.286
comp146541_c0	NA	26	32	17	16	23	31	10	5	10	17	31	25	16	5	4	1	1	5	TRUE	-2.25649	FALSE	-0.40678	FALSE	-1.54401	4.65063
comp135953_c0	NA	627	606	709	306	269	320	599	556	493	256	282	284	127	94	111	97	90	83	TRUE	-2.24439	TRUE	-0.991276	FALSE	0.81418	9.33777
comp128080_c0	Uncharacterized protein n=1 Tax=Capitella teleta RepID=R7U8K8_CAPTE	1365	1310	1212	1395	1388	1439	1208	1389	1303	1682	1465	1627	250	284	278	316	268	320	TRUE	-2.24033	FALSE	0.114979	FALSE	0.0350166	10.3397
comp128799_c0	NA	72	83	68	85	63	62	91	82	55	49	74	76	14	19	20	14	11	14	TRUE	-2.23527	FALSE	-0.225865	FALSE	-0.325612	6.21751
comp141794_c0	NA	95	61	125	132	91	139	33	41	33	37	16	43	20	24	4	31	25	32	TRUE	-2.23492	TRUE	0.41099	FALSE	0.601975	6.54224
comp135810_c1	NA	2174	2105	2179	1810	1637	1004	1720	1603	1736	1506	1898	1673	270	510	371	386	401	383	TRUE	-2.23436	TRUE	-0.446299	FALSE	0.564432	11.0718
comp131682_c0	NA	128	64	128	98	41	66	124	86	108	47	58	47	20	27	22	13	13	18	TRUE	-2.23282	TRUE	-0.741286	FALSE	0.04044	6.73597
comp47197_c0	NA	85	83	66	79	83	61	143	191	155	86	90	121	15	26	29	11	6	11	TRUE	-2.2314	FALSE	-0.342483	FALSE	-1.2127	6.29048
comp104553_c0	NA	56	33	40	91	64	79	33	19	28	23	36	36	6	5	6	19	20	19	TRUE	-2.22644	TRUE	0.910894	FALSE	0.925361	5.43963
comp136383_c0	NA	77	85	95	70	62	78	98	69	67	39	63	63	12	17	26	15	16	14	TRUE	-2.22374	FALSE	-0.348116	FALSE	-0.0118066	6.41893
comp137956_c1	NA	3880	3726	4238	3264	3277	1886	3604	3557	3007	2825	3236	3382	675	936	543	731	741	725	TRUE	-2.22146	FALSE	-0.402664	FALSE	0.52325	11.947
comp141226_c0	NA	201	147	222	130	92	94	202	211	187	146	177	127	43	43	35	24	28	20	TRUE	-2.21921	TRUE	-0.896724	FALSE	0.120944	7.57036
comp79098_c0	NA	159	123	174	151	95	103	128	100	99	83	120	109	26	28	25	28	43	23	TRUE	-2.21892	FALSE	-0.340863	FALSE	0.635181	7.24917
comp121793_c0	NA	973	1013	1205	1357	757	802	842	784	752	653	737	606	262	258	178	247	164	206	TRUE	-2.21683	FALSE	-0.157729	FALSE	-0.0376236	10.0546
comp136427_c1	NA	252	206	315	245	189	205	268	268	218	151	194	195	40	48	64	49	39	63	TRUE	-2.21234	FALSE	-0.269491	FALSE	0.279899	8.00844
comp114894_c0	NA	61	77	52	29	29	39	33	19	30	42	55	41	10	14	12	5	9	13	TRUE	-2.21185	TRUE	-0.903262	FALSE	0.58183	5.98505
comp136427_c0	NA	195	172	201	149	121	178	189	186	151	141	150	180	35	40	29	49	29	39	TRUE	-2.20963	FALSE	-0.29063	FALSE	0.548693	7.56462
comp115063_c0	Uncharacterized protein (Fragment) n=1 Tax=Capitella teleta RepID=R7UZQ9_CAPTE	4537	5130	4894	5305	3427	2721	9054	10502	8448	4121	5259	3983	1053	1057	941	907	819	896	TRUE	-2.19755	TRUE	-0.328738	FALSE	0.129813	12.2448
comp132689_c0	NA	319	308	344	283	218	221	366	379	377	149	164	231	60	68	57	34	64	85	TRUE	-2.19729	FALSE	-0.393099	FALSE	0.436268	8.33779
comp137680_c0	NA	32	35	32	29	32	44	45	44	45	28	34	33	8	8	2	13	7	7	TRUE	-2.19668	FALSE	0.122463	FALSE	0.525753	5.04082
comp126107_c0	NA	20	16	13	23	34	39	10	9	10	29	35	21	6	6	4	6	9	2	TRUE	-2.19614	FALSE	0.759081	FALSE	-0.893068	4.03993
comp110977_c0	NA	91	106	80	75	69	90	61	35	65	56	61	70	25	26	27	14	12	9	TRUE	-2.19339	TRUE	-0.46982	FALSE	-0.927445	6.53042
comp88606_c0	Uncharacterized protein n=1 Tax=Lottia gigantea RepID=V3ZD73_LOTGI	124	59	96	50	60	67	56	85	85	46	63	60	9	24	24	12	16	16	TRUE	-2.19279	TRUE	-0.662894	FALSE	0.258969	6.55055
comp114277_c0	NA	11	15	8	7	19	15	18	11	17	14	18	19	3	3	2	6	2	1	TRUE	-2.1868	FALSE	0.223365	FALSE	-0.250894	3.50511
comp141877_c0	NA	82	92	60	70	67	55	86	113	77	49	72	55	10	15	20	11	22	16	TRUE	-2.1835	FALSE	-0.279223	FALSE	0.392018	6.29169
comp115480_c0	Serine/threonine-protein kinase DCLK1 n=1 Tax=Crassostrea gigas RepID=K1QXR9_CRAGI	20	13	19	16	17	26	6	1	8	11	12	24	3	3	4	2	5	6	TRUE	-2.18293	FALSE	0.131579	FALSE	0.0697553	4.12167
comp50067_c0	NA	62	97	161	167	116	119	47	40	51	57	73	42	36	22	19	42	19	21	TRUE	-2.18167	FALSE	0.245343	FALSE	-0.218525	6.72372
comp136475_c0	NA	37	21	45	45	38	76	25	16	22	44	68	60	5	7	11	12	11	11	TRUE	-2.17397	TRUE	0.546541	FALSE	-0.052954	5.11532
comp121640_c0	NA	29	11	33	31	17	35	17	21	31	18	14	21	6	7	1	3	3	14	TRUE	-2.17353	FALSE	0.16916	FALSE	0.472414	4.61083
comp136234_c0	NA	120	75	112	119	118	159	51	49	34	35	41	56	27	25	13	44	19	29	TRUE	-2.1662	TRUE	0.349045	FALSE	0.164989	6.67837
comp135012_c0	NA	808	723	829	930	737	711	1157	1199	1073	678	709	810	158	159	179	182	197	180	TRUE	-2.16376	FALSE	0.0213148	FALSE	0.160522	9.61958
comp50834_c0	Putative uncharacterized protein (Fragment) n=1 Tax=Bactrocera oleae RepID=E5L9I5_BACOL	673	596	678	310	201	220	485	401	473	255	340	290	124	143	117	75	69	77	TRUE	-2.16192	TRUE	-1.33153	FALSE	0.629696	9.34288
comp133528_c0	NA	40	34	33	7	22	19	28	15	19	6	13	19	8	11	4	6	4	3	TRUE	-2.1595	TRUE	-1.11435	FALSE	0.163997	5.15987
comp130120_c0	NA	335	379	380	202	225	283	281	268	346	185	246	228	74	94	69	58	46	66	TRUE	-2.15866	TRUE	-0.622856	FALSE	0.148379	8.51007
comp50547_c0	Uncharacterized protein n=1 Tax=Lottia gigantea RepID=V4A4S5_LOTGI	17	7	8	20	30	28	75	141	120	52	52	52	4	2	4	5	6	4	TRUE	-2.1558	TRUE	1.04986	FALSE	-0.781835	3.45085
comp110680_c0	NA	15	5	18	16	17	16	25	21	9	18	13	15	4	2	5	3	2	3	TRUE	-2.1547	FALSE	0.102061	FALSE	-1.03022	3.68239
comp141405_c0	NA	471	567	480	612	651	783	560	451	523	552	569	751	115	151	124	162	128	123	TRUE	-2.15075	FALSE	0.349982	FALSE	-0.346934	8.9828
comp113273_c0	NA	3054	2704	3401	2220	1688	838	4335	4937	4315	2340	2334	2358	802	895	639	275	240	295	TRUE	-2.14851	TRUE	-1.06108	FALSE	-0.573656	11.5761
comp143831_c0	NA	599	621	605	874	830	671	741	892	860	757	673	806	128	133	163	200	147	173	TRUE	-2.14817	TRUE	0.346316	FALSE	-0.0871186	9.24897
comp129738_c0	NA	15	12	21	10	14	19	15	25	16	18	13	12	7	3	5	3	2	0	TRUE	-2.14795	FALSE	-0.477766	FALSE	-1.62312	4.00179
comp146090_c0	NA	1	1	0	35	26	43	1	0	2	26	41	26	2	1	1	2	6	10	TRUE	-2.14571	TRUE	4.33688	FALSE	-3.65935	-0.704669
comp107774_c0	Mariner Mos1 transposase (Fragment) n=1 Tax=Ceratitis capitata RepID=W8AL15_CERCA	27	14	32	12	16	14	23	24	25	18	16	18	4	1	8	3	2	7	TRUE	-2.1449	FALSE	-0.76141	FALSE	0.630808	4.61413
comp136126_c1	NA	27	27	21	25	44	43	29	16	20	26	33	36	16	2	5	9	5	5	TRUE	-2.1423	FALSE	0.367144	FALSE	-0.879418	4.65035
comp108100_c0	Uncharacterized protein n=1 Tax=Lottia gigantea RepID=V3ZD73_LOTGI	42	30	46	13	16	30	25	20	23	22	44	22	4	3	13	6	9	5	TRUE	-2.1402	TRUE	-0.851155	FALSE	0.908289	5.30569
comp107775_c0	NA	27	28	18	61	53	59	15	25	18	34	64	64	2	3	8	15	12	13	TRUE	-2.13892	TRUE	1.21465	FALSE	0.274446	4.61321
comp107973_c1	NA	33	23	18	23	27	30	34	21	25	27	22	20	5	8	6	8	4	4	TRUE	-2.13801	FALSE	-0.0284082	FALSE	-0.355322	4.65285
comp40755_c0	NA	53	64	73	40	12	25	51	42	25	19	22	32	5	15	8	9	9	15	TRUE	-2.13541	TRUE	-1.10376	FALSE	1.67157	5.98906
comp84981_c1	Uncharacterized protein (Fragment) n=1 Tax=Loa loa RepID=E1GG65_LOALO	147	187	187	135	162	182	170	162	186	116	116	136	46	27	58	27	28	39	TRUE	-2.13481	FALSE	-0.218424	FALSE	-0.378533	7.4361
comp91665_c0	NA	24	21	30	35	23	12	60	91	49	23	26	24	8	1	5	7	8	3	TRUE	-2.13391	FALSE	-0.161161	FALSE	0.332109	4.63964
comp134710_c1	NA	55	41	43	61	59	44	22	22	25	23	20	25	9	14	4	16	6	19	TRUE	-2.13173	FALSE	0.236714	FALSE	0.425631	5.54266
comp107182_c0	PREDICTED: biotin--protein ligase-like isoform X2 n=1 Tax=Aplysia californica RepID=UPI000359C844	302	234	291	177	215	198	226	216	206	187	199	184	49	56	56	54	49	61	TRUE	-2.1305	FALSE	-0.416692	FALSE	0.521702	8.10857
comp132121_c1	NA	114	121	130	192	154	135	103	86	93	101	127	122	32	41	27	31	29	32	TRUE	-2.12962	FALSE	0.251974	FALSE	-0.490989	6.92419
comp142136_c0	NA	3766	3207	4137	3721	3618	2233	5354	5150	5004	3551	3886	3324	804	993	665	760	733	775	TRUE	-2.12937	FALSE	-0.201453	FALSE	0.099845	11.8546
comp126528_c0	NA	30	29	26	40	39	35	13	17	14	20	24	24	6	10	2	6	9	12	TRUE	-2.12761	FALSE	0.39147	FALSE	0.243423	4.83287
comp120117_c0	Uncharacterized protein n=1 Tax=Crassostrea gigas RepID=K1R0M7_CRAGI	479	426	385	286	287	340	303	253	320	258	352	395	95	117	100	61	76	61	TRUE	-2.1255	TRUE	-0.557148	FALSE	-0.158145	8.74987
comp127400_c0	NA	114	98	97	157	179	193	215	310	212	164	152	162	10	28	21	48	36	46	TRUE	-2.12469	TRUE	0.795982	FALSE	0.370687	6.69064
comp115254_c0	NA	154	128	157	183	181	130	86	65	93	95	72	83	31	43	28	31	33	47	TRUE	-2.12241	FALSE	0.121552	FALSE	-0.0228547	7.19189
comp96387_c0	FAD synthetase n=1 Tax=Crassostrea gigas RepID=K1R7T5_CRAGI	2533	2349	2936	1523	1597	1060	1312	1305	1195	1596	2062	1775	401	504	482	441	409	527	TRUE	-2.11921	TRUE	-0.734783	TRUE	0.894904	11.3475
comp43812_c0	NA	66	75	68	60	64	46	52	66	65	56	44	70	19	11	14	20	11	12	TRUE	-2.11813	FALSE	-0.311286	FALSE	0.251863	6.12691
comp77436_c0	NA	133	126	134	83	78	71	132	96	131	66	83	82	27	31	37	22	17	12	TRUE	-2.11757	TRUE	-0.840993	FALSE	-0.142012	7.0341
comp114824_c0	NA	27	23	34	41	28	16	5	10	9	15	13	14	3	2	13	4	4	11	TRUE	-2.117	FALSE	-0.0716259	FALSE	0.0919083	4.82407
comp99190_c0	Uncharacterized protein (Fragment) n=1 Tax=Lottia gigantea RepID=V4ARC2_LOTGI	32	23	31	61	48	61	32	22	25	35	40	45	7	9	5	11	12	13	TRUE	-2.11452	TRUE	0.861582	FALSE	-0.207584	4.84726
comp77223_c0	NA	880	853	1191	590	631	332	1126	1354	1252	559	635	477	192	384	239	72	60	100	TRUE	-2.11237	TRUE	-1.08804	TRUE	-0.89081	9.92782
comp143145_c0	NA	366	349	338	269	302	444	315	348	285	370	438	561	38	65	33	180	94	73	TRUE	-2.1096	TRUE	0.172656	TRUE	1.41232	8.45553
comp96483_c0	Uncharacterized protein n=1 Tax=Strigamia maritima RepID=T1INC1_STRMM	19	14	18	20	12	15	7	10	7	19	18	13	1	6	4	5	4	4	TRUE	-2.10856	FALSE	-0.142991	FALSE	0.440626	4.09743
comp83441_c0	NA	78	86	86	28	24	67	79	82	75	25	47	54	21	16	19	6	18	8	TRUE	-2.10786	TRUE	-1.07715	FALSE	0.248331	6.38384
comp130516_c0	NA	80	64	61	82	80	67	40	44	43	49	46	59	29	42	22	5	4	3	TRUE	-2.1034	TRUE	-0.370937	TRUE	-3.15071	6.09905
comp102440_c0	NA	146	216	210	123	173	133	125	105	108	182	197	155	65	50	33	33	31	25	TRUE	-2.0995	TRUE	-0.498376	FALSE	-0.318561	7.57118
comp132248_c2	NA	22	26	28	22	20	29	22	20	10	18	21	21	4	6	5	11	2	6	TRUE	-2.09337	FALSE	-0.0830959	FALSE	0.429655	4.66351
comp137769_c0	NA	118	129	128	123	166	188	139	145	132	123	150	158	42	31	26	35	37	30	TRUE	-2.09263	FALSE	0.259315	FALSE	-0.305963	6.96296
comp138537_c1	NA	538	611	771	517	682	507	441	384	415	434	473	393	173	135	155	129	144	116	TRUE	-2.0907	FALSE	-0.198386	FALSE	-0.0854297	9.32044
comp134430_c0	NA	1016	1006	1090	1217	846	692	1462	1438	1133	936	1241	1015	333	245	387	125	128	159	TRUE	-2.08897	TRUE	-0.385617	TRUE	-1.04965	10.0185
comp119630_c0	NA	70	64	84	79	58	69	76	69	79	49	74	53	20	15	26	15	12	11	TRUE	-2.08808	FALSE	-0.266013	FALSE	-0.588926	6.18323
comp134329_c1	NA	24	18	22	7	6	20	44	26	20	8	6	9	8	2	7	1	1	4	TRUE	-2.08327	TRUE	-1.12321	FALSE	-0.765321	4.41894
comp121861_c0	NA	36	21	30	40	47	42	18	19	14	10	11	28	10	0	8	16	6	10	TRUE	-2.07837	FALSE	0.513535	FALSE	0.187113	4.88383
comp142130_c6	Putative uncharacterized protein (Fragment) n=1 Tax=Branchiostoma floridae RepID=C3YTA7_BRAFL	170	168	163	170	134	151	290	452	298	183	168	198	32	16	35	61	34	47	TRUE	-2.07238	FALSE	-0.0188141	FALSE	0.884708	7.38309
comp46521_c0	NA	85	66	81	83	66	85	60	56	71	82	73	93	15	17	26	22	15	16	TRUE	-2.07001	FALSE	-0.0836667	FALSE	-0.153345	6.28009
comp142062_c0	NA	134	91	105	161	133	197	56	54	63	61	69	100	18	36	12	39	34	55	TRUE	-2.06876	TRUE	0.601429	FALSE	0.44906	6.78527
comp133651_c0	NA	88	73	82	117	97	102	88	97	79	111	101	121	21	20	22	24	19	25	TRUE	-2.06768	FALSE	0.261437	FALSE	-0.262832	6.34712
comp92198_c0	NA	30	40	34	44	24	33	77	46	52	31	41	35	6	11	4	8	10	9	TRUE	-2.06394	FALSE	-0.0737036	FALSE	0.393408	5.11198
comp39937_c0	NA	35	23	37	19	25	28	27	34	28	27	37	39	7	9	8	8	1	7	TRUE	-2.06333	FALSE	-0.505567	FALSE	-0.188553	4.99345
comp113619_c0	NA	5	13	28	18	18	11	23	12	13	3	8	13	1	12	6	1	0	2	TRUE	-2.05826	FALSE	-0.458202	FALSE	-2.82325	3.89409
comp77273_c0	NA	540	533	576	436	428	410	502	533	498	430	464	526	110	132	95	130	104	135	TRUE	-2.05494	FALSE	-0.294423	FALSE	0.511806	9.10252
comp108842_c0	NA	29	39	54	29	22	19	87	84	85	28	31	30	12	12	7	4	8	4	TRUE	-2.05243	TRUE	-0.903761	FALSE	-0.103795	5.33846
comp126725_c0	NA	10	4	10	31	16	44	7	5	9	8	22	32	3	7	2	5	4	6	TRUE	-2.05196	TRUE	1.51688	FALSE	-1.48255	2.99083
comp138572_c0	NA	4795	5615	6188	5240	4343	2550	6072	6731	5844	4653	5157	4505	1233	1437	1004	898	1075	1293	TRUE	-2.04997	TRUE	-0.400282	FALSE	0.284519	12.4336
comp47071_c0	NA	218	219	240	142	169	139	186	174	189	131	187	161	40	40	58	43	52	40	TRUE	-2.04771	TRUE	-0.510324	FALSE	0.542225	7.81806
comp137735_c0	NA	129	93	190	217	289	259	117	111	86	183	371	268	48	70	41	54	33	39	TRUE	-2.04613	TRUE	0.618728	TRUE	-1.22426	7.09909
comp116804_c0	Large neutral amino acids transporter small subunit 2 n=1 Tax=Crassostrea gigas RepID=K1RCM5_CRAGI	50	44	50	20	11	16	25	15	16	27	19	26	9	7	9	4	10	8	TRUE	-2.04569	TRUE	-1.37136	FALSE	1.4403	5.58933
comp114975_c0	PREDICTED: hypothetical protein LOC100425147, partial n=1 Tax=Macaca mulatta RepID=UPI0001D56130	23	12	19	0	11	16	19	16	10	15	26	9	2	1	7	3	2	4	TRUE	-2.04558	FALSE	-0.830429	FALSE	0.709042	4.18808
comp130949_c0	NA	761	643	840	1038	943	634	835	740	700	820	1050	881	120	121	177	249	248	256	TRUE	-2.04478	TRUE	0.32225	FALSE	0.620407	9.54676
comp140206_c0	NA	20	17	22	22	25	33	33	16	29	29	29	35	7	5	7	5	6	4	TRUE	-2.04432	FALSE	0.208435	FALSE	-0.867538	4.29646
comp134948_c0	Uncharacterized protein n=1 Tax=Amphimedon queenslandica RepID=I1G0A2_AMPQE	253	278	350	363	394	311	289	212	238	379	318	355	61	76	61	105	95	75	TRUE	-2.04405	TRUE	0.293032	FALSE	0.194125	8.19605
comp145841_c0	NA	89	90	116	107	132	100	100	103	82	140	84	136	27	31	23	27	15	31	TRUE	-2.04084	FALSE	0.0968293	FALSE	-0.349678	6.61331
comp78239_c0	NA	539	412	669	761	606	405	365	270	325	339	260	317	143	143	104	129	135	170	TRUE	-2.03759	FALSE	0.111303	FALSE	0.0382639	9.07725
comp134834_c1	NA	25	20	14	18	21	27	25	25	37	37	17	27	1	7	7	4	4	7	TRUE	-2.03617	FALSE	0.052544	FALSE	-0.149117	4.30426
comp77514_c0	NA	61	64	74	26	51	64	46	37	37	44	40	47	12	14	20	15	14	11	TRUE	-2.03292	FALSE	-0.461441	FALSE	0.255768	6.05825
comp90473_c0	NA	33	29	29	20	33	29	24	14	22	21	20	20	5	2	6	5	12	11	TRUE	-2.02938	FALSE	0.027328	FALSE	1.14841	4.93567
comp103079_c0	NA	22	14	11	10	9	30	25	25	31	11	12	25	8	3	4	4	2	2	TRUE	-2.02874	FALSE	-0.224279	FALSE	-1.15925	3.97675
comp108972_c0	NA	8	19	19	13	12	18	28	14	19	12	18	13	7	0	5	3	4	2	TRUE	-2.02841	FALSE	-0.232888	FALSE	-0.543632	3.90762
comp135042_c0	NA	14	15	16	19	16	43	13	16	15	26	19	29	3	5	4	4	9	5	TRUE	-2.02556	FALSE	0.718275	FALSE	-0.105618	3.88587
comp134702_c0	NA	1335	1226	1117	940	1006	877	697	609	715	1117	1223	1268	270	287	270	265	258	250	TRUE	-2.02516	FALSE	-0.336523	FALSE	0.283393	10.26
comp126100_c0	NA	91	61	64	18	47	30	49	39	46	11	21	33	15	20	8	15	7	14	TRUE	-2.02297	TRUE	-0.999765	FALSE	0.933476	6.17324
comp125000_c0	NA	32	22	28	16	15	21	16	19	16	10	18	23	7	8	4	5	5	5	TRUE	-2.01421	FALSE	-0.649226	FALSE	0.393165	4.78021
comp92257_c0	NA	12	18	17	16	21	19	20	12	20	23	5	21	4	6	2	2	6	6	TRUE	-2.00484	FALSE	0.237178	FALSE	0.0488064	3.95262
comp133441_c0	NA	34	10	21	22	13	27	29	22	30	23	22	17	3	6	4	7	8	4	TRUE	-2.00445	FALSE	-0.0798828	FALSE	0.586778	4.45747
comp138314_c0	NA	38	37	51	40	24	39	26	16	28	26	17	21	9	5	4	12	14	12	TRUE	-2.00087	FALSE	-0.105379	FALSE	1.37665	5.39241
comp139522_c0	NA	713	751	843	523	642	510	791	693	605	579	598	559	166	160	178	170	167	156	TRUE	-1.9982	FALSE	-0.388494	FALSE	0.423866	9.58664
comp140563_c0	NA	145	126	140	187	165	163	77	80	70	124	83	155	28	24	32	56	45	46	TRUE	-1.98693	TRUE	0.373955	FALSE	0.462878	7.09729
comp78711_c0	NA	96	88	101	85	84	96	127	77	121	75	93	80	22	17	16	19	41	24	TRUE	-1.98678	FALSE	-0.0102481	FALSE	0.702409	6.56815
comp125434_c0	Uncharacterized protein n=1 Tax=Lottia gigantea RepID=V4B0F3_LOTGI	1069	904	999	482	385	295	449	425	356	404	395	389	206	305	155	129	101	159	TRUE	-1.98266	TRUE	-1.25253	FALSE	0.596789	9.95239
comp83610_c0	NA	389	389	508	388	391	367	336	307	271	285	382	328	74	100	83	113	119	124	TRUE	-1.98256	FALSE	-0.0588324	FALSE	0.639361	8.74161
comp121938_c0	NA	24	19	29	37	60	70	25	29	24	54	25	48	16	9	5	9	12	10	TRUE	-1.98224	TRUE	0.92895	FALSE	-1.19505	4.58321
comp141071_c1	NA	474	404	481	365	414	404	371	309	308	274	472	479	120	95	143	76	111	98	TRUE	-1.98135	FALSE	-0.247105	FALSE	-0.13817	8.82336
comp129684_c0	NA	28	21	36	26	27	48	24	7	17	14	13	21	4	6	4	7	12	13	TRUE	-1.9796	FALSE	0.374352	FALSE	0.927524	4.8227
comp78740_c0	Uncharacterized protein n=1 Tax=Lottia gigantea RepID=V4AI14_LOTGI	2955	3315	3049	3776	3536	1531	3035	3463	2782	3020	3122	3518	537	706	701	986	784	893	TRUE	-1.97773	FALSE	0.0256597	FALSE	0.530677	11.6011
comp140120_c2	NA	471	494	544	410	521	419	380	491	362	364	462	401	86	125	134	139	124	120	TRUE	-1.97492	FALSE	-0.112207	FALSE	0.307661	8.97411
comp102709_c0	NA	16	21	18	37	29	35	19	21	24	27	30	30	3	5	4	10	4	13	TRUE	-1.97226	TRUE	0.871571	FALSE	0.445625	4.20994
comp106130_c0	Methionine synthase n=1 Tax=Crassostrea gigas RepID=K1P5E0_CRAGI	40	19	48	25	17	22	16	15	18	14	38	33	5	8	6	7	6	11	TRUE	-1.97013	FALSE	-0.579038	FALSE	1.10727	5.16212
comp91609_c0	NA	15	19	24	10	17	13	15	11	16	14	11	13	3	2	4	5	2	8	TRUE	-1.97012	FALSE	-0.316991	FALSE	1.06798	4.2648
comp75053_c0	Methionine synthase n=1 Tax=Crassostrea gigas RepID=K1P5E0_CRAGI	27	11	45	38	18	44	32	22	35	14	36	25	6	5	4	7	13	11	TRUE	-1.96891	FALSE	0.323051	FALSE	0.760795	4.79373
comp141717_c0	NA	1474	1472	1276	1502	1169	929	1356	1138	1407	1348	1140	1157	399	362	254	334	261	392	TRUE	-1.96733	FALSE	-0.203569	FALSE	0.19856	10.4594
comp44791_c1	NA	29	21	21	75	29	33	13	11	77	27	20	49	5	8	12	18	9	0	TRUE	-1.96651	FALSE	0.627188	FALSE	-0.822394	4.58985
comp85596_c0	NA	13	16	12	15	13	25	13	11	17	11	18	17	2	2	4	6	4	4	TRUE	-1.96614	FALSE	0.353683	FALSE	0.299426	3.7581
comp107501_c0	NA	13	20	14	29	12	27	45	76	39	9	24	21	6	2	4	4	6	6	TRUE	-1.95941	FALSE	0.409401	FALSE	-0.0954483	3.94751
comp112313_c0	NA	116	154	138	165	131	131	119	107	90	149	142	125	31	19	23	48	45	46	TRUE	-1.95876	FALSE	0.185509	FALSE	0.843136	7.08581
comp64867_c0	Uncharacterized protein n=1 Tax=Capitella teleta RepID=R7UTG1_CAPTE	17	16	28	20	16	14	8	17	11	23	23	12	2	7	2	8	3	7	TRUE	-1.95696	FALSE	-0.112082	FALSE	1.08934	4.33109
comp131375_c0	NA	19	17	23	15	16	6	8	10	10	11	9	10	7	3	6	4	1	3	TRUE	-1.9568	FALSE	-0.841418	FALSE	-0.494192	4.27836
comp103735_c0	Uncharacterized protein n=1 Tax=Oreochromis niloticus RepID=I3K0I0_ORENI	63	67	72	97	94	87	73	66	67	90	79	85	29	31	28	19	14	4	TRUE	-1.95568	FALSE	0.0642363	TRUE	-1.71532	6.07664
comp134183_c3	NA	1362	1200	1671	700	916	705	1077	830	981	595	804	744	326	404	359	177	198	234	TRUE	-1.95459	TRUE	-0.869133	FALSE	0.0306398	10.4624
comp98518_c0	NA	11	4	7	31	19	19	7	16	7	18	23	2	4	8	7	0	3	1	TRUE	-1.95155	FALSE	0.698062	TRUE	-3.91244	2.92226
comp135832_c1	NA	5440	5599	6049	5230	4557	2353	6157	6187	5158	3481	4430	4263	1418	1474	1190	1268	1161	1083	TRUE	-1.94492	TRUE	-0.439264	FALSE	0.277193	12.4756
comp126374_c0	Uncharacterized protein n=1 Tax=Lottia gigantea RepID=V4BC04_LOTGI	386	330	284	291	263	321	250	239	359	251	262	290	57	66	46	119	103	99	TRUE	-1.94179	FALSE	0.0029647	TRUE	1.13769	8.38466
comp93508_c0	NA	14	21	19	41	36	36	52	59	34	28	37	30	1	6	2	9	13	11	TRUE	-1.94102	TRUE	1.18479	FALSE	0.947265	4.13989
comp122673_c0	NA	32	24	31	25	27	30	63	46	56	37	28	47	5	5	6	8	6	13	TRUE	-1.93978	FALSE	0.0118765	FALSE	0.862385	4.863
comp132246_c1	Uncharacterized protein n=1 Tax=Loa loa RepID=E1GCM1_LOALO	221	269	253	132	150	138	175	141	143	218	204	209	42	44	41	46	78	54	TRUE	-1.93449	FALSE	-0.56838	TRUE	1.30555	7.9515
comp107719_c0	Uncharacterized protein n=1 Tax=Crassostrea gigas RepID=K1PNM1_CRAGI	356	316	356	234	198	223	283	188	274	182	232	213	66	71	91	59	73	81	TRUE	-1.93322	TRUE	-0.565028	FALSE	0.549872	8.4209
comp127913_c0	Uncharacterized protein n=1 Tax=Lottia gigantea RepID=V4BYI0_LOTGI	7649	7918	7760	8122	7601	3099	10739	13050	9825	7598	8997	7355	1853	1661	2235	1749	1845	1719	TRUE	-1.9296	FALSE	-0.271225	FALSE	0.195564	12.9247
comp124441_c0	Putative uncharacterized protein (Fragment) n=1 Tax=Branchiostoma floridae RepID=C3YAS1_BRAFL	14	14	11	60	54	73	12	7	5	29	27	36	15	7	4	9	18	6	TRUE	-1.92957	TRUE	1.7474	FALSE	-1.85834	3.68633
comp126167_c0	NA	240	249	198	281	387	308	256	182	250	289	308	323	82	67	93	74	66	56	TRUE	-1.92706	FALSE	0.310228	FALSE	-0.83148	7.84088
comp134948_c1	NA	986	748	892	1130	1126	797	697	714	816	812	1060	1119	253	237	184	319	246	258	TRUE	-1.92352	FALSE	0.218756	FALSE	0.0740042	9.77448
comp127218_c0	NA	22	17	16	18	16	28	12	27	12	9	20	32	3	2	2	7	8	8	TRUE	-1.92311	FALSE	0.368442	FALSE	1.53539	4.19316
comp47594_c0	NA	23	30	32	40	31	59	39	19	26	22	49	50	7	11	14	5	9	9	TRUE	-1.92289	FALSE	0.293979	FALSE	-1.13939	4.83093
comp50157_c0	Uncharacterized protein n=1 Tax=Crassostrea gigas RepID=K1PFV1_CRAGI	884	823	884	732	560	491	158	209	221	293	322	381	306	48	495	147	89	67	TRUE	-1.91784	TRUE	-0.749107	TRUE	-0.969466	9.75427
comp97000_c0	NA	11	21	12	12	14	20	19	15	7	22	13	20	2	2	1	3	7	8	TRUE	-1.91466	FALSE	0.361164	FALSE	1.71499	3.83306
comp141018_c3	NA	225	142	180	370	172	221	178	249	205	183	180	399	52	44	72	61	64	50	TRUE	-1.91384	FALSE	0.327519	FALSE	-0.428166	7.5133
comp136042_c0	NA	75	69	94	61	60	64	45	47	56	57	64	69	16	23	14	19	17	25	TRUE	-1.91174	FALSE	-0.286339	FALSE	0.587124	6.31371
comp128013_c0	NA	682	548	639	493	361	359	792	749	822	450	498	431	157	163	189	98	106	108	TRUE	-1.91141	TRUE	-0.670188	FALSE	-0.079595	9.28427
comp134090_c0	Uncharacterized protein n=1 Tax=Crassostrea gigas RepID=K1QHL4_CRAGI	23	19	17	19	13	20	2	1	10	17	10	15	1	1	2	9	7	9	TRUE	-1.9105	FALSE	0.225702	FALSE	2.79859	4.28684
comp80752_c0	NA	415	489	515	666	511	321	492	439	426	555	697	501	53	86	116	163	179	172	TRUE	-1.91	TRUE	0.240795	TRUE	0.92533	8.88414
comp134805_c2	NA	16	14	20	18	18	33	27	57	30	24	17	15	9	2	4	6	3	6	TRUE	-1.90941	FALSE	0.290782	FALSE	-0.568256	4.05443
comp124882_c0	NA	37	32	34	20	23	32	41	26	33	17	25	25	5	6	11	9	11	6	TRUE	-1.9093	FALSE	-0.361867	FALSE	0.673904	5.11272
comp135993_c0	NA	25	17	25	28	23	20	20	24	16	14	24	22	3	8	4	6	9	7	TRUE	-1.90885	FALSE	0.115763	FALSE	0.55168	4.4811
comp104007_c0	NA	21	22	20	32	26	29	34	49	29	29	24	25	5	10	3	7	6	9	TRUE	-1.90843	FALSE	0.341371	FALSE	-0.10296	4.40576
comp108734_c0	Uncharacterized protein n=3 Tax=Caenorhabditis japonica RepID=K7H6G4_CAEJA	17	22	20	19	15	14	31	36	34	25	24	32	7	1	4	5	3	7	TRUE	-1.9073	FALSE	-0.291175	FALSE	0.550425	4.30441
comp88193_c0	NA	10	13	19	16	10	18	6	15	5	13	23	21	3	3	3	4	2	7	TRUE	-1.90603	FALSE	0.115491	FALSE	0.446385	3.77392
comp116795_c0	NA	25	25	22	22	18	35	47	21	28	20	21	20	1	10	9	10	7	3	TRUE	-1.90463	FALSE	-0.0364676	FALSE	-0.129691	4.59847
comp127901_c0	NA	42	21	15	9	9	21	39	21	40	13	17	23	4	12	6	5	0	5	TRUE	-1.90011	TRUE	-1.10489	FALSE	-0.0926485	4.73653
comp137532_c0	NA	369	296	288	296	316	267	346	354	267	200	217	240	67	92	91	84	86	74	TRUE	-1.89637	FALSE	-0.132667	FALSE	0.0735233	8.31508
comp91450_c0	NA	14	6	12	18	27	25	15	17	18	27	15	17	6	7	3	8	3	1	TRUE	-1.89593	FALSE	0.71797	FALSE	-1.53283	3.41522
comp124501_c0	PREDICTED: uncharacterized protein LOC101846883 n=2 Tax=Aplysia californica RepID=UPI000359391A	61	27	70	18	13	29	30	22	18	11	11	10	20	11	3	6	12	9	TRUE	-1.89522	TRUE	-1.21167	FALSE	1.12649	5.72449
comp85004_c0	Uncharacterized protein n=1 Tax=Lottia gigantea RepID=V3ZC98_LOTGI	251	313	248	206	239	279	225	202	250	315	395	374	88	64	80	74	60	51	TRUE	-1.89228	FALSE	-0.224117	FALSE	-0.181324	8.07859
comp124255_c0	Uncharacterized protein n=1 Tax=Lottia gigantea RepID=V4ABW8_LOTGI	1701	1584	1738	1047	923	937	856	631	758	704	900	1013	327	364	275	460	345	374	TRUE	-1.8883	TRUE	-0.560881	TRUE	1.07996	10.7092
comp120001_c0	NA	128	109	146	145	102	114	48	45	60	49	56	57	28	31	25	46	40	31	TRUE	-1.88811	FALSE	-0.0162029	FALSE	0.570469	6.99535
comp133718_c0	Palmitoyltransferase n=1 Tax=Crassostrea gigas RepID=K1R3I7_CRAGI	326	306	339	454	360	450	369	454	398	395	375	431	77	77	92	105	130	117	TRUE	-1.88811	TRUE	0.382284	FALSE	0.130003	8.33732
comp138330_c1	NA	71	60	65	38	16	39	41	31	35	32	26	23	22	18	13	10	8	9	TRUE	-1.88394	TRUE	-1.13788	FALSE	0.110196	6.03262
comp88255_c0	Uncharacterized protein (Fragment) n=1 Tax=Lottia gigantea RepID=V4AUG9_LOTGI	65	75	71	83	83	94	82	75	101	94	95	95	22	24	35	26	14	7	TRUE	-1.88306	FALSE	0.0199054	FALSE	-1.1278	6.13522
comp47293_c0	NA	57	49	43	63	48	53	148	148	101	50	37	44	14	19	4	17	14	18	TRUE	-1.87437	FALSE	0.142964	FALSE	0.375325	5.63702
comp132918_c0	NA	1044	1095	1220	1246	1106	836	1208	1157	930	1106	1070	1051	335	347	227	270	247	362	TRUE	-1.87293	FALSE	-0.0808071	FALSE	0.0347924	10.1285
comp100818_c0	NA	11	12	17	13	5	21	12	22	25	7	12	17	6	3	4	5	1	2	TRUE	-1.86646	FALSE	-0.277038	FALSE	-0.871194	3.73254
comp136347_c0	NA	559	662	692	493	563	434	628	611	643	540	475	623	263	193	124	127	114	121	TRUE	-1.86357	TRUE	-0.442745	FALSE	-0.313139	9.31587
comp147601_c0	NA	19	21	24	13	5	15	5	11	2	13	7	13	8	8	7	0	1	3	TRUE	-1.86345	TRUE	-1.33159	FALSE	-1.67622	4.39292
comp138440_c0	NA	544	561	566	370	602	446	592	480	510	403	442	473	113	162	159	150	139	130	TRUE	-1.8593	FALSE	-0.205884	FALSE	0.179819	9.12107
comp144881_c0	NA	79	71	85	63	57	59	74	69	56	55	47	57	22	27	13	11	19	23	TRUE	-1.85867	FALSE	-0.418862	FALSE	0.200342	6.29737
comp131038_c0	NA	73	65	98	29	50	78	44	27	35	49	42	48	28	9	22	16	20	14	TRUE	-1.85614	FALSE	-0.538373	FALSE	0.275963	6.29896
comp124975_c0	Uncharacterized protein n=1 Tax=Lottia gigantea RepID=V3YVD0_LOTGI	777	855	954	659	543	492	463	444	404	511	610	613	144	174	157	254	224	230	TRUE	-1.85403	FALSE	-0.364631	TRUE	1.19034	9.75064
comp47986_c0	NA	45	52	44	56	54	75	71	103	86	62	59	53	9	19	12	16	17	17	TRUE	-1.85171	FALSE	0.316362	FALSE	-0.0670254	5.55627
comp137662_c2	NA	511	513	556	561	464	512	730	796	701	589	571	587	131	165	120	142	150	157	TRUE	-1.84954	FALSE	-0.0270524	FALSE	0.161164	9.04008
comp107980_c0	NA	122	82	115	102	97	109	196	221	214	81	89	67	25	23	19	42	32	33	TRUE	-1.84867	FALSE	0.0604257	FALSE	0.74788	6.73481
comp147870_c0	Putative uncharacterized protein n=1 Tax=Branchiostoma floridae RepID=C3YGK7_BRAFL	5	2	1	7	4	11	28	39	31	21	23	19	2	2	1	0	1	2	TRUE	-1.84803	FALSE	0.765351	FALSE	-2.20501	1.4523
comp134419_c0	NA	137	125	132	51	60	98	91	113	83	31	52	46	49	33	34	27	13	15	TRUE	-1.84799	TRUE	-0.981677	FALSE	-0.190973	7.03554
comp121696_c0	NA	77	95	71	64	70	66	61	44	61	112	106	133	13	23	24	26	15	23	TRUE	-1.84739	FALSE	-0.236018	FALSE	0.366691	6.33846
comp132255_c0	Uncharacterized protein n=1 Tax=Lottia gigantea RepID=V3ZQ19_LOTGI	1535	1314	1412	1313	1359	1131	1274	1448	1350	1158	1284	1505	279	352	269	426	390	524	TRUE	-1.84734	FALSE	-0.0134109	TRUE	0.741587	10.4724
comp125485_c0	NA	13	18	15	22	10	20	25	15	17	6	6	10	9	6	3	4	1	4	TRUE	-1.84591	FALSE	-0.129862	FALSE	-1.03904	3.91942
comp104357_c0	NA	44	46	45	40	41	51	35	26	22	49	49	31	23	12	9	13	10	8	TRUE	-1.84495	FALSE	-0.188613	FALSE	-0.493641	5.48871
comp130148_c0	NA	55	37	39	12	33	49	35	30	16	15	16	54	15	3	9	16	14	7	TRUE	-1.84454	FALSE	-0.303899	FALSE	0.867503	5.46051
comp135327_c0	NA	5	21	10	6	16	19	14	22	8	13	24	21	2	3	6	6	2	2	TRUE	-1.83901	FALSE	0.116863	FALSE	-0.645263	3.53293
comp130096_c0	NA	29	24	48	82	16	35	60	130	76	18	32	9	9	12	7	8	6	19	TRUE	-1.83865	FALSE	0.216748	FALSE	-0.0531916	5.07545
comp130123_c0	NA	46	52	46	28	41	31	28	22	31	28	22	44	10	16	9	11	10	13	TRUE	-1.83687	FALSE	-0.448912	FALSE	0.488622	5.58481
comp120428_c0	NA	18	33	26	47	41	57	55	60	63	43	41	33	10	6	7	17	6	14	TRUE	-1.83654	TRUE	0.806117	FALSE	-0.246632	4.6693
comp91526_c0	NA	28	19	27	15	16	13	15	15	7	8	11	12	6	5	9	8	3	3	TRUE	-1.83648	FALSE	-0.770849	FALSE	0.168085	4.62883
comp126342_c0	NA	36	29	37	40	38	42	19	20	28	25	46	24	9	9	17	8	11	7	TRUE	-1.83486	FALSE	0.0146526	FALSE	-0.713378	5.08961
comp138825_c1	NA	4726	4368	4556	3025	3004	1632	2784	3030	2830	2830	3151	3339	1048	1118	968	938	967	944	TRUE	-1.8339	TRUE	-0.679307	TRUE	0.697394	12.1517
comp137996_c0	NA	531	535	535	517	527	509	716	631	643	471	513	514	159	184	117	163	119	146	TRUE	-1.83219	FALSE	-0.0734848	FALSE	-0.0469073	9.05995
comp135248_c2	NA	11	16	21	10	27	21	6	9	9	13	10	17	10	7	3	4	4	3	TRUE	-1.83206	FALSE	0.0380433	FALSE	-1.24843	3.96076
comp124022_c1	NA	3	13	8	15	9	17	34	36	19	8	23	8	3	0	7	4	1	2	TRUE	-1.83007	FALSE	0.378052	FALSE	-1.50099	2.96251
comp101919_c0	NA	99	82	176	98	71	95	124	141	125	86	71	66	22	43	27	27	25	32	TRUE	-1.82922	FALSE	-0.41464	FALSE	0.323405	6.8907
comp87128_c0	NA	6	3	7	23	22	25	10	4	6	24	19	13	0	1	3	10	4	5	TRUE	-1.82902	TRUE	2.04625	FALSE	0.168463	2.46271
comp143830_c0	NA	97	114	105	136	150	153	203	198	134	154	158	161	18	24	22	50	43	53	TRUE	-1.82867	TRUE	0.586127	FALSE	0.709426	6.71596
comp45311_c0	NA	166	149	172	237	255	187	230	226	202	262	220	274	45	54	52	68	44	64	TRUE	-1.82597	TRUE	0.388881	FALSE	-0.269094	7.34042
comp141750_c1	NA	496	467	505	280	272	246	264	206	267	366	293	266	96	143	56	120	104	125	TRUE	-1.82487	TRUE	-0.640266	TRUE	1.13882	8.93387
comp119696_c0	NA	25	33	27	28	29	32	11	17	22	10	19	18	7	10	4	8	6	14	TRUE	-1.82436	FALSE	0.0993192	FALSE	0.40352	4.82729
comp83084_c0	NA	22	13	16	26	40	45	10	14	17	29	25	21	7	10	5	10	11	3	TRUE	-1.82257	TRUE	0.834418	FALSE	-1.10307	4.09107
comp112531_c0	Uncharacterized protein n=1 Tax=Lottia gigantea RepID=V4B9W9_LOTGI	195	207	168	167	157	167	126	62	73	146	161	206	43	48	38	52	71	50	TRUE	-1.82094	FALSE	-0.105675	FALSE	0.650828	7.57015
comp142106_c0	NA	3483	3239	3555	2663	2432	1679	2797	2359	2268	2998	2884	2660	715	961	598	826	762	969	TRUE	-1.82037	FALSE	-0.432369	TRUE	0.773882	11.7422
comp138600_c0	NA	836	827	911	880	840	671	950	929	943	664	730	850	194	237	226	283	229	236	TRUE	-1.81988	FALSE	-0.0544302	FALSE	0.295431	9.74409
comp107143_c0	NA	29	33	35	10	11	13	14	11	22	11	6	11	8	17	3	5	3	4	TRUE	-1.81937	TRUE	-1.50311	FALSE	0.275015	5.01882
comp140193_c3	NA	35	53	40	53	48	52	34	20	29	49	47	54	9	20	14	17	6	12	TRUE	-1.81608	FALSE	0.0769424	FALSE	-0.568379	5.40548
comp114669_c0	Phosphoribosylformylglycinamidine synthase (Fragment) n=1 Tax=Crassostrea gigas RepID=K1RG36_CRAGI	2653	2472	2282	2660	2682	1719	1815	1678	2144	2560	2646	2721	608	647	675	764	751	675	TRUE	-1.8115	FALSE	-0.0186045	FALSE	0.251403	11.2698
comp135953_c1	NA	306	323	412	180	163	183	363	312	256	159	165	138	86	82	79	67	68	69	TRUE	-1.81065	TRUE	-0.846845	FALSE	0.710571	8.43823
comp49017_c0	Palmitoyltransferase n=1 Tax=Crassostrea gigas RepID=K1R3I7_CRAGI	199	135	159	283	239	253	198	249	237	228	230	217	44	53	55	62	58	86	TRUE	-1.80966	TRUE	0.562964	FALSE	-0.206698	7.36365
comp126639_c0	NA	13	11	20	13	17	15	24	25	20	14	16	13	6	5	5	1	2	6	TRUE	-1.80767	FALSE	-0.174471	FALSE	-0.856362	3.85939
comp129476_c0	NA	31	18	36	31	29	35	16	12	11	17	19	33	6	6	4	18	8	9	TRUE	-1.80635	FALSE	0.308057	FALSE	0.914757	4.81752
comp120899_c0	NA	105	75	79	189	165	162	182	156	165	185	151	199	36	36	36	43	43	26	TRUE	-1.80547	TRUE	0.720495	FALSE	-0.927289	6.44308
comp142558_c0	NA	194	155	135	139	124	137	79	69	78	102	111	125	28	44	30	61	41	50	TRUE	-1.80289	FALSE	-0.132731	FALSE	0.847534	7.33848
comp129711_c0	NA	23	28	22	20	16	25	29	25	38	13	17	21	2	6	6	5	12	7	TRUE	-1.80255	FALSE	-0.109422	FALSE	1.03248	4.60416
comp112501_c0	NA	74	63	48	98	78	48	22	16	24	32	28	40	32	20	24	9	14	17	TRUE	-1.80241	FALSE	-0.0667207	FALSE	-1.19933	5.95475
comp128090_c0	NA	16	14	21	9	16	22	9	5	9	13	13	8	0	6	4	4	3	11	TRUE	-1.80151	FALSE	0.0548191	FALSE	0.911399	4.08281
comp136785_c0	NA	217	164	245	340	241	329	304	348	246	252	256	271	57	62	53	80	74	110	TRUE	-1.80099	TRUE	0.521518	FALSE	0.0970318	7.70531
comp64680_c0	Thioester-containing protein 1 n=1 Tax=Euprymna scolopes RepID=M4I0F6_EUPSC	13	8	14	6	16	17	14	11	11	20	18	12	4	3	4	6	1	3	TRUE	-1.79997	FALSE	0.0425134	FALSE	-0.572449	3.54091
comp123862_c0	Uncharacterized protein n=1 Tax=Capitella teleta RepID=R7ULD8_CAPTE	147	130	139	129	113	156	90	153	174	114	121	134	47	51	46	35	27	29	TRUE	-1.79997	FALSE	-0.242098	FALSE	-0.589921	7.11606
comp124954_c0	NA	16	21	24	16	18	20	11	16	14	13	9	18	6	7	8	7	2	4	TRUE	-1.79793	FALSE	-0.351851	FALSE	-0.615405	4.35477
comp129165_c0	Amino acids transporter n=1 Tax=Culex quinquefasciatus RepID=B0X9B0_CULQU	188	132	212	122	98	114	96	108	116	107	105	139	50	40	56	22	42	40	TRUE	-1.79558	TRUE	-0.677152	FALSE	0.199367	7.47176
comp141780_c0	NA	36	44	53	64	50	62	41	45	35	27	28	25	18	8	13	22	13	14	TRUE	-1.79154	FALSE	0.329332	FALSE	-0.0936087	5.4693
comp125258_c0	NA	33	24	30	47	48	50	27	42	29	34	48	48	9	10	11	14	8	14	TRUE	-1.79037	FALSE	0.561758	FALSE	-0.475283	4.87551
comp89173_c0	NA	25	18	24	28	12	21	43	30	35	21	21	20	2	10	4	4	11	6	TRUE	-1.79016	FALSE	-0.110371	FALSE	0.637329	4.48102
comp130469_c0	NA	82	84	103	92	71	76	165	155	87	66	86	90	15	26	25	27	22	31	TRUE	-1.78949	FALSE	-0.119803	FALSE	0.453254	6.47902
comp140067_c2	NA	749	674	721	450	622	497	778	662	551	454	496	521	171	169	239	159	179	159	TRUE	-1.78865	TRUE	-0.409756	FALSE	0.224754	9.48156
comp118886_c0	NA	4	5	10	19	14	16	15	41	25	13	23	28	5	3	1	6	1	3	TRUE	-1.78762	FALSE	0.981196	FALSE	-1.31423	2.63155
comp120378_c0	Phospholipid scramblase 2 n=1 Tax=Crassostrea gigas RepID=K1R4F4_CRAGI	154	124	175	182	134	110	99	100	94	123	135	125	43	51	24	44	35	57	TRUE	-1.78669	FALSE	-0.0678367	FALSE	0.336168	7.23686
comp113106_c0	NA	203	171	237	163	138	118	152	137	133	133	108	129	53	47	61	43	56	40	TRUE	-1.78116	TRUE	-0.509922	FALSE	0.333014	7.66975
comp135870_c1	NA	112	96	115	95	84	80	86	85	87	103	93	95	29	34	26	37	27	18	TRUE	-1.78056	FALSE	-0.322059	FALSE	0.183805	6.74617
comp138924_c0	NA	528	677	714	737	713	585	689	638	606	647	675	559	188	178	195	210	188	190	TRUE	-1.7787	FALSE	0.0653142	FALSE	-0.021516	9.31938
comp131679_c0	NA	1330	1553	1594	2079	1746	1110	1763	1506	1358	1579	1971	1657	248	343	350	597	666	536	TRUE	-1.77771	TRUE	0.305604	TRUE	0.794735	10.543
comp95637_c0	Long-chain fatty acid transport protein 4 n=1 Tax=Crassostrea gigas RepID=K1PVG0_CRAGI	1272	1270	1503	1281	1007	977	1396	1502	1175	1155	1170	1216	371	401	335	337	324	371	TRUE	-1.77387	FALSE	-0.271712	FALSE	0.214384	10.3964
comp144209_c0	NA	97	81	101	59	85	77	87	55	54	86	89	92	41	11	15	33	17	30	TRUE	-1.7694	FALSE	-0.232538	FALSE	0.575523	6.53797
comp140269_c1	NA - Prestin	1343	969	1131	1170	1120	1235	1814	2074	1501	1294	1353	1509	227	280	185	533	396	425	TRUE	-1.7671	TRUE	0.229366	TRUE	0.939647	10.1651
comp108622_c0	NA	40	34	55	47	30	23	39	34	29	27	27	19	7	25	14	5	8	9	TRUE	-1.76664	TRUE	-0.614533	FALSE	-0.669781	5.43259
comp134419_c1	NA	41	33	23	9	23	18	18	26	10	10	17	14	12	12	12	5	4	1	TRUE	-1.76494	TRUE	-1.18492	FALSE	-0.963239	5.03335
comp137977_c1	NA	2026	1823	1733	1848	1928	1619	1449	1255	1595	1445	1734	1883	571	529	552	555	526	501	TRUE	-1.76356	FALSE	-0.0585379	FALSE	-0.0134511	10.8618
comp116239_c0	NA	26	7	19	15	13	23	4	6	8	15	12	13	4	6	5	4	6	5	TRUE	-1.76162	FALSE	-0.0931647	FALSE	0.0464189	4.12882
comp112536_c0	NA	491	546	592	436	272	247	571	497	471	279	302	284	155	243	114	90	76	95	TRUE	-1.75789	TRUE	-0.850783	FALSE	-0.181887	9.08373
comp128638_c0	NA	35	29	27	44	38	54	25	32	28	30	47	32	6	12	16	14	9	9	TRUE	-1.75689	FALSE	0.349874	FALSE	-0.736243	4.93276
comp135830_c0	NA	614	647	581	575	593	619	550	509	557	461	710	722	182	186	125	228	153	201	TRUE	-1.75663	FALSE	0.00725483	FALSE	0.291513	9.26225
comp134273_c0	NA	22	16	22	31	24	48	16	34	29	23	26	21	9	9	2	6	14	8	TRUE	-1.75174	TRUE	0.653391	FALSE	-0.269301	4.31544
comp27196_c0	Uncharacterized protein n=1 Tax=Callithrix jacchus RepID=F7HH98_CALJA	21	10	29	19	14	19	14	14	20	13	21	21	6	2	4	4	5	11	TRUE	-1.74771	FALSE	-0.0574543	FALSE	0.99548	4.31968
comp128910_c0	NA	87	112	196	1	3	5	206	217	267	0	1	2	28	52	45	0	0	2	TRUE	-1.74429	TRUE	-5.53197	FALSE	-0.726689	7.03435
comp103635_c0	NA	32	32	37	19	35	30	29	29	34	25	27	26	12	8	9	7	9	11	TRUE	-1.74392	FALSE	-0.250855	FALSE	0.205376	5.08188
comp128981_c0	NA	546	527	602	354	391	301	278	304	309	309	369	386	125	142	109	148	162	131	TRUE	-1.74078	FALSE	-0.479379	TRUE	0.915001	9.12482
comp142446_c0	NA	335	152	249	218	177	176	87	60	92	100	110	151	52	56	33	100	45	107	TRUE	-1.73603	FALSE	-0.129974	TRUE	1.23399	7.94623
comp133292_c0	NA	11	14	22	31	17	17	25	30	28	19	14	10	2	5	0	6	11	9	TRUE	-1.73538	TRUE	0.715798	FALSE	1.59494	3.92919
comp98931_c0	NA	9	16	16	25	16	23	14	6	11	11	7	15	3	5	1	9	9	4	TRUE	-1.73419	TRUE	0.757072	FALSE	0.78132	3.74137
comp130944_c1	Uncharacterized protein n=1 Tax=Lottia gigantea RepID=V4BIQ2_LOTGI	768	739	850	985	895	780	559	421	541	721	583	864	211	235	158	297	291	315	TRUE	-1.73248	TRUE	0.255051	FALSE	0.41321	9.61748
comp128244_c0	NA	88	91	74	69	89	84	53	37	56	53	37	52	27	31	15	21	22	34	TRUE	-1.73036	FALSE	-0.0617983	FALSE	0.174103	6.40172
comp23151_c0	Putative membrane protein (Fragment) n=1 Tax=Chlamydia psittaci 10_1398_11 RepID=S7J5V2_CHLPS	36	50	36	32	67	39	48	26	27	44	59	53	14	5	15	1	24	19	TRUE	-1.72831	FALSE	0.216605	FALSE	0.158345	5.33679
comp45858_c0	Proteophosphoglycan ppg4 n=1 Tax=Leishmania braziliensis RepID=A4HM86_LEIBR	158	146	155	182	123	183	143	199	200	140	135	163	43	53	36	42	49	61	TRUE	-1.72789	FALSE	0.0765401	FALSE	0.142276	7.25488
comp130944_c0	NA	154	147	177	193	133	166	83	56	92	117	88	139	27	66	30	36	64	69	TRUE	-1.72764	FALSE	0.101584	FALSE	0.463462	7.31448
comp50304_c0	NA	25	21	22	18	24	36	20	49	47	20	35	29	7	9	6	8	8	6	TRUE	-1.72738	FALSE	0.0841144	FALSE	-0.220283	4.52106
comp110170_c0	PREDICTED: protein transport protein sec31-like n=1 Tax=Aplysia californica RepID=UPI0003599E7E	25	40	23	67	176	123	102	172	243	95	130	145	4	5	75	2	45	2	TRUE	-1.72685	TRUE	1.21938	TRUE	-3.01134	4.87191
comp131726_c0	Uncharacterized protein n=1 Tax=Crassostrea gigas RepID=K1QIG7_CRAGI	67	61	79	35	57	75	63	86	67	71	63	67	23	32	19	16	12	14	TRUE	-1.72667	FALSE	-0.4513	FALSE	-0.501926	6.10746
comp138177_c0	NA	17	15	20	41	42	52	34	34	24	34	30	29	10	15	7	8	10	6	TRUE	-1.72532	TRUE	0.884529	FALSE	-1.79992	4.10593
comp126725_c1	Uncharacterized protein n=2 Tax=Helobdella robusta RepID=T1FJN2_HELRO	10	9	4	23	16	25	8	6	9	12	30	33	2	3	5	5	4	5	TRUE	-1.72481	TRUE	1.13877	FALSE	-1.11599	2.92928
comp128505_c0	NA	12	20	26	13	17	25	9	10	16	13	13	17	7	2	4	2	6	12	TRUE	-1.72399	FALSE	0.072147	FALSE	0.686447	4.25088
comp132899_c1	NA	29	33	36	57	38	31	36	19	38	35	37	33	8	8	17	12	9	11	TRUE	-1.7234	FALSE	0.17587	FALSE	-0.401559	5.03197
comp127216_c1	Putative uncharacterized protein n=1 Tax=Daphnia pulex RepID=E9G4Z8_DAPPU	1326	1042	1420	884	657	557	1007	810	857	751	842	835	304	301	167	335	314	370	TRUE	-1.72075	FALSE	-0.561781	TRUE	1.26564	10.3025
comp129843_c0	NA	136	122	109	57	85	76	102	66	69	105	115	75	54	36	26	14	30	21	TRUE	-1.72061	TRUE	-0.800404	FALSE	-0.0981804	6.93557
comp50740_c0	NA	80	63	69	44	32	48	77	74	77	40	39	60	26	20	13	18	10	16	TRUE	-1.72014	TRUE	-0.758483	FALSE	0.357172	6.1463
comp98863_c0	Uncharacterized protein (Fragment) n=1 Tax=Lottia gigantea RepID=V4B4L4_LOTGI	344	314	381	148	193	243	245	229	225	191	218	255	61	79	80	88	89	100	TRUE	-1.71575	TRUE	-0.56351	TRUE	1.14986	8.43565
comp124771_c0	NA	281	277	275	236	217	171	219	206	264	201	156	155	89	79	71	92	59	57	TRUE	-1.71455	TRUE	-0.402824	FALSE	0.216935	8.11945
comp44858_c0	NA	390	393	400	411	310	268	267	258	288	292	252	284	103	98	89	131	122	121	TRUE	-1.70951	FALSE	-0.138204	FALSE	0.641179	8.62343
comp133894_c0	NA	479	581	536	536	582	619	460	420	403	460	490	467	200	131	133	247	175	135	TRUE	-1.70945	FALSE	0.141509	FALSE	0.139478	9.05477
comp128475_c0	PREDICTED: uncharacterized protein LOC101850982 n=1 Tax=Aplysia californica RepID=UPI0003593B0E	23	25	42	60	65	58	20	21	14	23	33	39	7	8	11	15	24	17	TRUE	-1.70582	TRUE	0.996518	FALSE	0.0445163	4.8977
comp117056_c0	NA	333	339	335	199	259	242	297	263	269	223	245	241	99	129	73	57	82	88	TRUE	-1.70483	TRUE	-0.512294	FALSE	0.128264	8.39048
comp134981_c0	NA	15	21	15	23	22	28	19	24	19	19	13	29	5	6	4	11	4	7	TRUE	-1.70307	FALSE	0.485485	FALSE	-0.0218381	4.05761
comp133585_c0	NA	24	14	17	35	25	44	8	16	7	15	9	23	3	5	6	9	13	11	TRUE	-1.70248	TRUE	0.908936	FALSE	0.349444	4.21168
comp45314_c0	NA	420	336	381	373	371	330	376	349	385	323	370	359	143	119	113	110	93	103	TRUE	-1.70219	FALSE	-0.156393	FALSE	-0.210269	8.56779
comp131794_c0	NA	57	35	48	42	80	78	35	10	25	28	41	41	24	16	25	17	14	10	TRUE	-1.69997	FALSE	0.204504	FALSE	-1.24155	5.55162
comp139684_c5	NA	15609	15798	15992	14590	11681	8192	14874	19109	15242	8884	11038	10522	4185	4813	4340	4111	3486	4270	TRUE	-1.69955	TRUE	-0.391809	FALSE	0.291724	13.9476
comp140850_c1	NA	977	942	1092	580	488	537	989	831	907	622	669	588	240	292	200	233	230	235	TRUE	-1.69673	TRUE	-0.714472	TRUE	0.847155	9.97072
comp140556_c1	NA	1117	1116	1170	549	508	511	560	571	551	609	627	656	240	279	297	238	267	219	TRUE	-1.69534	TRUE	-0.892664	TRUE	0.944324	10.1475
comp98705_c0	Uncharacterized protein n=1 Tax=Lottia gigantea RepID=V4C5T3_LOTGI	11	11	12	26	32	47	6	10	17	22	21	21	9	8	5	6	5	9	TRUE	-1.69469	TRUE	1.10966	FALSE	-1.80726	3.50705
comp139374_c2	NA	65	76	60	41	38	50	53	50	59	29	45	34	16	25	18	11	18	16	TRUE	-1.69393	TRUE	-0.629257	FALSE	0.271727	6.06683
comp128732_c0	NA	64	59	57	50	39	57	47	37	55	29	49	33	18	22	19	23	9	11	TRUE	-1.69336	FALSE	-0.391726	FALSE	-0.112569	5.9073
comp142448_c1	NA	149	190	164	57	59	101	78	84	128	44	35	48	65	37	39	34	26	25	TRUE	-1.68638	TRUE	-1.11853	FALSE	0.469054	7.38497
comp138793_c0	NA	21	14	22	18	32	33	15	16	22	26	21	21	13	7	6	4	11	4	TRUE	-1.68637	FALSE	0.264654	FALSE	-1.04975	4.24693
comp30686_c0	Carnitine O-palmitoyltransferase 1, liver isoform n=1 Tax=Crassostrea gigas RepID=K1R8D5_CRAGI	403	364	451	233	252	245	226	158	193	273	260	336	110	116	89	134	79	83	TRUE	-1.68592	TRUE	-0.599331	FALSE	0.651039	8.6654
comp79075_c0	Uncharacterized protein (Fragment) n=1 Tax=Lottia gigantea RepID=V4BHL4_LOTGI	412	333	434	271	293	270	449	504	409	294	327	383	126	91	104	100	119	90	TRUE	-1.68187	TRUE	-0.413989	FALSE	0.445599	8.61952
comp117720_c1	NA	27	40	36	37	36	31	32	31	31	29	37	26	13	9	9	13	9	11	TRUE	-1.67994	FALSE	-0.0134174	FALSE	0.122408	5.09156
comp137188_c0	NA	1894	1899	2125	1208	1259	1151	1524	1321	1408	1088	1341	1285	520	549	505	432	480	495	TRUE	-1.67976	TRUE	-0.582504	FALSE	0.54741	10.9458
comp123400_c0	Uncharacterized protein n=1 Tax=Capitella teleta RepID=R7VKX2_CAPTE	3670	3639	3411	2956	3563	1561	2880	3344	3135	3161	2958	3163	914	1057	803	1100	949	1058	TRUE	-1.67759	FALSE	-0.273558	FALSE	0.573321	11.8032
comp125119_c0	NA	52	40	50	34	27	36	37	46	41	55	26	39	8	20	9	17	7	14	TRUE	-1.67627	FALSE	-0.473469	FALSE	0.62053	5.56806
comp119889_c0	PREDICTED: ventricular zone-expressed PH domain-containing protein homolog 1-like isoform X2 n=1 Tax=Aplysia californica RepID=UPI000359F3FB	32	27	40	40	43	35	36	16	24	16	31	32	10	8	6	15	15	13	TRUE	-1.67418	FALSE	0.324082	FALSE	0.574465	5.05508
comp100923_c0	NA	13	9	8	19	16	21	17	20	16	17	15	11	7	8	4	4	1	3	TRUE	-1.6721	FALSE	0.308218	FALSE	-2.25624	3.32853
comp139591_c0	NA	139	139	148	91	88	105	85	80	87	125	97	103	28	41	30	42	39	43	TRUE	-1.67194	FALSE	-0.399365	FALSE	0.913887	7.14759
comp142375_c2	NA	442	414	524	350	432	270	288	309	385	302	382	346	126	121	108	130	141	139	TRUE	-1.67091	FALSE	-0.261577	FALSE	0.603626	8.84499
comp135153_c0	NA	825	734	854	534	572	657	782	703	748	630	639	735	238	281	225	175	191	207	TRUE	-1.66973	TRUE	-0.446256	FALSE	0.0789924	9.652
comp82354_c0	NA	123	107	134	28	59	80	70	75	70	85	95	109	29	36	21	33	21	31	TRUE	-1.66959	TRUE	-0.841563	FALSE	1.08231	6.92285
comp79086_c0	NA	83	69	111	64	79	116	183	251	206	137	88	69	33	18	29	58	8	18	TRUE	-1.66951	FALSE	-0.0329079	FALSE	0.0550417	6.45223
comp110368_c0	Uncharacterized protein n=1 Tax=Lottia gigantea RepID=V3YVD0_LOTGI	315	294	381	227	198	167	168	171	174	204	202	240	64	75	64	89	105	102	TRUE	-1.66866	FALSE	-0.451024	TRUE	1.29956	8.36588
comp131162_c0	Sodium/hydrogen exchanger n=1 Tax=Crassostrea gigas RepID=K1R728_CRAGI	137	115	125	151	109	111	34	36	45	77	42	100	42	57	45	21	23	47	TRUE	-1.66858	FALSE	-0.223376	FALSE	-0.58334	6.97687
comp109705_c1	Solute carrier family 28 member 3 n=1 Tax=Crassostrea gigas RepID=K1PG67_CRAGI	1733	1595	1659	1652	1355	1075	2792	3334	2584	1690	1631	1637	505	525	549	409	434	434	TRUE	-1.66687	TRUE	-0.302464	FALSE	-0.0142426	10.6992
comp130542_c0	NA	13	9	18	13	16	21	31	46	35	35	25	12	7	1	2	10	3	5	TRUE	-1.66547	FALSE	0.422767	FALSE	0.459581	3.72617
comp118989_c0	NA	37	28	28	29	30	49	34	31	32	34	15	26	13	10	13	8	9	11	TRUE	-1.66401	FALSE	0.0319527	FALSE	-0.523911	4.97253
comp130883_c0	Uncharacterized protein (Fragment) n=1 Tax=Lottia gigantea RepID=V4B4L4_LOTGI	505	450	520	277	274	315	300	333	300	331	300	367	96	140	85	160	138	125	TRUE	-1.66071	FALSE	-0.494774	TRUE	1.17697	8.94198
comp110224_c0	Uncharacterized protein n=1 Tax=Lottia gigantea RepID=V4A4H1_LOTGI	18	36	54	16	34	31	22	15	24	22	18	40	6	14	5	14	10	11	TRUE	-1.66032	FALSE	-0.188995	FALSE	0.884489	5.15214
comp83282_c0	NA	103	78	84	63	87	94	74	59	76	79	70	86	26	28	29	25	28	26	TRUE	-1.66016	FALSE	-0.146203	FALSE	0.0465229	6.47543
comp127463_c0	NA	19	23	18	12	9	7	6	12	10	14	13	16	6	2	2	7	9	3	TRUE	-1.65547	FALSE	-0.665654	FALSE	1.97233	4.34338
comp125687_c0	NA	1096	1203	1224	1343	1135	645	1218	1137	1113	965	1082	1127	320	394	320	341	330	404	TRUE	-1.65494	FALSE	-0.129553	FALSE	0.235174	10.1973
comp126916_c0	NA	22	19	20	10	18	23	32	19	21	10	14	16	7	6	10	6	4	4	TRUE	-1.64835	FALSE	-0.384885	FALSE	-0.605229	4.33713
comp133585_c1	NA	27	31	41	59	44	42	31	29	23	30	27	30	5	14	13	10	18	16	TRUE	-1.64767	FALSE	0.447996	FALSE	-0.0837165	5.04988
comp127799_c0	TBC1 domain family member 30 (Fragment) n=1 Tax=Crassostrea gigas RepID=K1PY23_CRAGI	71	65	76	34	48	49	30	44	41	34	36	50	12	18	17	19	28	18	TRUE	-1.64334	FALSE	-0.441512	FALSE	1.1489	6.14938
comp129511_c0	NA	157	141	187	151	136	148	175	228	202	120	151	155	51	68	48	56	36	39	TRUE	-1.63335	FALSE	-0.236052	FALSE	-0.180293	7.33416
comp142307_c0	NA	724	656	723	1069	442	572	628	718	600	456	756	614	201	259	116	200	177	391	TRUE	-1.63316	FALSE	0.0681032	FALSE	0.458177	9.45316
comp118901_c0	NA	83	56	46	66	85	79	65	60	45	72	103	82	28	18	35	17	13	22	TRUE	-1.63309	FALSE	0.0296962	FALSE	-0.966137	5.96085
comp136962_c2	NA	39	24	30	89	87	107	43	44	24	54	64	78	19	10	29	23	19	18	TRUE	-1.62971	TRUE	1.12329	TRUE	-1.56062	4.97193
comp104253_c0	NA	12	22	13	25	27	35	16	16	28	19	27	37	4	10	9	5	3	11	TRUE	-1.62833	FALSE	0.555272	FALSE	-1.127	3.97911
comp120258_c0	NA	49	39	56	50	57	44	44	41	35	51	40	40	17	23	15	25	7	10	TRUE	-1.62777	FALSE	-0.0928978	FALSE	-0.45752	5.58312
comp90032_c0	NA	17	17	20	9	15	6	12	4	11	17	12	17	7	2	4	4	5	4	TRUE	-1.62623	FALSE	-0.675266	FALSE	0.728744	4.15888
comp115300_c1	NA	40	38	32	42	60	64	31	21	30	30	30	37	19	18	13	10	13	17	TRUE	-1.6238	FALSE	0.334795	FALSE	-0.938077	5.19867
comp128367_c0	NA	70	62	62	48	40	54	43	50	49	34	50	42	14	17	15	19	20	25	TRUE	-1.62339	FALSE	-0.265514	FALSE	0.931048	6.01915
comp137080_c0	NA	24	51	37	10	5	13	32	29	28	11	17	25	10	9	7	8	6	6	TRUE	-1.62302	TRUE	-1.55455	FALSE	1.59703	5.21443
comp127265_c0	NA	19	9	16	10	15	25	7	9	3	18	8	12	4	6	6	5	3	6	TRUE	-1.62147	FALSE	0.0500907	FALSE	-0.380632	3.86812
comp124730_c0	PREDICTED: zinc finger protein 64 homolog, isoforms 1 and 2-like n=1 Tax=Sus scrofa RepID=UPI0003AE95FC	30	27	36	48	42	48	32	36	25	39	38	52	7	9	11	11	17	18	TRUE	-1.62131	TRUE	0.561104	FALSE	0.206558	4.95845
comp134038_c0	Uncharacterized protein n=1 Tax=Lottia gigantea RepID=V4AGP8_LOTGI	80	66	67	61	52	75	73	74	79	64	55	70	20	24	24	23	25	16	TRUE	-1.61865	FALSE	-0.215335	FALSE	0.0886033	6.15921
comp96846_c0	NA	16	18	15	4	11	15	17	15	12	18	12	13	0	5	4	5	7	6	TRUE	-1.61207	FALSE	-0.245913	FALSE	1.7944	4.02493
comp138107_c0	NA	323	248	366	395	261	321	466	607	406	320	328	267	111	101	85	106	110	111	TRUE	-1.61101	FALSE	0.0501484	FALSE	0.0928877	8.28634
comp72666_c0	NA	32	41	49	34	22	46	42	26	37	29	22	31	13	14	16	18	4	9	TRUE	-1.6083	FALSE	-0.368941	FALSE	-0.206193	5.33451
comp128498_c0	NA	35	48	20	35	19	33	61	54	57	20	21	39	6	3	5	16	26	5	TRUE	-1.60712	FALSE	0.108668	FALSE	1.87422	5.1009
comp21657_c0	NA	30	26	43	20	18	22	27	19	28	9	14	21	12	9	6	7	8	11	TRUE	-1.60446	FALSE	-0.569167	FALSE	0.706223	5.04684
comp106473_c0	NA	22	16	13	25	25	16	11	21	19	24	25	18	4	5	8	4	3	13	TRUE	-1.60427	FALSE	0.2759	FALSE	-0.0797189	4.08909
comp138984_c0	NA	486	411	427	573	578	537	285	232	257	435	481	360	144	131	121	240	174	180	TRUE	-1.60279	TRUE	0.389852	FALSE	0.236258	8.78717
comp117267_c0	Uncharacterized protein n=1 Tax=Lottia gigantea RepID=V4AGG6_LOTGI	1009	858	1022	666	702	515	1009	939	885	731	817	884	277	328	214	276	238	244	TRUE	-1.60219	TRUE	-0.500124	FALSE	0.509479	9.91152
comp105553_c0	NA	333	302	338	299	211	223	433	472	388	176	293	198	122	117	112	68	67	80	TRUE	-1.59714	TRUE	-0.520117	FALSE	-0.293304	8.3411
comp101402_c0	NA	14	8	15	10	8	19	29	37	30	11	14	6	6	5	6	1	2	4	TRUE	-1.59701	FALSE	-0.324021	FALSE	-1.21629	3.61478
comp123808_c0	NA	49	78	59	53	71	95	53	62	54	53	57	75	14	26	22	17	35	20	TRUE	-1.59561	FALSE	0.207444	FALSE	-0.0456554	5.94695
comp133691_c4	Ribose-5-phosphate isomerase n=1 Tax=Crassostrea gigas RepID=K1QVV1_CRAGI	3586	3419	3743	2785	2898	1932	3033	3288	3263	2541	3034	2854	966	1156	1101	860	1019	976	TRUE	-1.59552	TRUE	-0.419927	FALSE	0.322312	11.8067
comp126018_c0	PREDICTED: transmembrane protein 63B-like isoform X1 n=1 Tax=Aplysia californica RepID=UPI00035A2931	48	45	62	19	42	34	31	24	30	40	43	45	14	22	11	18	11	11	TRUE	-1.59445	FALSE	-0.581154	FALSE	0.458061	5.68731
comp89211_c0	NA	13	15	18	40	38	13	23	17	24	30	33	29	6	5	7	5	11	10	TRUE	-1.59226	TRUE	0.807667	FALSE	-0.488723	3.91918
comp139015_c0	NA	29	22	25	13	10	22	12	20	5	13	11	16	7	6	5	3	9	11	TRUE	-1.5883	FALSE	-0.527672	FALSE	1.07216	4.68107
comp130840_c0	Uncharacterized protein n=1 Tax=Entamoeba invadens RepID=S0AZT6_ENTIV	22	16	16	48	49	44	7	10	10	22	21	24	7	10	8	9	12	17	TRUE	-1.58734	TRUE	1.12713	FALSE	-0.811388	4.16922
comp126430_c0	NA	17	21	20	12	14	18	10	15	12	13	15	10	7	1	10	4	7	4	TRUE	-1.5866	FALSE	-0.432351	FALSE	0.0951588	4.28197
comp94525_c0	NA	21	14	13	63	53	73	34	34	35	40	56	60	12	8	4	17	13	22	TRUE	-1.58588	TRUE	1.68909	FALSE	-0.801361	4.01299
comp141879_c1	NA	34	26	44	23	16	21	19	22	16	24	26	24	12	16	8	9	6	6	TRUE	-1.58517	TRUE	-0.82981	FALSE	0.0635815	5.12088
comp48013_c0	NA	97	117	123	42	76	81	100	82	68	65	50	54	46	45	34	21	24	13	TRUE	-1.58362	TRUE	-0.859167	FALSE	-0.388758	6.80757
comp117439_c0	Uncharacterized protein (Fragment) n=1 Tax=Capitella teleta RepID=N1PBA4_CAPTE	71	87	81	31	39	55	73	80	63	44	37	49	19	16	23	19	18	27	TRUE	-1.58337	TRUE	-0.669832	FALSE	1.05305	6.31591
comp125189_c0	NA	32	29	37	35	15	21	22	24	17	18	17	27	8	12	7	8	12	9	TRUE	-1.58285	FALSE	-0.433505	FALSE	0.584101	5.04064
comp136100_c0	NA	74	79	76	89	85	97	31	44	44	79	48	71	41	49	26	11	16	26	TRUE	-1.58265	FALSE	-0.127415	TRUE	-1.31771	6.25903
comp132651_c0	NA	14	24	37	9	16	20	10	12	14	13	12	6	3	10	8	8	5	6	TRUE	-1.58264	FALSE	-0.603712	FALSE	0.54461	4.63246
comp28804_c0	NA	28	36	33	51	56	53	51	31	49	49	63	69	12	9	19	10	20	15	TRUE	-1.58206	FALSE	0.533993	FALSE	-0.56961	5.01812
comp124702_c2	Uncharacterized protein (Fragment) n=1 Tax=Lottia gigantea RepID=V3ZZ68_LOTGI	813	896	902	890	743	844	1082	1235	1126	748	774	826	281	260	218	385	276	281	TRUE	-1.58115	FALSE	0.00970087	FALSE	0.391229	9.76486
comp108589_c0	NA	92	110	108	120	109	134	89	84	78	129	118	105	24	23	32	37	58	48	TRUE	-1.58105	TRUE	0.343792	FALSE	0.614017	6.68858
comp142680_c0	NA	66	72	61	167	173	175	40	42	47	89	60	92	20	26	24	64	45	56	TRUE	-1.58042	TRUE	1.2961	FALSE	-0.136776	6.0584
comp134315_c0	NA	27	29	30	44	58	61	23	26	22	20	41	54	5	6	5	26	29	11	TRUE	-1.58033	TRUE	1.1065	FALSE	1.09717	4.8546
comp19712_c0	NA	7	10	5	6	18	15	30	16	24	9	17	9	3	3	3	5	5	2	TRUE	-1.57791	FALSE	0.689686	FALSE	-0.549438	2.88118
comp73285_c0	Uncharacterized protein n=1 Tax=Lottia gigantea RepID=V4BZM8_LOTGI	53	34	49	19	19	13	23	20	33	16	23	25	12	17	11	6	3	16	TRUE	-1.57761	TRUE	-1.24406	FALSE	0.817007	5.50672
comp34514_c0	NA	207	181	270	346	341	235	303	309	235	278	270	268	79	107	108	80	68	87	TRUE	-1.57728	FALSE	0.254936	FALSE	-0.806764	7.77546
comp131023_c1	NA	368	280	319	176	196	229	224	237	236	233	234	266	83	64	76	142	82	82	TRUE	-1.57647	FALSE	-0.412634	TRUE	1.13578	8.33398
comp137908_c0	NA	99	69	48	42	47	53	41	24	29	40	52	57	21	24	28	16	22	12	TRUE	-1.57542	TRUE	-0.640657	FALSE	0.0655532	6.18856
comp125066_c0	NA	118	94	112	59	97	112	150	125	105	129	97	44	33	39	42	29	36	22	TRUE	-1.57404	FALSE	-0.328138	FALSE	-0.152708	6.75442
comp108057_c0	Uncharacterized protein n=1 Tax=Lottia gigantea RepID=V3Z9P8_LOTGI	40	42	46	22	30	32	32	47	48	33	21	28	16	11	5	14	13	13	TRUE	-1.57287	FALSE	-0.389513	FALSE	0.91872	5.41056
comp125542_c0	NA	126	120	147	91	114	109	157	170	138	113	118	118	24	37	34	55	45	43	TRUE	-1.57148	FALSE	-0.121751	FALSE	0.893304	7.03221
comp125321_c1	NA	130	148	151	152	124	166	86	67	72	101	121	140	40	58	49	44	32	69	TRUE	-1.56686	FALSE	0.000201774	FALSE	-0.045252	7.15588
comp116262_c0	NA	23	12	17	22	11	16	23	19	14	18	22	12	10	7	4	5	3	4	TRUE	-1.56669	FALSE	-0.36265	FALSE	-0.660935	4.11395
comp67801_c0	NA	4	5	3	10	1	2	42	103	49	10	9	5	0	2	0	2	3	1	TRUE	-1.56666	FALSE	0.20767	FALSE	1.56772	1.99674
comp123051_c0	NA	27	26	28	42	27	44	24	9	19	28	43	29	10	5	4	12	18	15	TRUE	-1.56532	TRUE	0.570536	FALSE	0.773624	4.77276
comp49283_c0	NA	94	113	101	86	127	61	137	163	218	99	118	113	14	30	26	47	48	33	TRUE	-1.5636	FALSE	0.0707381	FALSE	1.03656	6.67777
comp135707_c0	NA	27	40	35	37	32	31	32	26	33	24	15	17	8	16	15	8	6	14	TRUE	-1.56314	FALSE	-0.197639	FALSE	-0.439904	5.07806
comp95816_c0	Uncharacterized protein (Fragment) n=1 Tax=Lottia gigantea RepID=V4AGI7_LOTGI	553	500	499	515	516	479	543	636	673	527	544	553	180	175	179	182	157	166	TRUE	-1.56078	FALSE	-0.0670977	FALSE	-0.0437252	9.01535
comp84763_c0	NA	67	71	60	70	71	47	41	50	58	55	48	69	17	30	26	24	21	15	TRUE	-1.55879	FALSE	-0.174481	FALSE	-0.19792	6.05049
comp128377_c0	NA	17	21	19	20	20	15	37	34	19	8	10	10	4	9	10	4	3	8	TRUE	-1.55842	FALSE	-0.251838	FALSE	-0.563977	4.25725
comp79496_c0	NA	45	53	50	15	36	38	29	15	19	44	45	42	15	33	5	13	11	8	TRUE	-1.55738	TRUE	-0.736084	FALSE	0.0051135	5.6245
comp125151_c0	NA	15	16	20	23	24	18	11	10	15	19	15	21	1	8	4	9	6	11	TRUE	-1.55525	FALSE	0.486589	FALSE	0.761511	4.08451
comp34840_c0	NA	141	182	315	269	200	178	142	181	199	128	118	186	85	100	54	58	51	89	TRUE	-1.55232	FALSE	-0.0756627	FALSE	-0.261621	7.72294
comp135782_c0	NA	22	40	40	19	17	25	26	11	31	24	27	28	8	3	14	12	9	8	TRUE	-1.55151	FALSE	-0.555461	FALSE	0.818445	5.07506
comp138626_c0	NA	378	317	381	480	328	433	809	889	726	383	376	325	131	120	106	141	146	144	TRUE	-1.55082	FALSE	0.199083	FALSE	0.0738316	8.4857
comp108455_c0	Serine/threonine-protein kinase QSK n=1 Tax=Crassostrea gigas RepID=K1R1P5_CRAGI	268	234	246	228	283	265	242	278	222	250	309	351	69	78	75	134	88	77	TRUE	-1.55068	FALSE	0.124693	FALSE	0.362597	7.96344
comp142567_c0	NA	66847	71754	72468	79768	63895	32602	72079	82429	68781	63028	69615	63383	15861	20330	19077	25922	26049	25066	TRUE	-1.54968	FALSE	-0.072622	TRUE	0.739103	16.1024
comp113087_c0	NA	711	725	705	758	663	466	837	688	762	651	734	589	218	280	204	219	215	243	TRUE	-1.54881	FALSE	-0.163805	FALSE	0.13686	9.47903
comp139035_c0	NA	60	49	50	45	38	50	44	52	36	40	36	48	15	20	8	20	11	26	TRUE	-1.54846	FALSE	-0.123413	FALSE	0.717479	5.73174
comp111094_c0	NA	46	54	49	50	51	67	51	51	58	29	37	41	18	22	21	17	12	19	TRUE	-1.5479	FALSE	0.0117937	FALSE	-0.48407	5.63232
comp46090_c0	NA	73	67	72	37	57	57	65	51	48	48	38	40	18	25	21	27	19	17	TRUE	-1.54745	FALSE	-0.400541	FALSE	0.464923	6.14728
comp145141_c0	NA	209	283	250	329	329	284	237	290	258	265	283	324	83	60	87	147	86	110	TRUE	-1.54643	TRUE	0.380024	FALSE	0.224115	7.94968
comp104500_c0	NA	11	16	16	16	13	12	8	11	16	12	13	20	4	2	4	8	2	7	TRUE	-1.54558	FALSE	0.0371487	FALSE	0.714573	3.8322
comp136548_c0	NA	98	99	115	83	59	80	73	60	66	66	77	93	27	39	30	21	33	34	TRUE	-1.5441	FALSE	-0.430646	FALSE	0.393336	6.69434
comp77448_c0	Uncharacterized protein n=1 Tax=Capitella teleta RepID=R7T4M2_CAPTE	394	378	511	307	321	347	339	269	267	349	359	448	122	174	114	145	103	122	TRUE	-1.54241	FALSE	-0.347919	FALSE	0.249867	8.73942
comp101348_c0	Uncharacterized protein n=1 Tax=Lottia gigantea RepID=V4ALZ6_LOTGI	42	37	30	45	29	27	34	35	43	15	20	30	17	11	14	15	6	9	TRUE	-1.54048	FALSE	-0.298058	FALSE	-0.374883	5.19397
comp123708_c0	Aminopeptidase N n=1 Tax=Crassostrea gigas RepID=K1RF69_CRAGI	296	277	287	138	175	187	303	298	303	183	199	182	67	83	88	84	67	82	TRUE	-1.54036	TRUE	-0.603453	FALSE	0.746316	8.165
comp35699_c0	PREDICTED: uncharacterized protein LOC100883098 n=1 Tax=Megachile rotundata RepID=UPI000258DBF0	94	101	94	100	98	116	94	80	92	70	88	81	26	31	31	39	34	45	TRUE	-1.53937	FALSE	0.159814	FALSE	0.29967	6.58876
comp90200_c0	Kynurenine formamidase n=1 Tax=Salmo salar RepID=KFA_SALSA	48	37	56	20	38	66	18	25	33	29	51	36	10	15	16	13	20	18	TRUE	-1.53887	FALSE	-0.0816473	FALSE	0.437455	5.55514
comp156172_c0	NA	14	14	14	6	9	14	11	10	19	22	13	15	2	6	2	5	4	6	TRUE	-1.53872	FALSE	-0.230623	FALSE	1.21633	3.78941
comp129765_c0	NA	13	18	16	31	18	15	26	26	15	14	20	17	2	7	8	1	5	13	TRUE	-1.53851	FALSE	0.30714	FALSE	-0.222245	3.94905
comp83169_c0	NA	36	44	41	50	36	46	43	31	43	38	28	39	13	19	10	18	12	15	TRUE	-1.53843	FALSE	0.0653492	FALSE	0.0228539	5.32637
comp131102_c0	NA	102	84	127	127	93	116	91	110	124	84	88	125	57	41	50	17	23	35	TRUE	-1.5368	FALSE	-0.210291	FALSE	-1.06183	6.70137
comp107637_c0	NA	15	21	18	20	20	15	20	14	20	21	19	19	7	2	5	7	6	9	TRUE	-1.53613	FALSE	0.131686	FALSE	0.462714	4.13919
comp124487_c0	NA	9	19	15	18	16	17	14	21	10	8	12	10	9	6	3	2	6	6	TRUE	-1.53445	FALSE	0.0551455	FALSE	-0.536907	3.80809
comp131711_c0	NA	9	7	7	34	14	35	46	61	42	34	32	19	1	5	3	7	12	7	TRUE	-1.53415	TRUE	1.70626	FALSE	-0.143828	2.93636
comp133065_c0	Na-dependent Cl/HCO3 exchanger n=1 Tax=Doryteuthis pealeii RepID=Q8I8G6_DORPE	37	29	45	28	21	22	40	36	28	46	66	55	7	5	16	16	4	14	TRUE	-1.53396	FALSE	-0.473813	FALSE	0.905661	5.21756
comp129282_c0	NA	21	11	14	12	13	14	33	34	22	20	19	24	4	7	5	1	6	6	TRUE	-1.53297	FALSE	-0.334886	FALSE	-0.0225805	3.95192
comp129340_c0	Uncharacterized protein n=1 Tax=Lottia gigantea RepID=V4AU71_LOTGI	310	327	351	302	271	288	312	360	366	289	322	378	115	93	91	130	119	92	TRUE	-1.53142	FALSE	-0.121029	FALSE	0.390517	8.36205
comp118300_c0	Ventricular zone-expressed PH domain-containing-like protein 1 n=1 Tax=Crassostrea gigas RepID=K1RXP9_CRAGI	23	16	22	26	13	30	19	26	23	8	21	25	5	6	5	10	9	9	TRUE	-1.53054	FALSE	0.256604	FALSE	0.609686	4.3358
comp117353_c0	NA	32	25	32	22	17	31	10	19	12	9	11	27	2	12	17	6	6	11	TRUE	-1.52931	FALSE	-0.432468	FALSE	-0.0760499	4.90766
comp141116_c1	NA	4368	3824	3762	3101	3694	2937	3882	3377	3402	3431	3791	4391	1378	1567	1070	1209	1155	1142	TRUE	-1.5291	FALSE	-0.272995	FALSE	0.10228	11.9605
comp130345_c0	NA	49	41	40	34	28	43	37	34	24	39	41	51	16	19	14	13	7	13	TRUE	-1.5287	FALSE	-0.438456	FALSE	-0.225457	5.44854
comp19564_c0	NA	38	41	48	15	20	28	33	39	27	23	13	29	15	14	15	1	12	11	TRUE	-1.52693	TRUE	-1.01285	FALSE	0.122909	5.40277
comp128981_c1	NA	517	517	649	313	370	276	280	319	334	274	308	331	152	174	156	151	138	151	TRUE	-1.52595	TRUE	-0.64178	FALSE	0.681107	9.13144
comp45282_c0	Uncharacterized protein n=1 Tax=Lottia gigantea RepID=V3YZB4_LOTGI	146	139	149	105	108	118	100	132	121	149	150	178	39	36	54	52	41	44	TRUE	-1.52433	FALSE	-0.295126	FALSE	0.455995	7.17333
comp37718_c0	NA	15	16	16	16	27	28	12	16	7	18	13	26	8	10	4	6	8	5	TRUE	-1.52092	FALSE	0.373638	FALSE	-0.805885	3.94391
comp38428_c0	NA	116	103	111	92	110	100	116	150	138	96	101	97	44	26	47	34	38	32	TRUE	-1.52047	FALSE	-0.172749	FALSE	-0.0700996	6.78092
comp127200_c1	NA	15	11	18	12	16	12	10	21	15	13	14	13	10	2	9	3	5	0	TRUE	-1.51887	FALSE	-0.519944	FALSE	-1.39601	3.88132
comp115300_c0	Nucleolar protein 10 (Fragment) n=1 Tax=Hydra vulgaris RepID=T2M6M7_HYDVU	146	120	112	225	243	298	172	178	140	168	162	198	33	25	44	101	84	106	TRUE	-1.51841	TRUE	1.10587	FALSE	0.465039	6.97888
comp131691_c0	NA	36	42	34	37	20	31	68	66	82	20	20	13	10	25	10	8	7	11	TRUE	-1.51597	FALSE	-0.546625	FALSE	-0.398034	5.21797
comp100310_c0	NA	214	230	165	201	177	178	278	305	258	128	147	158	57	67	60	70	69	85	TRUE	-1.5151	FALSE	-0.0549928	FALSE	0.424	7.66607
comp140442_c0	NA	20	27	28	19	30	34	14	12	11	23	23	17	5	8	15	12	6	9	TRUE	-1.51492	FALSE	0.0538102	FALSE	-0.293117	4.64883
comp119270_c0	Regulator of telomere elongation helicase 1 (Fragment) n=1 Tax=Callorhynchus milii RepID=V9KGB4_CALMI	15	16	16	18	18	29	14	7	13	12	14	17	4	1	8	6	7	11	TRUE	-1.51396	FALSE	0.506577	FALSE	0.347182	3.97075
comp140230_c0	NA	56	35	80	56	47	46	25	30	35	36	33	48	18	18	14	32	15	15	TRUE	-1.51379	FALSE	-0.124985	FALSE	0.517758	5.83322
comp113105_c0	NA	16	12	20	31	24	23	22	11	21	16	20	23	6	3	6	12	9	6	TRUE	-1.51296	FALSE	0.645084	FALSE	0.0459673	3.99849
comp134095_c0	Uncharacterized protein n=1 Tax=Canis familiaris RepID=J9P8J1_CANFA	31	26	29	22	54	47	32	35	56	28	30	25	12	10	13	19	13	8	TRUE	-1.5129	FALSE	0.41484	FALSE	-0.352824	4.84827
comp44846_c0	NA	306	329	406	423	361	308	361	310	419	336	343	295	119	143	100	117	122	146	TRUE	-1.51124	FALSE	0.0546866	FALSE	0.0350589	8.43794
comp107981_c0	Predicted protein n=1 Tax=Nematostella vectensis RepID=A7SN70_NEMVE	26	38	25	141	126	140	33	35	75	65	89	74	30	27	22	48	28	15	TRUE	-1.51101	TRUE	1.52973	TRUE	-2.01668	4.8869
comp145856_c0	NA	26	25	32	18	19	15	18	26	20	19	23	21	6	6	9	5	8	13	TRUE	-1.50988	FALSE	-0.458102	FALSE	1.00662	4.79412
comp84707_c0	NA	105	100	93	152	147	115	134	118	162	120	113	104	50	41	36	46	29	47	TRUE	-1.50707	FALSE	0.299089	FALSE	-0.511673	6.63714
comp122022_c0	NA	19	13	14	12	14	13	13	11	10	23	29	21	4	6	3	12	4	2	TRUE	-1.507	FALSE	-0.106152	FALSE	0.749714	3.92935
comp71439_c0	NA	21	15	23	19	20	36	19	14	26	11	11	19	6	7	4	9	9	11	TRUE	-1.50604	FALSE	0.418696	FALSE	0.400867	4.29452
comp83728_c0	NA	9	32	26	22	16	20	19	40	34	12	17	14	6	8	6	11	7	5	TRUE	-1.50558	FALSE	-0.158577	FALSE	0.390492	4.46018
comp131207_c0	NA	1631	1556	1681	1482	1492	1285	1558	1583	1632	1267	1420	1548	493	558	536	586	533	512	TRUE	-1.50396	FALSE	-0.138436	FALSE	0.232276	10.6642
comp78142_c0	NA	108	114	109	81	81	108	107	123	101	98	101	101	40	40	30	32	39	32	TRUE	-1.50308	FALSE	-0.27097	FALSE	0.208065	6.78246
comp107809_c1	NA	408	488	651	291	263	293	633	540	514	325	455	313	182	170	125	103	138	132	TRUE	-1.50181	TRUE	-0.744174	FALSE	0.520613	9.00811
comp137795_c1	NA	133	171	125	164	188	211	289	322	340	128	160	163	37	52	48	59	80	74	TRUE	-1.49869	TRUE	0.435699	FALSE	0.241069	7.15592
comp99947_c0	NA	27	26	31	56	39	60	27	45	34	38	39	44	5	7	13	22	19	17	TRUE	-1.49732	TRUE	0.88971	FALSE	0.335004	4.82278
comp39268_c0	NA	12	9	16	18	16	11	13	14	11	17	9	13	10	6	4	2	2	5	TRUE	-1.49704	FALSE	-0.128568	FALSE	-1.29948	3.62158
comp135731_c0	NA	16	21	20	12	17	12	15	10	10	14	13	23	6	3	4	5	8	8	TRUE	-1.4952	FALSE	-0.242681	FALSE	1.03227	4.26053
comp89295_c0	NA	25	20	10	12	22	18	25	21	22	21	18	13	6	11	8	5	3	5	TRUE	-1.49439	FALSE	-0.338455	FALSE	-0.872087	4.2065
comp136599_c0	NA	27	21	25	18	16	26	31	42	38	9	21	17	9	12	12	3	9	3	TRUE	-1.49356	FALSE	-0.58816	FALSE	-0.923978	4.6125
comp112880_c0	Uncharacterized protein n=1 Tax=Strigamia maritima RepID=T1J7T4_STRMM	142	138	172	47	72	89	92	76	72	91	123	103	27	51	41	52	38	29	TRUE	-1.49352	TRUE	-0.819416	FALSE	1.08775	7.23337
comp141651_c0	NA	790	927	882	474	640	542	604	456	514	628	648	647	318	329	193	197	245	238	TRUE	-1.49334	TRUE	-0.564273	FALSE	0.346332	9.75851
comp140440_c1	NA	259	338	324	334	308	224	335	269	272	320	267	256	115	107	135	83	90	103	TRUE	-1.49288	FALSE	-0.187068	FALSE	-0.286486	8.25886
comp47956_c0	NA	39	40	23	51	68	65	48	46	60	51	39	48	17	11	7	21	19	25	TRUE	-1.49235	TRUE	0.825641	FALSE	0.0643905	5.09533
comp135603_c1	NA	22	14	19	18	11	22	18	17	14	13	13	17	10	7	7	4	4	5	TRUE	-1.4918	FALSE	-0.377876	FALSE	-0.745451	4.19393
comp93657_c0	NA	18	18	13	13	24	35	22	15	22	24	15	21	8	5	8	10	3	9	TRUE	-1.48947	FALSE	0.405646	FALSE	-0.554663	4.01929
comp114299_c0	NA	21	17	19	32	47	43	32	19	33	30	46	32	7	7	4	19	14	11	TRUE	-1.48926	TRUE	1.10141	FALSE	0.155139	4.24654
comp77845_c0	Uncharacterized protein n=1 Tax=Lottia gigantea RepID=V3ZLG1_LOTGI	825	872	823	523	530	485	697	764	707	489	508	457	283	292	270	199	201	209	TRUE	-1.48688	TRUE	-0.660762	FALSE	0.243481	9.71474
comp140432_c0	NA	386	348	411	428	401	420	159	161	131	212	143	201	115	160	105	199	146	130	TRUE	-1.48596	FALSE	0.160098	FALSE	0.202771	8.57552
comp137818_c0	NA	117	133	167	110	124	163	81	82	105	81	137	136	52	50	30	58	57	46	TRUE	-1.48556	FALSE	0.00520844	FALSE	0.355484	7.11455
comp105385_c1	NA	8	12	31	26	26	23	26	17	24	20	27	20	4	8	7	9	8	8	TRUE	-1.48479	FALSE	0.485602	FALSE	-0.229018	4.05462
comp116895_c0	NA	27	29	22	16	23	31	11	16	17	15	16	13	9	16	13	5	6	5	TRUE	-1.48302	FALSE	-0.461541	FALSE	-1.0739	4.70406
comp122887_c0	NA	44	25	53	32	19	27	56	36	51	26	22	25	12	10	16	14	13	7	TRUE	-1.48302	FALSE	-0.593459	FALSE	0.488918	5.35044
comp125511_c0	NA	23	40	22	16	19	21	35	32	30	16	18	22	16	10	7	6	6	7	TRUE	-1.48117	FALSE	-0.682036	FALSE	-0.199802	4.82927
comp95893_c0	PREDICTED: solute carrier family 22 member 5-like n=1 Tax=Aplysia californica RepID=UPI0003593446	446	446	472	466	435	307	316	309	304	311	372	464	134	185	135	140	153	175	TRUE	-1.48085	FALSE	-0.134165	FALSE	0.232404	8.82857
comp125989_c0	Transposable element Tcb2 transposase (Fragment) n=1 Tax=Harpegnathos saltator RepID=E2BDZ2_HARSA	16	22	19	26	23	41	20	10	17	13	19	23	9	9	6	12	5	11	TRUE	-1.48028	FALSE	0.46982	FALSE	-0.468789	4.25924
comp133903_c0	NA	255	193	237	258	152	197	351	405	351	221	247	159	72	86	60	95	79	72	TRUE	-1.47946	FALSE	-0.125697	FALSE	0.364107	7.83745
comp45830_c0	NA	104	114	107	78	78	52	101	77	73	55	79	61	35	28	38	13	41	37	TRUE	-1.47853	TRUE	-0.549875	FALSE	0.50228	6.75908
comp117519_c0	NA	133	101	111	161	227	274	171	123	184	197	248	170	60	48	33	75	74	72	TRUE	-1.47694	TRUE	0.84462	FALSE	-0.291801	6.84475
comp120340_c0	NA	22	15	27	38	16	35	28	39	33	25	11	17	7	3	11	14	7	11	TRUE	-1.47548	FALSE	0.420329	FALSE	0.0494739	4.40585
comp51498_c0	NA	41	26	28	41	47	71	27	27	35	18	49	39	13	14	13	19	15	18	TRUE	-1.47448	TRUE	0.608415	FALSE	-0.287412	5.00912
comp106655_c0	Uncharacterized protein n=1 Tax=Lottia gigantea RepID=V3YZB4_LOTGI	94	93	92	88	91	96	62	76	85	103	126	122	22	35	35	29	39	39	TRUE	-1.47399	FALSE	0.00231381	FALSE	0.233363	6.53971
comp101583_c0	NA	94	56	84	40	51	45	67	72	80	39	42	58	21	28	29	20	18	19	TRUE	-1.47392	TRUE	-0.727931	FALSE	0.332127	6.28999
comp111194_c0	NA	51	57	75	70	61	61	28	15	22	37	33	40	27	25	16	22	22	23	TRUE	-1.47317	FALSE	0.00741023	FALSE	-0.0866818	5.92438
comp143894_c0	Uncharacterized protein n=1 Tax=Solanum lycopersicum RepID=K4B731_SOLLC	429	470	382	224	214	171	82	100	117	303	253	383	61	86	65	119	170	180	TRUE	-1.47136	FALSE	-0.484134	TRUE	2.23078	8.73847
comp136618_c0	NA	846	810	978	1267	911	935	1050	1082	1161	825	860	857	290	327	260	419	333	439	TRUE	-1.47118	TRUE	0.283054	FALSE	0.20597	9.77747
comp105293_c0	PREDICTED: lysocardiolipin acyltransferase 1 isoform X1 n=1 Tax=Chrysemys picta bellii RepID=UPI000388B95E	101	95	112	73	91	93	110	87	130	83	84	133	27	33	33	42	32	37	TRUE	-1.47033	FALSE	-0.151614	FALSE	0.497941	6.67821
comp130190_c0	NA	15	17	14	12	14	23	12	20	13	8	9	18	7	5	7	6	3	6	TRUE	-1.47032	FALSE	-0.0644723	FALSE	-0.436036	3.94043
comp115071_c0	NA	6	10	2	141	3	14	9	21	12	8	10	1	5	7	2	9	5	26	TRUE	-1.46931	TRUE	2.49105	FALSE	-1.35485	2.61561
comp23994_c0	NA	36	31	18	22	35	18	26	19	12	26	22	26	10	3	6	5	13	19	TRUE	-1.46825	FALSE	0.0589534	FALSE	1.0703	4.83499
comp134200_c0	NA	449	414	467	483	445	409	605	480	480	379	505	475	120	151	148	204	158	181	TRUE	-1.46785	FALSE	0.0864455	FALSE	0.367596	8.79258
comp70638_c0	NA	42	45	41	22	19	27	40	22	29	19	23	20	15	11	10	6	13	17	TRUE	-1.46724	FALSE	-0.700657	FALSE	0.938335	5.41681
comp131225_c0	NA	8783	9382	10496	9431	8276	4522	10144	10930	10180	7022	8226	6639	3332	3972	3370	2555	2555	2626	TRUE	-1.46714	TRUE	-0.394208	FALSE	-0.0972472	13.2218
comp41257_c0	NA	81	64	70	56	58	70	86	86	60	62	64	63	33	20	11	27	27	27	TRUE	-1.46713	FALSE	-0.117937	FALSE	0.584231	6.17166
comp101859_c0	NA	2	14	6	19	14	28	7	7	10	28	33	25	3	1	2	12	4	6	TRUE	-1.4662	TRUE	1.56723	FALSE	0.310202	2.78136
comp123567_c0	NA	107	106	122	100	78	102	70	60	72	49	53	62	43	43	43	36	27	31	TRUE	-1.46499	FALSE	-0.352156	FALSE	-0.199868	6.79673
comp136290_c0	NA	550	546	530	505	428	476	572	545	627	426	467	523	180	177	189	187	192	175	TRUE	-1.46387	FALSE	-0.163367	FALSE	0.226717	9.0819
comp45372_c0	NA	19	17	21	26	20	25	26	20	15	13	24	25	4	7	5	5	8	16	TRUE	-1.46368	FALSE	0.386994	FALSE	0.549021	4.25102
comp93347_c0	Uncharacterized protein n=1 Tax=Danio rerio RepID=E7EZQ5_DANRE	84	79	74	44	67	86	43	40	40	34	94	64	30	24	20	37	28	21	TRUE	-1.46287	FALSE	-0.160122	FALSE	0.470608	6.30934
comp139071_c0	NA	4118	4101	4163	4955	4093	2992	3724	3408	3251	4114	5043	5067	776	908	1336	2117	2119	1597	TRUE	-1.46283	TRUE	0.211656	TRUE	0.988709	12.0109
comp146736_c0	NA	30	34	32	10	20	15	19	21	22	13	21	17	13	12	11	4	10	4	TRUE	-1.46248	TRUE	-1.0882	FALSE	-0.00366011	5.00173
comp128342_c0	NA	30	35	34	15	16	21	25	22	14	20	26	20	14	16	7	4	9	7	TRUE	-1.45947	TRUE	-0.95845	FALSE	0.0911272	5.04465
comp125419_c1	NA	41	51	43	37	57	70	30	49	48	57	53	60	8	18	20	25	19	18	TRUE	-1.45888	FALSE	0.292808	FALSE	0.118664	5.49157
comp82910_c0	Chromosome undetermined SCAF18762, whole genome shotgun sequence. (Fragment) n=1 Tax=Tetraodon nigroviridis RepID=Q4RCJ5_TETNG	53	62	75	70	75	82	50	25	44	66	89	77	24	12	25	43	25	21	TRUE	-1.45807	FALSE	0.293386	FALSE	0.233879	5.9809
comp124771_c1	Transporter n=1 Tax=Lottia gigantea RepID=V4B028_LOTGI	1141	1095	1024	873	784	561	760	858	1059	755	775	590	355	415	292	336	312	290	TRUE	-1.45794	TRUE	-0.465958	FALSE	0.380132	10.0864
comp139004_c0	NA	25	22	24	63	58	62	25	11	15	44	13	39	15	2	11	21	14	26	TRUE	-1.45764	TRUE	1.24138	FALSE	-0.214996	4.58027
comp99013_c0	Dual specificity protein phosphatase 3 n=1 Tax=Crassostrea gigas RepID=K1Q4M8_CRAGI	276	315	317	212	198	226	157	93	110	151	196	171	95	78	94	101	97	98	TRUE	-1.4567	FALSE	-0.35495	FALSE	0.649484	8.23984
comp131023_c0	Uncharacterized protein (Fragment) n=1 Tax=Lottia gigantea RepID=V4B4L4_LOTGI	1021	914	1106	811	784	740	855	947	934	789	793	822	260	305	289	391	363	351	TRUE	-1.45655	FALSE	-0.18739	TRUE	0.754204	9.98491
comp115307_c0	NA	14	21	18	50	41	48	68	100	57	60	39	36	13	18	23	5	6	4	TRUE	-1.45444	FALSE	0.449656	TRUE	-3.31164	4.13857
comp142435_c0	NA	188	139	153	212	254	305	197	170	182	299	228	278	62	83	49	112	49	102	TRUE	-1.45377	TRUE	0.597265	FALSE	-0.234353	7.32558
comp145245_c0	NA	1	0	0	16	57	103	0	2	0	13	13	51	0	0	0	6	30	26	TRUE	-1.45355	TRUE	7.95979	FALSE	21.7013	-1.70577
comp135810_c2	NA	3352	3025	3431	2874	2840	1621	2790	2718	2750	2398	3047	2870	1047	1145	1022	969	1003	1082	TRUE	-1.4521	FALSE	-0.329661	FALSE	0.346558	11.6749
comp126755_c0	UPF0364 protein C6orf211 homolog n=2 Tax=Danio rerio RepID=CF211_DANRE	149	171	161	158	101	153	85	66	72	111	110	113	62	40	47	51	63	62	TRUE	-1.45182	FALSE	-0.135237	FALSE	0.487287	7.3221
comp125342_c0	Putative tumor necrosis factor-alpha-converting enzyme tace/adam17 n=2 Tax=Ixodes ricinus RepID=V5GP62_IXORI	50	34	74	42	47	41	32	36	26	13	9	17	17	24	15	22	11	18	TRUE	-1.45123	FALSE	-0.282274	FALSE	0.159449	5.7216
comp123662_c0	NA	19	20	17	13	11	44	18	11	22	8	14	22	14	11	8	0	6	7	TRUE	-1.44648	FALSE	-0.177216	FALSE	-1.58572	4.22537
comp107977_c0	Aminopeptidase N n=1 Tax=Crassostrea gigas RepID=K1RF69_CRAGI	61	55	72	51	27	35	58	60	49	38	34	40	21	20	13	18	16	22	TRUE	-1.44549	FALSE	-0.583529	FALSE	0.823507	5.96572
comp138766_c0	NA	112	106	88	67	66	93	71	42	39	60	77	85	25	35	42	30	37	27	TRUE	-1.44545	FALSE	-0.391016	FALSE	0.305007	6.67757
comp137843_c0	NA	156	90	140	272	202	253	235	257	240	164	201	176	49	62	41	86	69	96	TRUE	-1.4452	TRUE	0.825511	FALSE	-0.17424	7.01115
comp80572_c0	Tektin-3 n=1 Tax=Crassostrea gigas RepID=K1QTB9_CRAGI	131	133	140	123	188	135	91	86	83	203	177	189	45	58	20	93	54	46	TRUE	-1.44458	TRUE	0.264893	FALSE	0.518986	7.07085
comp72750_c0	NA	33	25	40	0	6	3	20	26	28	8	11	7	5	17	8	3	4	5	TRUE	-1.44175	TRUE	-2.47985	FALSE	1.92201	5.03992
comp143161_c0	NA	272	228	238	136	125	97	140	146	126	123	204	144	109	101	50	44	40	67	TRUE	-1.44097	TRUE	-1.00083	FALSE	0.288063	7.94473
comp95894_c0	NA	19	25	30	25	23	35	23	16	14	14	26	21	8	7	8	16	4	14	TRUE	-1.4399	FALSE	0.218363	FALSE	0.3974	4.63266
comp62161_c0	NA	23	22	15	12	8	20	15	11	13	9	9	11	6	5	5	7	8	6	TRUE	-1.43955	FALSE	-0.372096	FALSE	0.968497	4.33251
comp142370_c1	NA	6	12	10	13	13	31	14	6	12	13	20	25	2	7	1	5	8	8	TRUE	-1.43938	TRUE	1.05704	FALSE	0.0948388	3.17055
comp125162_c0	NA	14	10	8	4	10	16	27	22	18	13	8	4	4	1	7	2	3	5	TRUE	-1.43624	FALSE	-0.152317	FALSE	-0.298768	3.41151
comp109705_c0	Solute carrier family 28 member 3 n=1 Tax=Crassostrea gigas RepID=K1PG67_CRAGI	1166	1006	1076	1223	1024	729	1846	2197	1669	1016	1156	1018	406	377	474	346	388	309	TRUE	-1.43604	FALSE	-0.177028	FALSE	-0.141334	10.0813
comp108477_c0	Uncharacterized protein n=1 Tax=Lottia gigantea RepID=V3YZB4_LOTGI	194	169	192	129	188	217	133	157	168	206	191	208	55	82	58	58	83	68	TRUE	-1.43602	FALSE	-0.0309803	FALSE	0.15467	7.53222
comp144084_c0	NA	243	256	286	224	222	172	289	244	205	164	221	211	95	53	66	97	105	101	TRUE	-1.43546	FALSE	-0.140791	FALSE	0.839022	8.03016
comp86120_c0	Uncharacterized protein n=1 Tax=Lottia gigantea RepID=V4B1V1_LOTGI	30	35	16	10	16	17	28	27	27	9	17	17	13	5	7	8	8	7	TRUE	-1.43544	FALSE	-0.686768	FALSE	0.779212	4.76397
comp51098_c0	Uncharacterized protein n=1 Tax=Lottia gigantea RepID=V4BHT6_LOTGI	352	355	357	310	336	297	290	269	294	367	361	376	142	146	172	102	100	82	TRUE	-1.43446	TRUE	-0.33519	FALSE	-0.533148	8.47013
comp119539_c0	NA	29	28	34	34	17	50	32	49	38	21	25	34	7	8	8	19	11	17	TRUE	-1.4343	FALSE	0.306651	FALSE	0.872789	4.92979
comp129107_c0	NA	82	57	82	76	75	99	84	107	67	89	96	69	36	33	31	26	20	29	TRUE	-1.4341	FALSE	-0.022111	FALSE	-0.580604	6.20956
comp142375_c1	NA	2774	2650	2815	2313	2161	1739	2579	2379	2427	1935	2354	2116	903	944	899	911	760	939	TRUE	-1.43246	FALSE	-0.32036	FALSE	0.33463	11.4232
comp117284_c0	NA	19	13	9	13	14	30	9	4	4	13	21	18	4	5	7	9	7	4	TRUE	-1.43144	FALSE	0.3703	FALSE	-0.134802	3.79895
comp51751_c0	NA	35	37	54	19	12	31	18	11	17	23	15	23	19	5	30	7	3	5	TRUE	-1.43078	TRUE	-1.29578	FALSE	-0.828307	5.38749
comp108836_c0	NA	12	5	14	22	17	19	19	26	21	8	17	6	5	5	5	8	6	4	TRUE	-1.43015	FALSE	0.643819	FALSE	-0.709413	3.37941
comp90441_c1	NA	7	15	19	12	13	15	16	22	12	21	13	22	6	5	4	8	5	2	TRUE	-1.43002	FALSE	-0.0866707	FALSE	-0.0559055	3.74818
comp131517_c0	NA	33	19	29	31	22	34	34	42	25	39	44	13	14	10	11	10	9	9	TRUE	-1.42692	FALSE	-0.0816352	FALSE	-0.397367	4.76151
comp23934_c0	NA	37	51	48	20	29	38	38	41	40	27	29	29	16	11	16	16	13	12	TRUE	-1.4227	FALSE	-0.491742	FALSE	0.517773	5.4986
comp145330_c0	NA	142	132	154	132	123	131	111	110	86	116	118	107	32	37	48	72	56	57	TRUE	-1.42244	FALSE	0.0309874	FALSE	0.774722	7.15602
comp140129_c6	NA	495	461	563	275	324	318	508	512	403	340	340	372	193	166	122	171	131	132	TRUE	-1.42224	TRUE	-0.575947	FALSE	0.584645	8.98332
comp134179_c0	NA	18	13	21	13	17	34	20	6	23	20	20	29	8	7	5	7	12	4	TRUE	-1.422	FALSE	0.254777	FALSE	-0.170156	4.10414
comp118006_c0	NA	45	41	51	50	45	62	42	32	28	49	53	44	14	26	25	17	13	15	TRUE	-1.42027	FALSE	-0.0534018	FALSE	-0.716532	5.51789
comp104716_c0	Na-dependent Cl/HCO3 exchanger n=1 Tax=Doryteuthis pealeii RepID=Q8I8G6_DORPE	222	188	203	145	106	163	227	229	185	222	250	245	81	59	66	72	58	51	TRUE	-1.42025	TRUE	-0.499413	FALSE	0.374405	7.67619
comp110660_c0	Uncharacterized protein n=1 Tax=Lottia gigantea RepID=V4B815_LOTGI	40	43	39	18	16	18	24	20	22	18	18	29	12	12	9	14	7	12	TRUE	-1.41937	TRUE	-0.913929	FALSE	1.29773	5.35279
comp134544_c3	NA	161	157	128	70	147	100	102	52	68	148	173	164	61	45	45	39	58	42	TRUE	-1.41796	FALSE	-0.394954	FALSE	0.345001	7.21754
comp78451_c0	NA	140	109	117	105	113	93	67	85	73	79	60	85	43	54	43	29	36	49	TRUE	-1.4178	FALSE	-0.285254	FALSE	-0.0448622	6.93375
comp117455_c0	Mariner Mos1 transposase n=1 Tax=Acromyrmex echinatior RepID=F4W3W6_ACREC	30	22	27	37	25	23	30	34	41	36	30	29	3	14	14	10	9	11	TRUE	-1.41737	FALSE	-0.0333129	FALSE	-0.142616	4.7336
comp126069_c1	NA	336	359	357	353	327	265	332	317	297	352	351	332	99	121	94	160	126	145	TRUE	-1.41647	FALSE	-0.00949286	FALSE	0.619441	8.45296
comp111120_c0	NA	50	82	71	41	35	37	55	21	58	39	40	30	18	23	23	21	16	18	TRUE	-1.41629	TRUE	-0.703037	FALSE	0.644718	6.07662
comp129406_c0	Uncharacterized protein n=1 Tax=Lottia gigantea RepID=V4AB22_LOTGI	6	12	7	151	4	26	15	25	8	6	13	2	6	12	4	15	1	29	TRUE	-1.416	TRUE	2.141	FALSE	-1.65879	3.0582
comp142509_c3	NA	758	707	768	698	839	879	663	627	732	664	674	784	278	283	295	258	313	316	TRUE	-1.41543	FALSE	0.0883798	FALSE	-0.0641187	9.54023
comp128720_c0	NA	728	681	744	735	920	645	662	856	777	604	730	717	242	258	263	281	282	343	TRUE	-1.41515	FALSE	0.129164	FALSE	0.153716	9.4873
comp128448_c0	NA	51	44	68	92	63	109	70	70	82	63	60	67	31	30	28	29	20	21	TRUE	-1.41401	FALSE	0.360913	FALSE	-1.02937	5.76208
comp73274_c0	NA	70	76	74	64	70	85	74	100	86	74	89	77	19	30	22	37	29	30	TRUE	-1.4125	FALSE	0.0946109	FALSE	0.456446	6.19538
comp101129_c0	NA	10	10	7	102	4	15	5	7	8	9	14	1	4	9	4	6	3	23	TRUE	-1.41194	TRUE	1.6809	FALSE	-1.0763	3.15083
comp137030_c0	NA	31	27	25	16	7	15	9	7	19	14	24	17	8	3	4	12	9	9	TRUE	-1.4114	FALSE	-0.610225	FALSE	2.03446	4.79774
comp129531_c0	NA	32	44	37	40	38	42	25	24	39	23	20	25	12	8	28	12	15	11	TRUE	-1.41112	FALSE	-0.0881093	FALSE	-0.418414	5.23626
comp107160_c0	NA	45	58	65	32	48	39	32	34	29	35	58	52	21	27	20	19	12	11	TRUE	-1.41071	TRUE	-0.566005	FALSE	-0.206593	5.80255
comp122309_c0	NA	49	33	39	16	32	33	30	22	41	13	13	32	28	26	9	3	7	7	TRUE	-1.40984	TRUE	-0.929311	FALSE	-1.29984	5.34991
comp124135_c0	NA	18	19	15	10	24	15	20	21	16	17	19	16	8	8	10	5	3	4	TRUE	-1.40935	FALSE	-0.353935	FALSE	-1.05912	4.10188
comp40378_c0	NA	73	68	108	72	75	85	66	61	67	61	78	59	28	47	21	26	27	34	TRUE	-1.40808	FALSE	-0.131021	FALSE	-0.00558377	6.36845
comp133355_c0	Uncharacterized protein n=1 Tax=Lottia gigantea RepID=V4B0F1_LOTGI	1166	1160	1134	950	1010	723	787	841	887	1109	977	1014	383	398	421	374	382	358	TRUE	-1.40774	FALSE	-0.304343	FALSE	0.25589	10.1716
comp97520_c0	NA	11	36	30	29	22	26	44	47	42	29	25	32	7	7	12	12	10	9	TRUE	-1.40769	FALSE	0.0230304	FALSE	0.212366	4.65069
comp41387_c0	NA	81	73	74	45	42	39	43	32	53	46	48	52	27	27	28	12	27	15	TRUE	-1.40732	TRUE	-0.828377	FALSE	0.238266	6.2528
comp50340_c0	PREDICTED: ribulose-phosphate 3-epimerase-like n=1 Tax=Saccoglossus kowalevskii RepID=UPI0003F0A8C5	782	721	815	332	273	243	456	449	493	283	391	324	249	229	215	158	170	180	TRUE	-1.4067	TRUE	-1.16531	TRUE	1.00802	9.59364
comp137342_c0	NA	529	414	524	653	555	640	267	217	285	346	328	471	222	163	119	254	209	279	TRUE	-1.4065	TRUE	0.380375	FALSE	0.232979	8.93395
comp117269_c0	NA	31	34	32	34	48	48	27	26	21	52	42	31	15	8	9	17	18	18	TRUE	-1.40496	FALSE	0.478737	FALSE	0.330296	5.01406
comp131655_c0	NA	21	26	21	18	28	30	16	22	16	13	15	13	10	7	7	6	9	15	TRUE	-1.40275	FALSE	0.168786	FALSE	0.139284	4.51039
comp68971_c0	NA	8	16	15	7	40	13	8	10	3	32	22	33	4	2	4	15	6	7	TRUE	-1.39947	TRUE	0.882919	FALSE	0.719179	3.67216
comp138868_c0	NA	78	90	81	73	67	93	127	80	77	65	75	90	22	31	22	38	30	40	TRUE	-1.39692	FALSE	0.0475343	FALSE	0.659744	6.37267
comp46222_c0	PREDICTED: histone-lysine N-methyltransferase SETMAR-like isoform 1 n=1 Tax=Ovis aries RepID=UPI00029D81E0	111	105	95	92	136	144	86	49	67	73	94	87	44	48	42	44	43	40	TRUE	-1.39533	FALSE	0.149174	FALSE	-0.341444	6.69688
comp127703_c0	Uncharacterized protein n=1 Tax=Lottia gigantea RepID=V4B4A1_LOTGI	918	901	603	788	609	604	812	820	868	466	668	651	379	345	352	187	200	223	TRUE	-1.39429	TRUE	-0.438814	FALSE	-0.536204	9.65824
comp116530_c0	Uncharacterized protein n=1 Tax=Lottia gigantea RepID=V4AEF9_LOTGI	251	210	229	141	184	159	242	178	202	156	172	207	77	70	52	94	78	79	TRUE	-1.39413	FALSE	-0.295419	FALSE	0.837598	7.84658
comp146231_c0	NA	24	14	29	12	5	10	23	30	43	11	16	19	4	8	11	3	3	7	TRUE	-1.39291	TRUE	-1.25613	FALSE	0.575824	4.48433
comp142662_c3	NA	34	57	59	85	22	23	42	31	49	21	26	31	19	20	13	12	26	14	TRUE	-1.39272	FALSE	-0.25355	FALSE	0.265748	5.63148
comp130003_c0	Aryl hydrocarbon receptor n=1 Tax=Azumapecten farreri RepID=B8YQ59_9BIVA	69	41	92	86	90	101	54	65	60	49	42	62	22	18	29	39	29	43	TRUE	-1.39252	TRUE	0.484395	FALSE	0.218588	6.07357
comp132000_c0	NA	652	594	814	239	228	203	892	546	688	262	232	213	277	208	183	156	105	120	TRUE	-1.39227	TRUE	-1.39097	TRUE	0.817554	9.4227
comp136494_c0	NA	48	60	63	124	122	148	73	79	62	82	102	123	18	24	22	45	48	53	TRUE	-1.3915	TRUE	1.17676	FALSE	-0.0188823	5.82277
comp41781_c0	NA	30	35	55	66	79	81	44	26	53	51	72	58	18	14	12	29	26	32	TRUE	-1.3909	TRUE	0.914215	FALSE	0.0930159	5.31332
comp77463_c0	NA	26	27	27	19	23	27	29	20	31	21	38	25	8	10	6	5	17	11	TRUE	-1.39071	FALSE	-0.088477	FALSE	0.620557	4.74201
comp145657_c0	NA	73	64	67	32	38	38	45	45	41	34	50	46	12	17	22	21	26	23	TRUE	-1.39029	FALSE	-0.541492	FALSE	1.37095	6.08673
comp47341_c0	NA	21	25	28	15	13	27	27	22	30	18	19	26	9	11	6	5	9	9	TRUE	-1.389	FALSE	-0.434286	FALSE	0.234588	4.62841
comp138259_c2	NA	315	322	302	416	560	596	346	350	387	398	527	508	144	135	141	189	173	175	TRUE	-1.38829	TRUE	0.622291	FALSE	-0.395093	8.29053
comp146235_c0	NA	44	42	56	25	14	22	32	29	15	23	20	23	19	19	10	8	11	12	TRUE	-1.3879	TRUE	-1.09455	FALSE	0.663329	5.56106
comp99844_c0	NA	19	15	15	35	28	31	14	0	16	15	16	15	9	3	7	10	11	12	TRUE	-1.38783	TRUE	0.819912	FALSE	-0.201306	4.04287
comp135190_c1	NA	17	31	43	22	46	26	14	10	22	24	36	36	4	11	9	20	16	11	TRUE	-1.38688	FALSE	0.272787	FALSE	0.834559	4.9102
comp122355_c0	NA	104	115	113	94	76	118	83	87	92	85	97	67	33	47	48	39	31	39	TRUE	-1.38678	FALSE	-0.251819	FALSE	-0.0342075	6.78918
comp121723_c1	NA	285	268	366	117	136	140	171	136	155	103	127	111	94	152	59	66	38	101	TRUE	-1.38662	TRUE	-1.04354	FALSE	0.665053	8.25627
comp139727_c0	NA	59	47	48	91	63	70	31	51	54	99	85	67	7	23	20	32	41	20	TRUE	-1.38601	TRUE	0.576243	FALSE	0.374893	5.6891
comp125736_c0	NA	26	12	15	44	34	32	25	26	36	35	38	34	5	8	12	20	5	11	TRUE	-1.38546	TRUE	0.817678	FALSE	-0.528475	4.15936
comp105091_c0	Uncharacterized protein n=1 Tax=Strongylocentrotus purpuratus RepID=W4XXM5_STRPU	15	4	13	16	19	26	14	21	6	9	8	15	3	6	4	9	9	4	TRUE	-1.38485	FALSE	0.812718	FALSE	-0.163721	3.45007
comp125648_c0	Uncharacterized protein n=1 Tax=Capitella teleta RepID=R7TZX6_CAPTE	71	96	94	66	71	89	67	69	98	46	74	86	39	24	32	26	35	31	TRUE	-1.38471	FALSE	-0.19311	FALSE	0.145346	6.43946
comp123047_c0	NA	61	46	55	76	112	119	80	27	67	81	112	81	27	20	13	45	35	38	TRUE	-1.38445	TRUE	0.906413	FALSE	0.0291702	5.7579
comp31382_c0	Putative uncharacterized protein n=1 Tax=Branchiostoma floridae RepID=C3Z927_BRAFL	108	137	133	98	56	71	58	80	59	73	72	51	61	52	35	26	27	32	TRUE	-1.38353	TRUE	-0.809953	FALSE	-0.00510252	6.97319
comp79866_c0	NA	155	145	184	151	172	156	218	244	181	187	165	155	46	62	61	52	74	73	TRUE	-1.38327	FALSE	0.0297114	FALSE	0.243035	7.33186
comp142201_c0	NA	221	195	200	174	177	204	202	188	245	148	160	191	70	76	86	78	73	67	TRUE	-1.38325	FALSE	-0.160263	FALSE	0.0503746	7.68347
comp83430_c0	PREDICTED: myocyte-specific enhancer factor 2C isoform X7 n=1 Tax=Alligator sinensis RepID=UPI0003C2A9F0	799	788	872	665	715	641	658	722	689	756	803	971	405	266	375	266	214	195	TRUE	-1.38259	TRUE	-0.389443	FALSE	-0.352237	9.679
comp125054_c0	Protein RFT1 homolog n=1 Tax=Hydra vulgaris RepID=T2M7Y8_HYDVU	123	122	131	64	72	76	111	107	133	59	38	79	40	62	20	41	30	38	TRUE	-1.3816	TRUE	-0.650734	FALSE	0.684997	6.96776
comp100567_c0	Uncharacterized protein (Fragment) n=1 Tax=Capitella teleta RepID=R7UDB8_CAPTE	44	47	39	35	35	48	36	26	30	43	46	49	13	10	17	25	17	13	TRUE	-1.38071	FALSE	-0.0159726	FALSE	0.575137	5.43546
comp127087_c1	Uncharacterized protein n=1 Tax=Lottia gigantea RepID=V4A3I8_LOTGI	22	13	9	7	13	14	18	14	20	10	15	11	7	6	4	4	4	5	TRUE	-1.38049	FALSE	-0.406751	FALSE	-0.0306087	3.88465
comp35630_c0	NA	150	137	147	79	101	116	104	130	123	77	114	132	38	49	39	59	48	50	TRUE	-1.37945	FALSE	-0.3247	FALSE	0.86504	7.177
comp45444_c0	Uncharacterized protein n=1 Tax=Lottia gigantea RepID=V4AXT7_LOTGI	53	49	54	40	40	47	60	51	48	44	47	38	24	16	14	21	14	20	TRUE	-1.37942	FALSE	-0.249195	FALSE	0.337099	5.70543
comp136147_c0	NA	72	62	72	56	48	47	95	118	61	48	28	56	24	30	30	17	13	24	TRUE	-1.37887	TRUE	-0.550916	FALSE	-0.178539	6.10183
comp140868_c3	NA	18	12	12	38	7	10	6	16	9	14	15	5	4	8	5	6	7	5	TRUE	-1.37771	FALSE	0.157695	FALSE	-0.213827	3.80608
comp140565_c0	NA	384	359	418	225	187	179	257	258	204	214	253	202	100	78	98	117	152	130	TRUE	-1.37729	FALSE	-0.55714	TRUE	1.50367	8.59555
comp127024_c0	NA	618	673	644	744	891	656	496	577	590	649	536	705	169	214	178	296	273	493	TRUE	-1.37499	TRUE	0.418465	FALSE	0.683219	9.33286
comp103893_c0	Uncharacterized protein n=1 Tax=Helobdella robusta RepID=T1EXG1_HELRO	109	145	141	83	66	93	33	35	48	62	61	73	74	11	96	31	21	11	TRUE	-1.37437	TRUE	-0.974197	FALSE	-0.881621	7.03492
comp136950_c1	NA	15	29	19	20	16	21	39	12	12	30	22	27	4	15	13	5	6	4	TRUE	-1.37429	FALSE	-0.483967	FALSE	-1.02066	4.39836
comp142037_c1	NA	1349	1194	1416	824	796	822	921	915	940	837	946	934	357	469	340	472	405	433	TRUE	-1.37337	TRUE	-0.45611	TRUE	0.868849	10.3661
comp142190_c0	NA	253	183	220	305	215	320	196	217	283	286	338	267	66	52	85	123	157	89	TRUE	-1.37324	TRUE	0.459987	FALSE	0.49615	7.775
comp97795_c0	Long-chain fatty acid transport protein 4 n=1 Tax=Crassostrea gigas RepID=K1PVG0_CRAGI	1430	1329	1684	1778	1481	1157	1748	2084	1652	1550	1395	1646	549	615	599	647	409	603	TRUE	-1.37131	FALSE	-0.0377854	FALSE	-0.0767786	10.5319
comp131138_c0	NA	18	16	39	15	14	15	22	15	31	14	15	14	0	10	14	2	10	8	TRUE	-1.37009	FALSE	-0.66032	FALSE	0.407493	4.58346
comp119035_c0	Uncharacterized protein n=1 Tax=Latimeria chalumnae RepID=H3A6R8_LATCH	46	40	31	15	17	19	25	30	30	18	20	19	7	10	13	11	12	13	TRUE	-1.3699	FALSE	-0.785352	FALSE	1.44484	5.29578
comp137543_c2	NA	2490	2529	2851	2677	2690	2304	2627	2381	2168	2442	2626	2048	814	1002	906	999	1027	1263	TRUE	-1.36963	FALSE	0.0461816	FALSE	0.310842	11.357
comp121440_c0	Uncharacterized protein n=1 Tax=Lottia gigantea RepID=V4AJ30_LOTGI	247	205	188	259	233	255	244	224	228	201	246	239	67	91	91	97	89	102	TRUE	-1.36948	FALSE	0.190778	FALSE	-0.00861825	7.74122
comp132295_c0	NA	30	18	27	38	27	39	36	17	20	24	20	29	12	9	27	9	3	8	TRUE	-1.36795	FALSE	-0.0647273	FALSE	-1.74282	4.6449
comp20640_c0	Aminopeptidase N n=1 Tax=Crassostrea gigas RepID=K1RF69_CRAGI	70	82	71	31	29	44	66	82	50	52	55	45	19	34	18	25	16	18	TRUE	-1.36582	TRUE	-0.879456	FALSE	0.871618	6.21943
comp125072_c0	NA	69	69	62	72	78	74	54	72	52	65	73	44	29	32	18	31	31	25	TRUE	-1.36433	FALSE	0.116065	FALSE	-0.0101765	6.063
comp48255_c0	NA	104	90	121	104	72	89	178	140	100	92	117	67	57	40	52	18	30	29	TRUE	-1.3632	TRUE	-0.493281	FALSE	-0.682003	6.71245
comp136580_c0	NA	281	330	314	520	391	297	448	433	421	364	438	437	79	104	161	176	152	149	TRUE	-1.36052	TRUE	0.383572	FALSE	0.0803896	8.26601
comp143371_c0	NA	2445	2324	2168	1854	1769	1918	2276	2288	2233	1945	1996	1859	809	739	810	844	871	789	TRUE	-1.3602	FALSE	-0.212737	FALSE	0.410732	11.1753
comp135278_c0	Uncharacterized protein n=1 Tax=Lottia gigantea RepID=V4ANB0_LOTGI	20	18	19	20	22	30	25	39	22	13	22	17	5	9	6	11	9	10	TRUE	-1.35975	FALSE	0.3555	FALSE	0.189204	4.24819
comp136719_c0	NA	99	84	91	63	63	80	74	56	88	83	79	79	32	28	30	25	37	36	TRUE	-1.35873	FALSE	-0.297981	FALSE	0.534264	6.52019
comp89712_c0	NA	86	60	77	129	76	101	56	44	65	58	59	71	36	33	30	45	24	37	TRUE	-1.35873	FALSE	0.30223	FALSE	-0.312947	6.22384
comp142945_c0	NA	138	109	171	111	170	159	92	107	81	93	105	130	52	78	53	55	41	58	TRUE	-1.3582	FALSE	-0.0309713	FALSE	-0.327484	7.12322
comp95936_c0	NA	19	18	22	19	29	23	17	26	13	18	15	20	7	2	7	10	11	12	TRUE	-1.35798	FALSE	0.454534	FALSE	0.634418	4.27743
comp100400_c0	NA	29	21	41	22	17	28	27	27	30	16	20	28	12	12	7	9	11	11	TRUE	-1.35752	FALSE	-0.360509	FALSE	0.493594	4.93171
comp107408_c0	Uncharacterized protein n=1 Tax=Lottia gigantea RepID=V4ACC5_LOTGI	16	43	24	15	16	16	25	16	31	4	15	8	3	17	4	21	4	3	TRUE	-1.35595	FALSE	-0.568629	FALSE	1.02312	4.78068
comp116155_c0	Putative uncharacterized protein n=1 Tax=Branchiostoma floridae RepID=C3YPH3_BRAFL	27	16	41	37	38	44	16	17	18	23	24	19	6	17	12	12	10	21	TRUE	-1.35478	FALSE	0.401687	FALSE	-0.158363	4.80917
comp84080_c0	NA	123	109	105	70	68	69	91	60	60	91	96	79	48	31	22	44	36	34	TRUE	-1.35456	FALSE	-0.478498	FALSE	0.88916	6.81342
comp121321_c0	NA	20	13	16	28	16	21	25	7	7	10	28	22	4	5	8	5	14	8	TRUE	-1.35382	FALSE	0.402633	FALSE	0.261936	4.04051
comp128963_c0	NA	22	21	24	18	16	26	13	22	15	19	21	16	7	14	5	6	9	9	TRUE	-1.35331	FALSE	-0.188152	FALSE	0.0462476	4.46843
comp134354_c0	NA	63	49	37	6	29	28	46	35	30	12	22	43	21	12	13	18	10	12	TRUE	-1.35323	TRUE	-0.910718	FALSE	0.988675	5.6445
comp127487_c0	PREDICTED: heme oxygenase 1 n=1 Tax=Saimiri boliviensis boliviensis RepID=UPI00027F9C42	723	865	797	624	510	530	510	466	421	523	561	675	201	308	323	240	248	266	TRUE	-1.35286	TRUE	-0.42381	FALSE	0.379708	9.63388
comp27030_c0	NA	34	23	26	22	16	23	14	17	25	16	22	41	9	16	11	10	4	8	TRUE	-1.35205	FALSE	-0.576598	FALSE	-0.246801	4.80802
comp128762_c0	Uncharacterized protein n=1 Tax=Lottia gigantea RepID=V3ZUG9_LOTGI	53	86	62	54	44	45	71	90	105	44	43	64	15	30	18	21	25	27	TRUE	-1.35205	FALSE	-0.323417	FALSE	0.763254	6.06461
comp142079_c0	NA	105	89	102	64	67	75	54	46	46	58	68	74	38	35	32	40	30	24	TRUE	-1.35151	FALSE	-0.452791	FALSE	0.349727	6.62367
comp129165_c2	Uncharacterized protein n=1 Tax=Lottia gigantea RepID=V4AMR9_LOTGI	523	473	601	321	346	317	329	330	363	338	352	418	166	183	225	130	156	153	TRUE	-1.35135	TRUE	-0.623651	FALSE	0.310055	9.05581
comp140556_c0	NA	174	182	197	91	61	64	86	77	77	98	98	101	45	59	57	48	52	43	TRUE	-1.35051	TRUE	-1.02735	TRUE	1.19793	7.52377
comp96406_c0	NA	56	64	52	70	49	42	42	29	52	33	31	39	21	24	27	24	19	16	TRUE	-1.34911	FALSE	-0.211871	FALSE	-0.178568	5.8452
comp128473_c2	NA	46	39	26	28	27	42	40	36	48	36	30	17	26	14	14	10	9	10	TRUE	-1.34793	FALSE	-0.462153	FALSE	-0.691857	5.22388
comp31947_c0	NA	40	38	41	54	36	37	73	91	89	39	47	61	16	12	12	24	17	15	TRUE	-1.34734	FALSE	0.139892	FALSE	0.416579	5.30865
comp128973_c0	NA	75	76	82	61	54	57	45	52	81	27	41	58	30	52	30	17	15	18	TRUE	-1.34563	TRUE	-0.680718	FALSE	-0.684066	6.28296
comp119381_c0	NA	33	46	45	34	37	33	39	52	55	38	35	43	20	16	19	19	6	11	TRUE	-1.3438	FALSE	-0.403549	FALSE	-0.373639	5.36469
comp101976_c0	NA	71	75	74	64	64	79	75	51	45	79	84	70	42	17	27	24	26	32	TRUE	-1.34304	FALSE	-0.115016	FALSE	0.0304034	6.20022
comp137778_c0	NA	33	39	56	35	38	36	39	41	30	33	36	38	20	12	8	23	10	20	TRUE	-1.3428	FALSE	-0.0822331	FALSE	0.646679	5.41097
comp117000_c0	NA	200	263	270	223	236	143	278	267	286	218	250	180	106	91	85	71	98	78	TRUE	-1.34238	FALSE	-0.281679	FALSE	0.0909106	7.93087
comp129604_c0	NA	6	9	0	7	6	10	20	42	26	8	18	13	1	0	0	3	6	4	TRUE	-1.34238	TRUE	1.14994	FALSE	3.05124	2.28929
comp48785_c0	NA	12	22	34	25	21	21	46	57	32	22	35	34	8	6	11	6	11	11	TRUE	-1.34229	FALSE	-0.0222965	FALSE	0.149446	4.49329
comp41579_c0	NA	42	25	32	10	17	31	31	19	18	23	26	31	4	12	15	7	16	9	TRUE	-1.34226	FALSE	-0.57138	FALSE	0.70882	5.06272
comp142130_c7	NA	370	378	446	482	490	467	789	877	769	534	502	506	137	115	160	241	189	194	TRUE	-1.34023	TRUE	0.347171	FALSE	0.325352	8.63633
comp124893_c0	PREDICTED: tigger transposable element-derived protein 1-like, partial n=1 Tax=Myotis lucifugus RepID=UPI0003C45EDD	8	12	14	23	39	55	12	14	10	25	21	46	0	6	0	32	14	8	TRUE	-1.3399	TRUE	2.11479	FALSE	1.53224	3.47818
comp49583_c0	Uncharacterized protein n=1 Tax=Capitella teleta RepID=R7UWK2_CAPTE	84	74	92	66	54	54	42	47	50	52	50	51	21	39	32	21	28	28	TRUE	-1.33912	FALSE	-0.489039	FALSE	0.290963	6.38511
comp139359_c0	NA	28	21	25	35	34	36	37	35	31	33	32	21	5	8	11	17	17	12	TRUE	-1.33889	TRUE	0.558816	FALSE	0.440287	4.64812
comp82621_c0	NA	106	96	105	75	79	71	172	145	172	80	103	78	33	41	52	31	18	35	TRUE	-1.33876	TRUE	-0.522079	FALSE	-0.141614	6.67416
comp81848_c0	NA	53	38	46	54	36	53	58	45	44	40	40	53	21	12	21	13	27	16	TRUE	-1.33874	FALSE	-0.00665286	FALSE	-0.0167822	5.51728
comp131024_c0	NA	20	27	22	29	16	16	17	16	19	13	7	18	7	6	10	10	17	2	TRUE	-1.33839	FALSE	-0.116063	FALSE	0.484602	4.53288
comp130587_c0	NA	49	39	45	28	27	43	30	27	37	23	24	24	19	25	14	6	14	15	TRUE	-1.33774	FALSE	-0.576553	FALSE	-0.243942	5.48051
comp126004_c0	Uncharacterized protein n=1 Tax=Capitella teleta RepID=R7TX78_CAPTE	268	262	279	186	186	175	202	183	227	183	211	190	93	94	125	78	68	81	TRUE	-1.33688	TRUE	-0.561234	FALSE	0.0950375	8.07454
comp127041_c0	NA	12	17	23	47	48	44	54	24	39	38	42	25	5	6	4	22	13	22	TRUE	-1.33598	TRUE	1.5081	FALSE	0.472717	4.09205
comp134312_c3	NA	462	563	550	731	620	315	771	1013	816	539	457	589	128	190	109	324	294	237	TRUE	-1.33588	TRUE	0.319045	TRUE	0.935849	9.03422
comp105302_c0	NA	23	24	29	13	21	19	18	17	4	15	19	18	12	14	9	5	6	8	TRUE	-1.3337	FALSE	-0.633818	FALSE	-0.328608	4.67816
comp109975_c0	NA	24	17	22	35	33	48	20	25	16	23	48	44	14	16	8	11	10	12	TRUE	-1.33344	FALSE	0.531682	FALSE	-1.02029	4.39881
comp132694_c1	Uncharacterized protein n=1 Tax=Lottia gigantea RepID=V4ANB2_LOTGI	96	107	78	88	80	59	79	69	72	74	73	81	42	35	34	40	25	27	TRUE	-1.33168	FALSE	-0.343443	FALSE	0.0527094	6.55624
comp123967_c0	NA	109	94	114	107	84	111	61	75	94	65	67	83	39	33	32	53	33	54	TRUE	-1.33124	FALSE	0.0382754	FALSE	0.517506	6.72167
comp143710_c0	Protein MEMO1 n=1 Tax=Crassostrea gigas RepID=K1RMB3_CRAGI	430	379	384	407	405	348	428	451	447	370	369	357	146	141	178	164	137	168	TRUE	-1.32982	FALSE	-0.0426293	FALSE	0.0552723	8.6365
comp142756_c0	NA	106	117	130	89	83	121	111	115	124	74	92	94	49	41	51	39	36	41	TRUE	-1.3278	FALSE	-0.30073	FALSE	-0.0195011	6.87492
comp128169_c0	PREDICTED: acyl-CoA synthetase short-chain family member 3, mitochondrial-like n=1 Tax=Saccoglossus kowalevskii RepID=UPI0001CBA32A	4681	4325	4949	4759	4224	2374	6356	7419	5982	4291	4682	4646	1120	1373	1091	2435	2295	1768	TRUE	-1.32777	TRUE	0.0232809	TRUE	1.15663	12.1836
comp141649_c0	NA	537	510	529	668	667	588	343	349	339	434	328	573	205	218	121	354	255	241	TRUE	-1.32763	TRUE	0.375955	FALSE	0.363108	9.03677
comp87321_c0	NA	11	15	31	23	18	21	16	5	26	14	21	25	6	7	12	9	7	6	TRUE	-1.32756	FALSE	0.00753821	FALSE	-0.344166	4.229
comp142634_c0	NA	296	164	400	401	545	523	222	262	183	356	780	733	134	224	126	274	84	92	TRUE	-1.32687	TRUE	0.505919	TRUE	-0.879686	8.16282
comp142441_c5	NA	79	82	73	88	66	84	89	86	93	59	78	63	22	33	22	42	27	41	TRUE	-1.32495	FALSE	0.118244	FALSE	0.521404	6.29016
comp48384_c0	NA	15	24	21	18	15	21	13	19	11	24	23	16	5	7	5	5	12	11	TRUE	-1.32441	FALSE	0.0311598	FALSE	0.835631	4.31204
comp132587_c0	NA	133	127	124	183	118	116	160	151	122	179	147	158	19	40	60	74	75	49	TRUE	-1.32438	FALSE	0.240014	FALSE	0.604383	7.00124
comp132577_c0	Sodium/potassium-transporting ATPase subunit beta-1-interacting protein 3 n=1 Tax=Crassostrea gigas RepID=K1PDW2_CRAGI	107	126	134	89	99	123	79	70	77	96	117	141	32	43	48	52	62	33	TRUE	-1.32422	FALSE	-0.12265	FALSE	0.461915	6.92904
comp45592_c0	NA	30	26	27	28	7	26	27	32	23	13	20	10	8	16	7	5	8	13	TRUE	-1.32396	FALSE	-0.482827	FALSE	0.307164	4.80047
comp114718_c0	NA	23	25	22	28	19	26	13	31	22	22	27	25	8	6	13	12	10	8	TRUE	-1.32334	FALSE	0.00121974	FALSE	0.114464	4.56397
comp112104_c0	28S ribosomal protein S18a, mitochondrial (Fragment) n=1 Tax=Anoplophora glabripennis RepID=V5GDK2_ANOGL	497	587	512	496	595	414	508	474	577	424	478	557	191	182	187	175	250	255	TRUE	-1.3224	FALSE	0.0102757	FALSE	0.368098	9.0547
comp78285_c0	NA	249	202	265	163	113	143	284	312	277	164	196	171	105	93	58	73	79	53	TRUE	-1.32121	TRUE	-0.677234	FALSE	0.46259	7.90039
comp71696_c0	NA	31	22	16	9	10	15	8	5	5	10	13	20	8	7	8	5	7	7	TRUE	-1.3205	FALSE	-0.848403	FALSE	0.744123	4.54206
comp114890_c0	Nucleolar protein 10 (Fragment) n=1 Tax=Hydra vulgaris RepID=T2M6M7_HYDVU	38	43	40	53	39	45	37	34	39	30	37	26	19	14	17	23	14	16	TRUE	-1.32013	FALSE	0.0983006	FALSE	-0.0783924	5.33394
comp123510_c0	Usherin n=1 Tax=Crassostrea gigas RepID=K1RSU6_CRAGI	23	17	16	26	27	16	11	7	10	16	17	17	3	8	5	17	9	8	TRUE	-1.31943	FALSE	0.457078	FALSE	0.746844	4.23746
comp125741_c0	NA	23	28	40	23	30	27	20	32	20	17	33	36	13	12	10	10	17	8	TRUE	-1.3191	FALSE	-0.162938	FALSE	0.166941	4.92728
comp107782_c0	NA	40	63	49	63	54	76	69	59	80	60	43	56	13	14	14	29	33	33	TRUE	-1.31801	TRUE	0.545014	FALSE	0.888985	5.65749
comp131459_c0	NA	435	465	457	668	662	543	586	571	567	570	615	643	183	227	195	200	222	264	TRUE	-1.31784	TRUE	0.370444	FALSE	-0.280251	8.82113
comp128527_c1	NA	23	26	31	20	20	27	18	25	23	21	16	25	8	1	14	13	3	18	TRUE	-1.31772	FALSE	-0.0830657	FALSE	0.692699	4.73307
comp107912_c0	NA	91	129	79	157	140	198	138	155	139	117	136	108	48	49	38	44	64	73	TRUE	-1.31658	TRUE	0.615394	FALSE	-0.289036	6.63688
comp99891_c0	NA	17	17	18	18	29	32	12	15	15	8	14	23	9	12	6	9	8	8	TRUE	-1.31657	FALSE	0.365065	FALSE	-0.790795	4.10548
comp71265_c0	PREDICTED: uncharacterized protein LOC101862563 isoform X2 n=1 Tax=Aplysia californica RepID=UPI0003598133	12	13	11	19	12	11	10	11	15	9	14	20	4	9	5	5	1	6	TRUE	-1.31628	FALSE	-0.0967954	FALSE	-0.748446	3.58146
comp126730_c0	Pyridine nucleotide-disulfide oxidoreductase domain-containing protein 2 n=1 Tax=Crassostrea gigas RepID=K1PXJ8_CRAGI	8	8	2	127	5	21	13	25	14	6	15	6	10	9	1	20	2	18	TRUE	-1.31593	TRUE	2.23199	FALSE	-1.9131	2.609
comp113560_c0	PREDICTED: putative amine oxidase [copper-containing]-like n=1 Tax=Aplysia californica RepID=UPI00035965B8	5	7	6	127	3	30	5	11	4	4	13	2	6	11	3	16	0	26	TRUE	-1.31558	TRUE	2.33336	FALSE	-1.95318	2.54958
comp138360_c0	NA	138	115	112	296	290	355	182	157	165	190	205	259	59	81	64	117	84	116	TRUE	-1.31541	TRUE	1.1247	FALSE	-0.715112	6.93113
comp46266_c0	PREDICTED: sorting nexin-19-like n=1 Tax=Aplysia californica RepID=UPI000359FD88	87	99	82	95	102	102	112	105	103	77	89	95	35	44	43	40	34	32	TRUE	-1.31461	FALSE	0.0238201	FALSE	-0.356628	6.48295
comp120389_c0	Uncharacterized protein n=1 Tax=Strigamia maritima RepID=T1JP47_STRMM	33	20	24	23	16	15	12	10	8	11	12	12	13	11	6	5	7	11	TRUE	-1.31209	FALSE	-0.514192	FALSE	0.198102	4.6888
comp90872_c0	NA	19	20	32	25	19	36	23	20	17	22	20	34	8	7	9	18	11	7	TRUE	-1.31165	FALSE	0.257387	FALSE	0.35108	4.53912
comp125617_c0	Uncharacterized protein n=1 Tax=Lottia gigantea RepID=V4APQ8_LOTGI	3466	3348	3663	3687	2737	1878	2892	2706	3279	2312	2507	2646	1118	1273	1022	1394	1327	1431	TRUE	-1.31141	FALSE	-0.161237	FALSE	0.620214	11.7699
comp130250_c0	NA	18	14	23	28	16	25	6	14	7	16	11	17	5	6	5	6	12	14	TRUE	-1.31115	FALSE	0.451646	FALSE	0.677354	4.18264
comp115810_c0	Uncharacterized protein n=1 Tax=Crassostrea gigas RepID=K1RD11_CRAGI	7	8	10	22	24	16	8	4	6	14	11	17	3	7	4	4	5	11	TRUE	-1.3093	TRUE	1.06291	FALSE	-0.65876	3.05812
comp140442_c1	NA	13	23	22	15	13	25	17	5	14	15	11	18	7	9	5	7	10	6	TRUE	-1.30787	FALSE	-0.123058	FALSE	0.253064	4.27068
comp103893_c1	PREDICTED: FMRFamide receptor-like n=1 Tax=Aplysia californica RepID=UPI00035988C3	199	213	208	164	102	122	69	60	111	89	108	137	118	20	158	36	41	31	TRUE	-1.30527	TRUE	-0.94707	FALSE	-0.794424	7.6903
comp117437_c0	NA	90	121	120	108	88	115	123	146	126	74	56	79	45	53	30	35	47	49	TRUE	-1.30522	FALSE	-0.081309	FALSE	0.133218	6.77841
comp122903_c0	NA	16	22	23	23	16	23	62	34	52	29	29	28	12	10	13	2	2	11	TRUE	-1.30497	FALSE	-0.345903	FALSE	-1.1287	4.35222
comp109391_c0	Uncharacterized protein n=1 Tax=Lottia gigantea RepID=V4AFB4_LOTGI	23	19	25	19	19	19	4	10	10	18	11	22	10	8	6	9	7	10	TRUE	-1.3044	FALSE	-0.169165	FALSE	0.279934	4.46665
comp110681_c0	Protogenin n=1 Tax=Crassostrea gigas RepID=K1QDZ3_CRAGI	173	138	120	110	103	98	115	141	149	170	137	185	64	41	38	52	46	61	TRUE	-1.30426	FALSE	-0.31587	FALSE	0.649528	7.16955
comp122992_c1	NA	56	63	79	47	40	54	56	40	54	31	40	35	21	28	23	13	26	26	TRUE	-1.30265	FALSE	-0.41771	FALSE	0.342062	6.03676
comp109024_c0	NA	26	17	21	9	6	19	25	10	9	8	15	11	9	8	8	4	6	5	TRUE	-1.30231	TRUE	-0.893088	FALSE	0.160334	4.41377
comp51823_c0	NA	17	26	29	18	20	32	20	15	22	9	15	14	6	20	4	12	6	10	TRUE	-1.30208	FALSE	-0.0988104	FALSE	-0.0853214	4.58192
comp133775_c0	NA	331	301	261	249	258	289	300	256	281	213	243	228	129	111	117	113	92	124	TRUE	-1.30207	FALSE	-0.1727	FALSE	0.0492754	8.22048
comp120377_c0	NA	49	88	64	42	46	60	202	237	162	60	57	71	77	62	6	1	3	0	TRUE	-1.3011	TRUE	-1.23916	TRUE	-4.79355	6.05502
comp130133_c0	NA	9	20	24	29	17	25	9	9	4	13	27	17	4	8	4	9	10	14	TRUE	-1.29812	FALSE	0.577859	FALSE	0.680091	4.10614
comp127024_c1	NA	166	208	195	245	280	257	173	192	199	178	167	298	48	76	68	104	89	159	TRUE	-1.29689	TRUE	0.559501	FALSE	0.415821	7.56431
comp114741_c0	NA	28	21	22	20	17	23	18	22	7	13	16	17	7	7	11	9	13	7	TRUE	-1.29632	FALSE	-0.145393	FALSE	0.412883	4.57122
comp110774_c0	Uncharacterized protein n=1 Tax=Helobdella robusta RepID=T1FN75_HELRO	371	309	355	429	443	384	670	1028	899	487	572	474	122	143	133	184	152	196	TRUE	-1.29561	TRUE	0.303068	FALSE	0.142028	8.4308
comp140872_c0	NA	247	257	260	256	356	340	242	285	251	277	318	269	139	131	107	106	117	102	TRUE	-1.29475	FALSE	0.152405	FALSE	-0.529597	7.99316
comp112049_c0	PREDICTED: testicular haploid expressed gene protein-like n=1 Tax=Saccoglossus kowalevskii RepID=UPI0001CBB3E9	40	31	40	47	66	61	16	20	20	29	28	44	8	12	13	22	44	17	TRUE	-1.29439	TRUE	0.78437	FALSE	0.645623	5.22373
comp116913_c1	NA	36	35	24	10	19	22	23	20	22	17	25	15	13	16	5	12	10	7	TRUE	-1.29402	FALSE	-0.691154	FALSE	0.655442	5.00126
comp141909_c0	NA	223	182	202	227	407	348	237	211	191	190	206	170	100	136	108	88	88	130	TRUE	-1.29345	TRUE	0.428548	FALSE	-0.86783	7.66219
comp99238_c0	Uncharacterized protein n=1 Tax=Lottia gigantea RepID=V4CBD2_LOTGI	41	36	53	13	23	33	41	32	38	18	29	34	8	24	15	11	13	12	TRUE	-1.29336	TRUE	-0.763431	FALSE	0.508568	5.44165
comp131580_c0	NA	27	39	51	23	22	70	50	16	44	31	50	34	13	12	8	16	23	23	TRUE	-1.29272	FALSE	0.221742	FALSE	0.922296	5.2824
comp110199_c0	NA	150	140	155	148	172	171	126	117	130	100	141	148	64	52	52	71	87	57	TRUE	-1.29195	FALSE	0.180712	FALSE	0.196995	7.20968
comp82090_c0	NA	21	40	36	25	29	35	22	15	23	23	13	18	10	11	4	12	8	30	TRUE	-1.2914	FALSE	0.180982	FALSE	1.14126	5.00519
comp146189_c0	NA	37	36	22	29	37	44	26	34	22	22	27	24	22	16	10	11	15	11	TRUE	-1.29022	FALSE	0.00511002	FALSE	-0.541466	5.00007
comp131427_c0	Uncharacterized protein n=1 Tax=Lottia gigantea RepID=V4BA22_LOTGI	40	38	33	41	30	43	43	42	41	31	31	33	20	15	15	24	7	11	TRUE	-1.29014	FALSE	-0.106378	FALSE	-0.250098	5.22232
comp144010_c0	NA	373	387	318	406	302	229	262	273	228	254	269	354	134	183	114	155	114	125	TRUE	-1.28995	FALSE	-0.203936	FALSE	0.093453	8.48875
comp91023_c0	NA	13	13	12	20	16	12	13	14	9	13	13	9	6	3	7	7	7	4	TRUE	-1.28962	FALSE	0.180736	FALSE	-0.305193	3.65305
comp135763_c0	NA	145	136	153	101	156	175	113	120	133	122	115	175	66	35	60	67	62	65	TRUE	-1.2896	FALSE	0.0576784	FALSE	0.237081	7.17404
comp131354_c0	Uncharacterized protein n=1 Tax=Crassostrea gigas RepID=K1RLK5_CRAGI	1449	1431	1531	1360	1212	993	1712	1491	1470	878	1160	1169	444	516	406	741	542	616	TRUE	-1.28852	FALSE	-0.0866228	TRUE	0.785092	10.522
comp83140_c0	NA	182	136	177	293	250	176	133	140	112	127	114	148	66	93	39	124	105	69	TRUE	-1.28841	TRUE	0.52471	FALSE	0.0691651	7.36703
comp127743_c0	NA	25	30	35	22	27	32	44	32	46	15	17	21	16	6	16	4	12	16	TRUE	-1.28593	FALSE	-0.218183	FALSE	-0.0978137	4.90754
comp134593_c0	NA	35	34	33	20	23	12	36	15	25	17	17	26	18	11	8	13	8	8	TRUE	-1.28565	TRUE	-0.767828	FALSE	0.534052	5.09009
comp113850_c0	NA	11	14	16	23	17	29	10	11	12	20	15	16	4	6	6	11	7	10	TRUE	-1.28509	FALSE	0.741849	FALSE	-0.0210547	3.73434
comp127582_c0	Uncharacterized protein (Fragment) n=1 Tax=Lottia gigantea RepID=V4AHM8_LOTGI	1260	1268	1328	1161	1024	1078	1343	1396	1382	1041	1076	1141	529	480	457	470	495	493	TRUE	-1.28452	FALSE	-0.17972	FALSE	0.233747	10.3279
comp131962_c0	NA	19	23	33	19	20	26	17	17	13	11	16	17	8	5	12	13	10	10	TRUE	-1.28439	FALSE	-0.0790854	FALSE	0.586503	4.65253
comp97099_c0	NA	32	34	39	18	23	27	37	19	27	16	33	15	12	12	13	5	18	12	TRUE	-1.28394	FALSE	-0.496445	FALSE	0.583566	5.13576
comp133415_c0	NA	280	278	317	310	239	256	352	345	342	200	238	201	93	95	111	133	119	135	TRUE	-1.28342	FALSE	-0.001357	FALSE	0.492829	8.187
comp135619_c0	NA	302	266	268	239	251	217	186	158	193	273	286	271	113	99	122	105	105	91	TRUE	-1.28274	FALSE	-0.238306	FALSE	0.092834	8.12446
comp126882_c0	NA	24	21	24	12	22	17	11	26	23	10	16	13	13	11	10	5	7	5	TRUE	-1.28174	FALSE	-0.624753	FALSE	-0.539651	4.54299
comp136944_c0	NA	656	653	682	586	550	581	596	533	625	475	487	631	221	253	218	297	250	288	TRUE	-1.27978	FALSE	-0.0823379	FALSE	0.488317	9.37398
comp128486_c0	NA	214	200	246	255	242	186	236	270	227	246	220	206	87	93	95	104	81	93	TRUE	-1.27949	FALSE	0.0126959	FALSE	-0.0336988	7.78222
comp131916_c0	Uncharacterized protein n=1 Tax=Lottia gigantea RepID=V4AGX1_LOTGI	1692	1472	1521	1262	1245	1244	1102	1314	1222	1312	1335	1307	597	521	534	616	587	623	TRUE	-1.2792	FALSE	-0.189728	FALSE	0.466635	10.6092
comp119904_c0	Putative uncharacterized protein n=1 Tax=Branchiostoma floridae RepID=C3ZMP5_BRAFL	37	51	43	25	24	23	27	25	33	13	34	25	16	12	20	15	9	12	TRUE	-1.27912	TRUE	-0.762623	FALSE	0.446157	5.44598
comp143312_c0	NA	2394	2240	2484	1801	2021	1629	2679	2593	2438	1768	2150	1981	947	992	696	883	830	839	TRUE	-1.27836	FALSE	-0.2883	FALSE	0.339847	11.2122
comp125484_c0	NA	19	17	14	16	17	19	19	12	15	13	16	31	6	3	10	9	8	5	TRUE	-1.2758	FALSE	0.063581	FALSE	0.0387696	4.04474
comp129190_c0	NA	26	30	28	101	65	60	4	4	11	29	43	32	0	0	2	68	22	32	TRUE	-1.27474	TRUE	1.93733	TRUE	4.48738	4.80885
comp121570_c0	NA	194	189	207	233	260	270	172	191	161	238	253	254	96	82	106	98	83	93	TRUE	-1.27444	FALSE	0.226048	FALSE	-0.43417	7.61829
comp107984_c0	NA	44	35	47	25	20	20	83	111	101	39	54	20	15	10	15	14	12	14	TRUE	-1.27223	TRUE	-0.716041	FALSE	0.963663	5.40357
comp135601_c0	NA	28	22	27	22	22	26	19	24	15	34	27	38	7	16	10	14	6	9	TRUE	-1.27198	FALSE	-0.216982	FALSE	-0.0208021	4.70203
comp108920_c0	NA	31	44	51	51	65	48	61	42	52	45	61	48	25	23	16	17	19	20	TRUE	-1.27181	FALSE	0.19669	FALSE	-0.574549	5.37972
comp40388_c0	Uncharacterized protein n=1 Tax=Crassostrea gigas RepID=K1QI52_CRAGI	404	318	326	351	359	294	221	204	228	215	182	237	196	152	93	159	113	140	TRUE	-1.27123	FALSE	-0.0869358	FALSE	-0.0251793	8.44964
comp134537_c0	NA	19	12	20	13	27	37	20	19	16	14	13	25	7	9	10	12	6	9	TRUE	-1.27067	FALSE	0.419488	FALSE	-0.620292	4.07457
comp96088_c0	NA	36	37	17	12	16	37	30	10	29	22	14	12	6	16	15	10	7	11	TRUE	-1.27024	FALSE	-0.474243	FALSE	0.0588228	4.92613
comp71336_c0	NA	20	23	23	16	11	13	12	15	10	13	10	8	4	9	7	7	11	6	TRUE	-1.27017	FALSE	-0.498369	FALSE	1.00279	4.47272
comp142182_c0	NA	7946	7815	7651	8140	7414	3799	8291	8660	7473	7338	7647	7008	3355	3661	2211	3228	2520	2767	TRUE	-1.26966	FALSE	-0.229537	FALSE	0.159683	12.93
comp123991_c0	NA	59	54	36	69	59	50	66	67	54	35	58	61	21	20	24	25	21	23	TRUE	-1.26892	FALSE	0.143187	FALSE	-0.170361	5.64192
comp44798_c0	Peptidoglycan recognition protein 2 n=1 Tax=Euprymna scolopes RepID=Q32S45_EUPSC	491	813	555	1823	1100	491	2444	3780	2586	1672	1429	477	799	166	178	404	297	335	TRUE	-1.26764	TRUE	0.554379	TRUE	-1.01097	9.27395
comp122444_c1	NA	81	54	76	70	77	70	35	57	52	60	54	45	23	28	26	39	32	30	TRUE	-1.26736	FALSE	0.108295	FALSE	0.337401	6.14
comp80701_c0	NA	53	59	60	50	59	37	38	39	41	41	34	38	16	27	11	19	22	38	TRUE	-1.26583	FALSE	-0.0160969	FALSE	0.81872	5.83402
comp41434_c0	NA	22	26	26	19	9	37	22	26	25	19	19	18	6	9	13	14	9	7	TRUE	-1.26338	FALSE	-0.153306	FALSE	0.264106	4.6259
comp139736_c1	NA	3625	3257	3415	2545	2276	1488	3274	3146	2791	2207	2608	2662	832	1049	1063	1440	1369	1167	TRUE	-1.26338	FALSE	-0.367941	TRUE	1.14131	11.7451
comp125724_c0	NA	21	28	20	20	19	18	15	29	24	8	23	17	10	9	10	7	6	11	TRUE	-1.26326	FALSE	-0.323808	FALSE	-0.0418621	4.53009
comp135619_c1	NA	316	313	315	318	310	364	257	234	212	352	360	457	124	129	174	128	129	121	TRUE	-1.26241	FALSE	-0.0191445	FALSE	-0.25328	8.29671
comp51629_c0	NA	19	32	14	15	15	19	20	24	13	8	13	14	12	10	12	8	5	2	TRUE	-1.26236	FALSE	-0.688443	FALSE	-0.799515	4.43185
comp76693_c0	NA	11	17	22	3	13	15	13	11	10	11	13	6	8	3	6	3	6	7	TRUE	-1.26218	FALSE	-0.519503	FALSE	0.447714	4.04537
comp139655_c1	NA	28	46	31	37	27	39	33	32	29	55	41	32	12	16	19	14	13	13	TRUE	-1.2615	FALSE	-0.127106	FALSE	-0.182681	5.12739
comp140421_c1	NA	66	55	39	73	57	70	62	46	54	55	89	71	20	20	19	33	30	27	TRUE	-1.26069	FALSE	0.351436	FALSE	0.30747	5.74886
comp46878_c0	PREDICTED: (S)-coclaurine N-methyltransferase-like n=1 Tax=Aplysia californica RepID=UPI000359EA05	87	149	171	133	97	102	165	118	128	105	89	106	48	57	47	51	57	48	TRUE	-1.26035	FALSE	-0.22105	FALSE	0.342894	7.07374
comp22309_c0	NA	22	19	34	25	16	21	30	24	28	14	21	15	9	8	12	9	9	10	TRUE	-1.2593	FALSE	-0.255925	FALSE	0.184839	4.62819
comp35526_c1	Uncharacterized protein n=1 Tax=Lottia gigantea RepID=V4BA33_LOTGI	1702	1692	2030	1344	1269	642	1377	1496	1352	1163	1379	1261	591	589	649	593	545	659	TRUE	-1.25913	TRUE	-0.527755	FALSE	0.71327	10.8202
comp133634_c0	NA	94	159	119	105	89	103	138	138	125	116	112	134	49	49	45	55	39	43	TRUE	-1.25905	FALSE	-0.272058	FALSE	0.262884	6.94704
comp135990_c1	NA	57	60	58	59	48	74	65	72	64	49	48	53	15	24	17	31	28	33	TRUE	-1.2586	FALSE	0.207199	FALSE	0.709019	5.86804
comp108757_c0	NA	13	20	12	25	21	25	16	12	10	19	28	29	3	8	10	10	12	4	TRUE	-1.2578	FALSE	0.506613	FALSE	-0.365945	3.88689
comp91360_c0	Uncharacterized protein n=1 Tax=Lottia gigantea RepID=V4AGA1_LOTGI	24	21	25	22	20	23	17	16	20	20	14	23	14	9	13	9	4	9	TRUE	-1.25773	FALSE	-0.331656	FALSE	-0.576023	4.56289
comp34493_c0	Uncharacterized protein (Fragment) n=1 Tax=Loa loa RepID=J0XFS1_LOALO	447	447	479	382	397	316	441	490	394	430	347	370	206	200	173	171	146	139	TRUE	-1.25764	TRUE	-0.345777	FALSE	-0.014466	8.83781
comp142886_c0	NA	1863	1721	1832	2245	1768	1817	1681	1719	1590	1800	1474	1980	596	689	711	964	864	876	TRUE	-1.25736	TRUE	0.197966	FALSE	0.33289	10.8182
comp107015_c0	NA	19	17	24	20	17	27	33	17	16	10	19	18	12	6	14	5	7	8	TRUE	-1.25663	FALSE	-0.175177	FALSE	-0.785614	4.32239
comp134045_c0	NA	102	73	79	37	44	71	75	57	41	23	27	46	28	34	35	22	17	36	TRUE	-1.25525	TRUE	-0.654224	FALSE	0.373621	6.41222
comp100010_c0	NA	18	17	22	19	25	15	18	11	19	18	14	13	6	11	6	5	10	10	TRUE	-1.2551	FALSE	0.0277258	FALSE	0.00504821	4.23185
comp136752_c0	NA	119	147	143	217	164	230	182	148	201	120	171	155	54	78	74	91	65	62	TRUE	-1.25497	TRUE	0.403016	FALSE	-0.506417	7.08462
comp115322_c0	NA	57	66	79	35	75	69	39	59	46	68	48	73	20	34	30	40	15	24	TRUE	-1.25266	FALSE	-0.149342	FALSE	0.0488979	6.07043
comp139487_c0	NA	98	109	95	89	67	118	199	252	194	64	93	82	43	34	36	40	46	43	TRUE	-1.25253	FALSE	-0.0783113	FALSE	0.34007	6.65628
comp127778_c0	Protein ERGIC-53 n=1 Tax=Crassostrea gigas RepID=K1Q3U3_CRAGI	181	170	174	161	209	187	155	187	164	142	155	210	81	118	62	74	61	64	TRUE	-1.2515	FALSE	-0.0732283	FALSE	-0.471434	7.45182
comp103170_c0	NA	17	21	22	23	32	28	22	11	10	16	23	21	9	18	8	5	6	14	TRUE	-1.25062	FALSE	0.159941	FALSE	-0.931539	4.32816
comp39360_c0	NA	58	69	59	64	44	28	50	41	68	24	32	32	10	27	26	18	24	29	TRUE	-1.25031	FALSE	-0.328514	FALSE	0.64734	5.95918
comp22853_c0	NA	21	13	19	13	14	11	10	17	12	13	9	16	5	6	3	6	11	8	TRUE	-1.24967	FALSE	-0.129796	FALSE	1.40176	4.14521
comp136869_c6	RNA-directed DNA polymerase (Fragment) n=1 Tax=Euprymna scolopes RepID=Q8IS66_EUPSC	107	104	86	102	75	137	91	116	108	53	84	65	61	48	33	44	30	42	TRUE	-1.24905	FALSE	-0.0623488	FALSE	-0.344079	6.63059
comp142418_c0	NA	187	202	208	85	117	161	256	208	217	163	154	162	98	94	70	40	61	47	TRUE	-1.24824	TRUE	-0.761492	FALSE	-0.116002	7.63547
comp94987_c0	NA	11	13	12	25	17	17	10	6	7	12	4	8	2	9	6	6	6	10	TRUE	-1.24797	FALSE	0.544021	FALSE	-0.362583	3.58536
comp125743_c0	NA	48	34	44	42	56	60	42	35	41	47	58	55	15	32	18	17	25	15	TRUE	-1.24724	FALSE	0.147272	FALSE	-0.500896	5.3985
comp131106_c0	Uncharacterized protein n=1 Tax=Lottia gigantea RepID=V4APZ3_LOTGI	61	48	64	41	46	43	69	66	44	40	30	36	24	32	18	17	17	22	TRUE	-1.24715	FALSE	-0.444927	FALSE	0.0469295	5.85639
comp140473_c0	NA	51	61	73	57	62	78	28	22	31	28	29	55	23	32	9	42	30	26	TRUE	-1.24696	FALSE	0.233418	FALSE	0.554467	5.93911
comp136717_c0	NA	82	62	62	48	42	52	49	34	47	38	41	37	37	35	29	21	15	13	TRUE	-1.24628	TRUE	-0.723254	FALSE	-0.494926	6.10407
comp140244_c5	NA	262	173	267	155	147	162	122	91	127	107	111	106	62	90	54	92	90	108	TRUE	-1.24616	FALSE	-0.286317	TRUE	1.10772	7.87227
comp20837_c0	NA	7	8	10	10	8	11	30	37	18	9	8	8	4	3	1	5	2	7	TRUE	-1.24543	FALSE	0.325895	FALSE	0.589601	3.05803
comp138167_c0	NA	18	12	9	7	18	13	7	5	7	12	21	22	3	2	4	9	6	9	TRUE	-1.2432	FALSE	0.357944	FALSE	1.36073	3.70316
comp90298_c0	NA	21	21	14	10	17	28	16	9	12	18	16	19	7	5	13	11	3	9	TRUE	-1.24213	FALSE	-0.0826345	FALSE	-0.125406	4.24377
comp137976_c0	NA	56	32	32	41	39	55	57	50	65	33	37	36	25	18	24	21	9	11	TRUE	-1.24194	FALSE	-0.13972	FALSE	-0.880894	5.34038
comp47815_c0	NA	297	277	294	261	263	243	281	239	305	279	224	288	125	128	129	118	73	120	TRUE	-1.24188	FALSE	-0.235941	FALSE	-0.112594	8.17934
comp141502_c1	NA	338	291	352	422	292	486	680	707	725	286	267	306	131	148	132	186	120	201	TRUE	-1.24186	TRUE	0.276798	FALSE	0.0250858	8.35319
comp116839_c1	NA	420	438	474	668	694	434	560	593	563	517	452	505	240	214	216	227	199	224	TRUE	-1.24074	FALSE	0.2768	FALSE	-0.474919	8.79336
comp108828_c0	PREDICTED: histone-lysine N-methyltransferase SETMAR-like n=1 Tax=Anolis carolinensis RepID=UPI0002038CD6	19	20	16	16	11	14	11	15	16	16	11	9	16	9	5	6	1	4	TRUE	-1.23911	FALSE	-0.772221	FALSE	-0.923377	4.20007
comp114751_c0	NA	21	25	14	16	19	25	16	6	11	19	22	16	8	5	6	12	14	6	TRUE	-1.23865	FALSE	0.166843	FALSE	0.726598	4.33735
comp122669_c0	NA	13	16	13	32	24	26	15	10	15	10	7	10	7	10	7	6	5	15	TRUE	-1.23837	FALSE	0.652308	FALSE	-0.846448	3.79178
comp85903_c0	NA	20	15	17	18	15	26	12	29	13	18	15	17	5	14	9	9	4	6	TRUE	-1.23769	FALSE	-0.102934	FALSE	-0.670276	4.1217
comp113373_c0	NA	496	575	473	467	467	353	594	469	578	396	368	530	206	254	168	173	207	196	TRUE	-1.23766	FALSE	-0.233967	FALSE	0.146733	9.00842
comp48527_c0	NA	7	19	13	15	8	14	12	12	18	15	19	11	2	5	1	12	6	6	TRUE	-1.23617	FALSE	0.35356	FALSE	1.83639	3.6761
comp127859_c0	NA	1524	1516	1788	1423	1616	1134	1553	1635	1583	1242	1497	1436	659	688	672	609	599	597	TRUE	-1.23575	FALSE	-0.200063	FALSE	0.048589	10.6521
comp122860_c0	NA	64	60	73	64	61	64	29	41	40	39	33	58	16	27	8	52	30	32	TRUE	-1.23493	FALSE	0.264602	FALSE	1.24961	6.03449
comp88946_c0	NA	11	9	21	25	27	29	16	10	18	11	10	13	6	8	5	11	10	11	TRUE	-1.23486	TRUE	0.86722	FALSE	-0.293191	3.76736
comp107898_c0	NA	26	17	20	15	19	13	19	16	11	16	17	24	13	5	10	4	8	8	TRUE	-1.23378	FALSE	-0.470755	FALSE	-0.0283186	4.39255
comp115498_c0	PREDICTED: phosphodiesterase 8B-like n=1 Tax=Saccoglossus kowalevskii RepID=UPI0001CBA079	49	53	52	32	28	28	27	29	26	44	38	39	25	20	20	11	21	8	TRUE	-1.23366	TRUE	-0.825145	FALSE	0.0881295	5.68358
comp135375_c2	NA	51	47	68	25	49	45	48	39	52	35	37	33	21	18	23	22	20	18	TRUE	-1.23293	FALSE	-0.356092	FALSE	0.38422	5.78783
comp131493_c0	NA	22	16	16	7	9	10	11	25	15	8	8	6	9	9	6	2	6	3	TRUE	-1.23267	TRUE	-1.1345	FALSE	-0.189451	4.16666
comp93376_c0	NA	18	15	16	13	10	18	7	12	12	13	14	10	1	8	11	9	6	4	TRUE	-1.2326	FALSE	-0.252845	FALSE	0.102325	4.01975
comp75527_c0	PREDICTED: chorion peroxidase-like n=1 Tax=Acyrthosiphon pisum RepID=UPI0002060FE2	6	7	10	23	23	21	10	10	7	19	10	17	4	7	5	9	2	10	TRUE	-1.23101	TRUE	1.15714	FALSE	-1.23951	2.89215
comp128431_c1	NA	198	218	236	157	177	131	165	157	138	199	226	197	84	101	70	71	92	63	TRUE	-1.23092	TRUE	-0.413118	FALSE	0.312569	7.7623
comp98549_c0	NA	13	19	14	9	10	20	13	20	12	7	14	10	9	5	6	4	4	8	TRUE	-1.22936	FALSE	-0.280956	FALSE	-0.133578	3.91907
comp133756_c0	NA	732	518	784	779	670	579	353	298	326	381	334	479	200	241	188	411	310	380	TRUE	-1.22884	TRUE	0.222418	TRUE	0.817746	9.40508
comp137325_c0	NA	15	13	14	28	15	29	9	5	13	11	11	17	8	9	6	7	7	10	TRUE	-1.22848	FALSE	0.465861	FALSE	-0.709793	3.81629
comp132074_c0	NA	13	9	26	29	25	39	5	15	6	11	6	6	12	8	6	16	8	10	TRUE	-1.22793	TRUE	0.760561	FALSE	-0.581222	3.98251
comp48971_c0	NA	127	127	151	237	174	159	216	228	169	131	173	153	44	84	56	83	65	81	TRUE	-1.22761	TRUE	0.406599	FALSE	-0.168082	7.07384
comp142049_c0	NA	27	26	33	42	15	25	31	47	49	18	14	46	12	15	15	6	6	17	TRUE	-1.22685	FALSE	-0.312812	FALSE	-0.349329	4.85544
comp28136_c0	NA	22	22	22	4	18	16	30	7	16	8	14	18	9	9	12	5	5	6	TRUE	-1.22399	TRUE	-0.802665	FALSE	-0.199951	4.46783
comp117406_c1	Uncharacterized protein (Fragment) n=1 Tax=Bos mutus RepID=L8IA33_9CETA	24	18	19	23	24	35	27	25	17	14	21	25	10	16	14	4	10	7	TRUE	-1.22342	FALSE	-0.0222655	FALSE	-1.38426	4.35339
comp122518_c0	NA	6	5	6	9	26	27	7	6	10	22	22	25	2	1	1	6	12	11	TRUE	-1.22319	TRUE	2.0981	FALSE	0.885666	2.46666
comp135774_c0	NA	833	755	915	630	879	681	711	806	722	648	826	681	341	354	373	235	354	356	TRUE	-1.22247	FALSE	-0.193845	FALSE	0.0137041	9.70456
comp45498_c0	NA	32	35	45	40	49	57	58	54	53	12	36	17	25	25	17	25	12	8	TRUE	-1.22226	FALSE	0.0587973	FALSE	-0.972284	5.22508
comp125950_c0	GH16383 n=1 Tax=Drosophila grimshawi RepID=B4IZA9_DROGR	100	108	91	67	84	58	58	55	68	101	97	102	26	41	52	34	34	32	TRUE	-1.22184	FALSE	-0.464318	FALSE	0.257006	6.64498
comp134713_c0	NA	24	18	41	50	44	38	8	11	10	26	21	33	12	11	3	21	27	18	TRUE	-1.22147	TRUE	0.833234	FALSE	0.733219	4.78262
comp124062_c0	NA	12	17	22	6	13	35	24	10	17	13	13	20	10	3	4	8	10	10	TRUE	-1.22099	FALSE	0.258921	FALSE	0.537107	4.06828
comp131081_c0	Glutamate--cysteine ligase catalytic subunit n=1 Tax=Crassostrea gigas RepID=K1QHA3_CRAGI	728	767	682	571	461	491	615	614	610	570	472	694	218	262	223	336	321	231	TRUE	-1.21949	FALSE	-0.268597	TRUE	0.855938	9.50322
comp107265_c0	PREDICTED: large neutral amino acids transporter small subunit 1-like isoform X2 n=1 Tax=Aplysia californica RepID=UPI0003594BF9	400	328	362	211	189	206	188	198	197	206	232	230	103	126	152	85	131	134	TRUE	-1.2183	TRUE	-0.640294	FALSE	0.727706	8.50667
comp117181_c0	NA	181	190	155	272	273	239	212	251	216	242	214	381	59	74	86	113	125	102	TRUE	-1.21626	TRUE	0.57213	FALSE	0.0584876	7.45341
comp131733_c1	Sodium-calcium exchanger n=1 Tax=Doryteuthis pealeii RepID=C4N147_DORPE	1835	2015	2096	1751	1509	750	1978	2065	1716	986	1537	1522	811	858	770	445	752	652	TRUE	-1.21574	TRUE	-0.523265	FALSE	0.171751	10.9523
comp106350_c0	Stackhouse genomic scaffold, scaffold_183 n=1 Tax=Chondrus crispus RepID=R7QB26_CHOCR	14	14	9	4	20	22	5	5	9	16	28	11	8	7	6	6	8	2	TRUE	-1.21546	FALSE	0.114729	FALSE	-0.890616	3.6116
comp124476_c0	NA	24	22	31	29	27	49	31	37	23	22	26	31	13	9	14	10	19	13	TRUE	-1.21543	FALSE	0.338657	FALSE	-0.241029	4.69404
comp139250_c0	NA	31	30	37	26	39	38	40	40	45	24	37	34	15	15	14	16	11	17	TRUE	-1.21471	FALSE	0.0400242	FALSE	-0.104174	5.02927
comp136664_c1	NA	137	177	149	132	145	163	109	147	130	143	176	166	63	67	51	67	81	62	TRUE	-1.21465	FALSE	-0.00702021	FALSE	0.284271	7.26774
comp121600_c0	NA	104	111	94	88	60	79	259	324	294	101	125	151	112	95	9	12	8	6	TRUE	-1.21247	TRUE	-1.1232	TRUE	-2.56313	6.69244
comp125886_c0	NA	695	722	718	533	714	540	656	444	535	680	721	693	346	351	218	220	280	285	TRUE	-1.21209	FALSE	-0.251843	FALSE	0.0362451	9.4748
comp106605_c0	NA	11	13	17	19	14	27	18	24	13	18	12	15	7	6	5	12	3	9	TRUE	-1.21197	FALSE	0.465203	FALSE	-0.182683	3.73472
comp89829_c0	NA	19	17	13	19	16	22	6	12	7	9	7	16	6	7	4	9	9	11	TRUE	-1.21113	FALSE	0.351165	FALSE	0.580738	4.01585
comp112006_c0	NA	8	4	4	59	41	61	5	5	7	44	35	41	9	6	3	8	10	35	TRUE	-1.21091	TRUE	2.6307	FALSE	-1.62967	2.4566
comp132546_c0	NA	65	66	65	44	46	80	49	49	48	48	69	48	31	27	37	15	28	21	TRUE	-1.20944	FALSE	-0.356627	FALSE	-0.376001	6.0388
comp143353_c0	NA	163	182	191	165	115	171	211	162	153	163	188	155	73	71	64	79	77	64	TRUE	-1.20804	FALSE	-0.180145	FALSE	0.327947	7.4792
comp70331_c0	Uncharacterized protein n=1 Tax=Lottia gigantea RepID=V3ZM78_LOTGI	33	36	37	35	45	34	33	24	29	24	22	34	19	11	15	18	19	13	TRUE	-1.20794	FALSE	0.082686	FALSE	0.0153487	5.14671
comp142189_c1	NA	219	187	199	88	106	114	121	127	86	108	109	125	93	100	59	47	53	51	TRUE	-1.20735	TRUE	-0.91693	FALSE	0.23648	7.6566
comp130810_c0	NA	37	57	55	88	116	99	299	386	269	127	121	124	37	28	25	30	35	39	TRUE	-1.20703	TRUE	0.752468	FALSE	-0.834403	5.62346
comp114683_c0	cAMP-dependent protein kinase type II regulatory subunit n=1 Tax=Crassostrea gigas RepID=K1PIL3_CRAGI	2225	2159	2228	1849	1869	1419	2232	2606	2274	1975	1805	2021	908	975	918	843	751	699	TRUE	-1.20693	TRUE	-0.345677	FALSE	0.0762117	11.1061
comp90760_c0	NA	15	21	23	13	16	13	14	7	22	12	13	11	5	2	8	16	8	4	TRUE	-1.2069	FALSE	-0.108739	FALSE	1.25449	4.29017
comp99269_c0	NA	120	121	149	113	123	138	175	145	165	132	130	140	64	61	42	64	45	57	TRUE	-1.20563	FALSE	-0.0704177	FALSE	0.0528019	7.02136
comp114822_c0	NA	322	311	449	409	384	278	267	213	187	180	183	274	121	119	103	216	173	198	TRUE	-1.20518	TRUE	0.20402	FALSE	0.790476	8.49238
comp107341_c0	NA	26	18	20	22	36	35	20	24	16	24	18	16	9	18	14	8	9	10	TRUE	-1.20506	FALSE	0.156246	FALSE	-1.2043	4.4152
comp103491_c0	NA	14	12	15	29	5	15	40	67	44	13	16	14	9	7	6	3	7	5	TRUE	-1.20359	FALSE	-0.0975977	FALSE	-0.741894	3.75642
comp119470_c0	NA	9	9	10	22	16	20	8	11	8	21	25	24	1	3	4	10	4	13	TRUE	-1.20298	TRUE	1.18965	FALSE	0.717481	3.20586
comp129900_c0	NA	18	20	24	15	13	22	12	11	16	5	6	13	4	11	5	10	10	8	TRUE	-1.20297	FALSE	-0.110493	FALSE	0.734896	4.35018
comp99814_c0	NA	97	110	90	136	138	129	107	150	123	105	99	128	54	57	45	57	39	52	TRUE	-1.20278	FALSE	0.254122	FALSE	-0.506299	6.63331
comp33896_c0	PREDICTED: monoglyceride lipase-like n=1 Tax=Aplysia californica RepID=UPI00035A128C	144	95	155	85	57	79	146	131	97	56	61	56	38	60	38	42	45	47	TRUE	-1.20049	TRUE	-0.610073	FALSE	0.85699	7.03658
comp94396_c0	NA	22	21	22	18	17	18	19	10	10	12	7	10	13	8	5	7	10	9	TRUE	-1.20038	FALSE	-0.231207	FALSE	0.292792	4.42571
comp97513_c0	NA	44	22	37	38	56	45	29	36	32	40	38	40	16	17	22	13	21	18	TRUE	-1.19955	FALSE	0.230233	FALSE	-0.503139	5.12804
comp143228_c0	NA	122	105	154	161	150	176	77	66	82	81	75	87	47	66	43	92	61	68	TRUE	-1.19939	TRUE	0.37848	FALSE	0.153157	6.98468
comp105507_c0	NA	17	15	17	20	31	25	32	15	20	33	24	24	14	7	10	13	7	4	TRUE	-1.1984	FALSE	0.315887	FALSE	-1.00332	4.02331
comp82201_c0	Uncharacterized protein n=1 Tax=Eimeria necatrix RepID=U6N3A1_9EIME	319	368	329	426	500	476	334	339	336	387	410	505	189	195	172	180	171	147	TRUE	-1.19801	FALSE	0.261462	FALSE	-0.629259	8.40349
comp137648_c0	NA	31	31	27	41	32	20	28	21	25	30	35	25	6	8	13	7	18	25	TRUE	-1.19755	FALSE	0.233721	FALSE	0.788039	4.89462
comp103877_c0	N-acetylglucosamine-1-phosphodiester alpha-N-acetylglucosaminidase n=1 Tax=Crassostrea gigas RepID=K1Q6H9_CRAGI	82	59	74	72	81	79	47	71	67	70	77	76	29	28	28	43	39	28	TRUE	-1.19589	FALSE	0.156716	FALSE	0.24514	6.16506
comp92466_c0	NA	99	155	125	129	133	123	114	120	150	119	108	110	59	56	36	67	53	64	TRUE	-1.19574	FALSE	0.0815503	FALSE	0.278272	6.97755
comp140166_c2	NA	75	85	97	60	49	69	82	67	83	49	65	74	29	36	27	27	34	38	TRUE	-1.19561	FALSE	-0.362607	FALSE	0.637902	6.42041
comp141367_c2	NA	175	172	116	160	201	191	118	106	104	181	177	153	62	64	72	76	88	82	TRUE	-1.19558	FALSE	0.251437	FALSE	0.057872	7.27358
comp126302_c1	NA	128	117	131	111	136	138	111	61	101	108	158	174	33	42	39	81	71	66	TRUE	-1.19543	TRUE	0.275082	FALSE	0.871619	6.96852
comp93610_c0	NA	15	21	10	16	18	13	24	24	11	13	6	13	4	12	5	10	7	3	TRUE	-1.19505	FALSE	-0.0651655	FALSE	-0.199054	3.94156
comp143748_c0	NA	175	155	168	171	180	131	363	415	385	170	241	177	72	81	99	45	68	64	TRUE	-1.1939	FALSE	-0.212769	FALSE	-0.463305	7.37557
comp135139_c0	NA	219	222	212	214	237	261	212	207	195	205	257	263	73	76	123	113	105	104	TRUE	-1.19242	FALSE	0.14181	FALSE	0.10394	7.76601
comp133236_c0	NA	16	36	23	50	26	36	12	31	45	32	38	35	15	14	13	9	11	18	TRUE	-1.19217	FALSE	0.291257	FALSE	-0.681115	4.63638
comp138139_c0	NA	251	207	246	149	96	135	254	198	192	136	145	129	86	98	74	77	76	69	TRUE	-1.19217	TRUE	-0.707491	FALSE	0.68861	7.87706
comp98467_c0	Uncharacterized protein n=1 Tax=Lottia gigantea RepID=V4CLF0_LOTGI	38	35	33	7	22	18	25	21	22	44	27	35	12	19	6	11	10	12	TRUE	-1.19191	TRUE	-0.812481	FALSE	0.991342	5.15039
comp113100_c0	NA	181	169	160	299	231	239	314	343	179	153	191	242	93	81	47	130	92	115	TRUE	-1.19015	TRUE	0.572885	FALSE	0.0396141	7.41073
comp45281_c0	NA	6	11	12	28	18	16	5	5	4	14	18	15	4	10	4	7	8	6	TRUE	-1.18968	FALSE	0.777978	FALSE	-0.807822	3.26667
comp128117_c2	NA	37	32	34	35	23	45	51	41	41	28	26	24	15	25	15	10	16	11	TRUE	-1.1891	FALSE	-0.239164	FALSE	-0.548071	5.113
comp99942_c0	NA	11	21	14	19	16	14	14	12	16	12	19	6	5	6	4	8	12	7	TRUE	-1.18836	FALSE	0.298578	FALSE	0.809632	3.92731
comp90034_c0	NA	4	5	4	31	76	34	4	2	5	48	18	60	4	5	4	29	11	13	TRUE	-1.18749	TRUE	2.89984	FALSE	-1.47913	2.10543
comp107707_c0	Uncharacterized protein n=1 Tax=Lottia gigantea RepID=V4B2M1_LOTGI	323	287	320	388	383	367	578	661	545	427	478	496	113	121	97	206	211	159	TRUE	-1.18732	TRUE	0.425621	FALSE	0.507886	8.27699
comp43404_c0	NA	48	70	49	34	51	48	59	45	44	55	49	58	22	27	25	20	20	19	TRUE	-1.18484	FALSE	-0.344596	FALSE	-0.0188894	5.79701
comp98002_c0	Nucleobindin-2 n=1 Tax=Crassostrea gigas RepID=K1PUR2_CRAGI	1137	1027	1034	918	898	758	1103	1283	1148	1083	1127	1104	432	440	380	470	399	421	TRUE	-1.18416	FALSE	-0.211029	FALSE	0.357073	10.0582
comp135675_c0	NA	53	47	52	56	48	55	40	40	48	58	36	48	25	24	11	25	23	29	TRUE	-1.18366	FALSE	0.123032	FALSE	0.341559	5.66137
comp83803_c0	PREDICTED: ATP-binding cassette sub-family A member 2-like n=1 Tax=Aplysia californica RepID=UPI000359A355	695	541	636	526	563	466	601	595	683	487	468	555	232	266	183	272	263	296	TRUE	-1.18359	FALSE	-0.107198	FALSE	0.561414	9.2868
comp89378_c0	NA	11	8	20	23	16	21	10	7	7	14	5	13	2	5	2	14	3	17	TRUE	-1.18275	TRUE	0.985123	FALSE	1.3928	3.66649
comp127187_c0	NA	60	60	72	42	44	47	59	46	58	52	49	49	30	31	26	24	10	24	TRUE	-1.18231	TRUE	-0.573315	FALSE	-0.0570815	5.99576
comp132301_c0	NA	26	29	14	13	25	17	25	14	21	13	21	29	10	8	13	5	5	14	TRUE	-1.18205	FALSE	-0.357834	FALSE	-0.0441342	4.53606
comp126069_c0	Uncharacterized protein n=1 Tax=Lottia gigantea RepID=V4BY28_LOTGI	802	821	846	1067	970	710	838	848	908	815	713	865	352	373	281	452	386	454	TRUE	-1.18158	FALSE	0.209249	FALSE	0.210902	9.68451
comp137253_c0	NA	49	45	38	47	43	62	40	41	32	30	56	56	4	16	29	15	38	22	TRUE	-1.18142	FALSE	0.27318	FALSE	0.385069	5.4694
comp102200_c0	NA	28	34	28	15	4	11	20	11	14	12	5	10	13	15	11	3	5	8	TRUE	-1.18046	TRUE	-1.601	FALSE	0.504336	4.91532
comp120270_c0	NA	22	24	30	28	27	33	26	21	19	29	35	23	14	8	8	17	12	13	TRUE	-1.17979	FALSE	0.256904	FALSE	0.310912	4.66333
comp119690_c0	NA	31	42	40	40	59	60	55	35	54	26	58	54	14	19	22	22	21	21	TRUE	-1.1786	FALSE	0.388449	FALSE	-0.316217	5.22637
comp116698_c0	NA	27	24	19	29	23	18	19	12	12	20	17	30	6	10	12	10	10	13	TRUE	-1.17844	FALSE	0.0122303	FALSE	0.259443	4.55527
comp92560_c0	NA	12	21	17	10	14	19	30	26	20	13	12	8	6	15	5	3	8	5	TRUE	-1.17781	FALSE	-0.383805	FALSE	-0.466341	4.06638
comp101259_c0	Serine-rich adhesin for platelets n=2 Tax=Staphylococcus aureus RepID=V8B8G4_STAAU	53	54	49	51	51	41	36	36	43	61	78	91	27	27	25	18	20	16	TRUE	-1.17747	FALSE	-0.303871	FALSE	-0.433459	5.70471
comp85124_c0	Uncharacterized protein n=1 Tax=Lottia gigantea RepID=V3ZF78_LOTGI	706	760	709	807	773	669	753	1032	829	719	806	834	328	291	349	323	324	339	TRUE	-1.17735	FALSE	0.0324678	FALSE	-0.0207442	9.5013
comp141844_c0	NA	551	478	562	612	553	562	748	664	680	454	601	571	204	245	212	335	241	230	TRUE	-1.17731	FALSE	0.157806	FALSE	0.168979	9.05096
comp140850_c0	NA	513	516	597	324	325	290	610	423	546	385	367	294	224	205	153	160	187	208	TRUE	-1.1771	TRUE	-0.573292	FALSE	0.730737	9.08102
comp140671_c0	NA	54	62	54	48	28	51	37	42	48	26	40	40	16	23	24	22	22	25	TRUE	-1.17699	FALSE	-0.290788	FALSE	0.55997	5.82314
comp128160_c0	Protein rolling stone n=1 Tax=Crassostrea gigas RepID=K1QGJ5_CRAGI	188	201	186	98	90	119	123	103	115	101	129	119	70	61	89	63	59	52	TRUE	-1.1766	TRUE	-0.753973	FALSE	0.545366	7.58363
comp140831_c2	NA	40	32	48	47	85	59	14	41	29	58	66	33	0	25	13	48	28	25	TRUE	-1.17634	TRUE	0.864561	FALSE	0.762037	5.3317
comp127270_c0	NA	29	27	18	12	16	29	11	19	16	11	25	22	6	8	13	8	11	12	TRUE	-1.17607	FALSE	-0.244553	FALSE	0.60376	4.64332
comp137530_c0	NA	338	284	348	281	353	350	216	176	219	218	236	260	143	120	148	133	184	137	TRUE	-1.17586	FALSE	0.0451758	FALSE	0.110853	8.33727
comp125666_c0	NA	28	28	30	18	18	17	8	19	19	28	27	22	10	12	9	14	14	4	TRUE	-1.1755	FALSE	-0.530434	FALSE	0.676944	4.85328
comp123039_c0	NA	13	8	18	18	27	28	27	27	23	14	14	13	6	7	4	8	13	11	TRUE	-1.17535	TRUE	0.907902	FALSE	0.0565593	3.69142
comp123270_c0	Iron/zinc purple acid phosphatase-like protein n=1 Tax=Crassostrea gigas RepID=K1QWF8_CRAGI	32	17	38	16	14	13	20	24	9	7	9	6	7	7	10	9	13	11	TRUE	-1.17535	FALSE	-0.57567	FALSE	1.4951	4.84833
comp118644_c0	Abhydrolase domain-containing protein 3 n=1 Tax=Crassostrea gigas RepID=K1QH99_CRAGI	36	32	40	26	31	28	45	34	41	25	20	35	12	14	20	18	15	9	TRUE	-1.17305	FALSE	-0.313937	FALSE	0.208473	5.18036
comp119330_c0	Uncharacterized protein n=1 Tax=Lottia gigantea RepID=V4BLS2_LOTGI	40	43	35	23	22	16	15	22	16	25	15	25	6	14	16	14	15	15	TRUE	-1.17215	FALSE	-0.583326	FALSE	1.2229	5.29577
comp133889_c0	NA	19	21	17	16	12	17	13	14	12	13	13	17	9	9	5	8	6	8	TRUE	-1.17122	FALSE	-0.319956	FALSE	0.257735	4.25197
comp89940_c0	PREDICTED: polyprenol reductase-like n=1 Tax=Aplysia californica RepID=UPI00035936C2	192	153	140	67	43	60	72	76	99	66	82	65	55	61	54	28	41	56	TRUE	-1.17039	TRUE	-1.18274	FALSE	1.10736	7.34226
comp107128_c0	NA	32	18	17	20	19	34	15	11	26	10	23	14	5	14	6	20	13	5	TRUE	-1.17017	FALSE	0.244712	FALSE	0.473636	4.48291
comp128966_c0	NA	27	28	36	38	36	37	22	40	32	34	39	52	20	18	14	10	10	18	TRUE	-1.1678	FALSE	0.0073823	FALSE	-0.727503	4.93309
comp115790_c0	NA	14	8	8	7	16	20	16	5	10	15	16	10	6	0	10	3	10	4	TRUE	-1.16675	FALSE	0.355611	FALSE	-0.648988	3.32383
comp132819_c0	NA	327	466	405	281	288	254	376	334	334	237	267	233	144	155	165	135	177	126	TRUE	-1.1658	TRUE	-0.412214	FALSE	0.451788	8.64003
comp121185_c0	NA	15	11	10	15	14	15	29	10	11	10	13	16	4	6	10	7	4	4	TRUE	-1.16556	FALSE	0.000617531	FALSE	-0.635904	3.60581
comp133397_c0	NA	1565	1486	1748	1835	1664	1292	1764	1671	1787	1367	1437	1222	713	796	682	626	657	804	TRUE	-1.16428	FALSE	-0.0281921	FALSE	-0.0643015	10.6434
comp132716_c0	PREDICTED: polycystic kidney disease protein 1-like 2-like n=1 Tax=Aplysia californica RepID=UPI00035928E6	34	33	37	20	17	20	37	25	21	36	30	24	16	12	10	16	12	8	TRUE	-1.16421	FALSE	-0.639805	FALSE	0.765996	5.1192
comp134157_c0	NA	26	16	26	16	16	21	8	7	16	13	23	11	5	10	7	14	9	9	TRUE	-1.16392	FALSE	-0.128131	FALSE	0.851384	4.49941
comp134909_c0	NA	162	139	173	158	124	164	115	100	115	107	123	134	72	65	70	86	55	63	TRUE	-1.16389	FALSE	-0.0945396	FALSE	0.0617015	7.30182
comp114035_c0	NA	29	44	41	37	40	44	30	29	22	22	20	30	16	22	21	19	13	15	TRUE	-1.16388	FALSE	-0.0650547	FALSE	-0.397042	5.24224
comp124182_c0	NA	14	31	15	20	9	13	9	16	13	7	12	14	9	7	6	5	9	9	TRUE	-1.1638	FALSE	-0.403021	FALSE	0.574639	4.31321
comp102141_c0	NA	145	169	166	123	76	135	72	45	78	77	78	91	136	19	133	13	30	31	TRUE	-1.16081	TRUE	-0.967085	TRUE	-1.44529	7.31866
comp141622_c0	NA	66	40	61	85	100	89	45	59	40	73	84	83	21	32	14	66	39	26	TRUE	-1.16044	TRUE	0.752991	FALSE	0.273565	5.81061
comp132189_c0	NA	31	43	41	53	20	35	34	36	35	28	30	24	16	14	18	10	21	19	TRUE	-1.15872	FALSE	-0.104507	FALSE	0.217508	5.25169
comp141209_c1	NA	150	170	121	88	80	118	112	56	69	113	138	141	63	57	50	45	62	52	TRUE	-1.15845	TRUE	-0.477114	FALSE	0.525702	7.19793
comp133065_c2	Na-dependent Cl/HCO3 exchanger n=1 Tax=Doryteuthis pealeii RepID=Q8I8G6_DORPE	272	245	231	208	208	268	321	303	280	268	357	347	107	102	118	127	101	88	TRUE	-1.15822	FALSE	-0.127393	FALSE	0.0745168	7.96518
comp128878_c0	NA	64	53	59	23	19	30	81	57	57	28	33	31	22	32	17	21	14	10	TRUE	-1.15724	TRUE	-1.11233	FALSE	0.629641	5.87651
comp109956_c0	Putative conserved plasma membrane protein (Fragment) n=1 Tax=Ixodes ricinus RepID=V5IHG2_IXORI	175	174	183	70	97	87	145	98	119	82	114	71	67	45	73	34	79	58	TRUE	-1.15579	TRUE	-0.763082	FALSE	0.921146	7.46846
comp140092_c0	NA	67	78	93	66	63	71	54	40	61	62	72	73	27	40	30	33	33	34	TRUE	-1.15537	FALSE	-0.184822	FALSE	0.297167	6.30897
comp49611_c0	Ras association domain-containing protein 8 n=1 Tax=Crassostrea gigas RepID=K1R9M7_CRAGI	70	47	57	70	36	58	46	56	38	62	55	54	23	19	18	37	25	28	TRUE	-1.15414	FALSE	0.0564789	FALSE	0.707638	5.86225
comp115284_c0	PREDICTED: protein kinase C and casein kinase substrate in neurons protein 2-like n=1 Tax=Aplysia californica RepID=UPI000359C7F2	4147	3629	4264	2580	1707	1399	2734	2343	2474	1853	2343	2235	1504	1526	1203	1328	1224	1187	TRUE	-1.15395	TRUE	-0.791856	TRUE	0.90597	11.9705
comp144536_c0	Protein neuralized n=1 Tax=Crassostrea gigas RepID=K1QWV6_CRAGI	119	133	88	89	108	111	92	116	102	89	89	102	41	52	35	56	52	57	TRUE	-1.1534	FALSE	-0.00320088	FALSE	0.516588	6.82715
comp87115_c0	Metallophosphoesterase 1 n=1 Tax=Crassostrea gigas RepID=K1Q7I9_CRAGI	164	164	163	92	56	70	99	56	103	70	69	63	61	61	87	31	51	31	TRUE	-1.15307	TRUE	-1.12817	FALSE	0.287409	7.35487
comp137067_c0	NA	183	191	206	127	169	196	196	213	185	187	204	204	80	106	73	84	90	57	TRUE	-1.1521	FALSE	-0.224869	FALSE	0.0622162	7.5943
comp141056_c1	NA	157	196	174	165	169	187	249	183	173	149	193	172	77	74	55	61	90	115	TRUE	-1.15125	FALSE	0.0862008	FALSE	0.390603	7.45482
comp108797_c0	NA	57	68	84	89	95	76	85	92	76	58	91	48	27	43	35	31	33	41	TRUE	-1.15084	FALSE	0.189263	FALSE	-0.304906	6.12383
comp44886_c0	NA	32	39	36	26	32	22	30	35	37	23	29	21	16	12	15	11	13	18	TRUE	-1.15067	FALSE	-0.328473	FALSE	0.342497	5.16089
comp127693_c0	Uncharacterized protein n=1 Tax=Lottia gigantea RepID=V4AQE6_LOTGI	204	138	133	123	146	253	549	775	745	258	270	366	65	75	68	90	71	82	TRUE	-1.15039	FALSE	0.143427	FALSE	0.0835668	7.31151
comp134200_c1	NA	410	397	378	444	350	333	555	495	473	440	431	459	107	129	179	206	213	202	TRUE	-1.1503	FALSE	0.10841	FALSE	0.649817	8.62553
comp138825_c0	NA	5182	4786	5257	4514	4125	2453	4090	4394	4026	3608	3907	3942	1982	1987	1902	2091	1854	2046	TRUE	-1.14993	FALSE	-0.306458	FALSE	0.486687	12.3092
comp137178_c0	NA	61	74	68	47	30	63	60	91	45	34	38	41	26	32	27	24	24	23	TRUE	-1.1498	FALSE	-0.488707	FALSE	0.290716	6.07879
comp133497_c0	NA	134	146	177	61	38	45	82	81	79	43	80	38	46	71	51	30	47	31	TRUE	-1.14934	TRUE	-1.34241	FALSE	1.04063	7.24728
comp137987_c0	NA	27	21	14	20	21	23	22	20	14	15	17	20	6	5	4	21	13	8	TRUE	-1.14859	FALSE	0.425288	FALSE	1.36947	4.36706
comp51221_c0	NA	53	52	51	32	33	43	43	59	42	35	44	29	20	20	24	21	20	15	TRUE	-1.14812	FALSE	-0.467033	FALSE	0.31224	5.70495
comp114809_c0	NA	12	10	4	6	16	21	11	21	11	8	12	13	2	6	4	7	5	7	TRUE	-1.14804	FALSE	0.67227	FALSE	-0.0984624	3.13658
comp110817_c0	Pyruvate kinase n=1 Tax=Danaus plexippus RepID=G6CJ88_DANPL	1408	1175	1050	1261	1313	871	1142	1200	1035	1072	1265	1161	543	649	491	550	468	498	TRUE	-1.14789	FALSE	-0.1064	FALSE	-0.0715405	10.2431
comp130500_c0	Uncharacterized protein (Fragment) n=1 Tax=Takifugu rubripes RepID=H2U2K6_TAKRU	35	40	35	23	32	22	28	22	33	33	37	42	20	9	13	13	18	12	TRUE	-1.14772	FALSE	-0.356219	FALSE	0.497001	5.19467
comp82527_c0	NA	152	171	159	133	166	142	141	140	136	164	159	154	48	67	73	71	76	82	TRUE	-1.14695	FALSE	-0.0169363	FALSE	0.402396	7.32612
comp85530_c0	NA	50	52	35	59	44	58	52	56	43	38	37	65	19	16	13	24	26	34	TRUE	-1.14691	FALSE	0.354974	FALSE	0.614873	5.51882
comp134913_c1	NA	20	14	12	25	11	6	9	16	21	17	16	10	7	7	7	2	6	10	TRUE	-1.14683	FALSE	-0.275098	FALSE	-0.0318698	3.95247
comp130629_c0	Arginine and glutamate-rich protein 1-A n=1 Tax=Crassostrea gigas RepID=K1RBE7_CRAGI	34	22	26	42	20	23	29	42	25	23	29	21	14	11	16	10	21	4	TRUE	-1.14622	FALSE	-0.136266	FALSE	-0.296251	4.79232
comp107148_c0	Protogenin n=1 Tax=Crassostrea gigas RepID=K1QDZ3_CRAGI	594	510	476	450	490	445	560	555	560	605	648	664	281	250	204	201	185	224	TRUE	-1.14614	FALSE	-0.225609	FALSE	-0.07119	9.04256
comp140713_c0	NA	334	276	262	327	281	304	302	265	286	270	292	401	138	126	127	132	151	130	TRUE	-1.1457	FALSE	0.0478105	FALSE	0.020861	8.18509
comp139224_c0	NA	87	78	78	94	101	83	91	71	79	80	81	71	38	39	42	40	41	36	TRUE	-1.14544	FALSE	0.0910322	FALSE	-0.208189	6.34735
comp137652_c0	NA	689	801	804	532	543	559	567	482	592	570	512	578	256	261	250	340	336	334	TRUE	-1.14488	FALSE	-0.218551	TRUE	0.884549	9.57798
comp138241_c0	NA	86	99	72	34	22	36	70	71	67	21	38	36	30	39	37	29	15	12	TRUE	-1.14421	TRUE	-1.3402	FALSE	0.586859	6.42453
comp133729_c0	NA	1171	1147	1383	1089	1077	852	890	709	797	902	820	804	496	498	594	430	478	546	TRUE	-1.14298	FALSE	-0.247786	FALSE	0.166235	10.2683
comp121644_c0	NA	23	24	14	13	15	19	16	10	18	13	19	10	8	19	4	9	6	4	TRUE	-1.14206	FALSE	-0.532031	FALSE	-0.300782	4.37514
comp103856_c0	NA	15	8	14	12	12	17	16	15	15	18	22	13	4	8	8	7	2	6	TRUE	-1.14183	FALSE	-0.0894959	FALSE	-0.532698	3.64471
comp117522_c0	Rootletin n=1 Tax=Crassostrea gigas RepID=K1QGF9_CRAGI	58	43	51	35	38	31	18	25	33	29	27	30	24	19	15	22	12	25	TRUE	-1.14162	FALSE	-0.408783	FALSE	0.579822	5.67177
comp116721_c0	NA	40	45	40	22	18	33	31	24	21	14	15	17	19	18	16	10	13	15	TRUE	-1.14001	TRUE	-0.708451	FALSE	0.292537	5.37665
comp139123_c3	NA	201	205	185	193	158	163	294	295	240	154	170	124	85	81	74	86	86	91	TRUE	-1.1386	FALSE	-0.123141	FALSE	0.341011	7.6236
comp132607_c0	Pol-like protein n=1 Tax=Danio rerio RepID=Q76IM1_DANRE	188	180	170	89	70	98	180	137	135	96	110	90	70	71	43	77	68	39	TRUE	-1.13848	TRUE	-0.743078	TRUE	1.06324	7.48755
comp122545_c0	Calexcitin B n=1 Tax=Doryteuthis pealeii RepID=Q95P71_DORPE	16	33	16	35	23	45	8	20	17	21	15	18	12	19	19	9	9	8	TRUE	-1.13822	FALSE	0.111548	FALSE	-1.59305	4.43797
comp74088_c0	NA	19	21	15	10	12	19	5	2	8	5	13	15	7	8	8	6	8	7	TRUE	-1.13809	FALSE	-0.359435	FALSE	0.250473	4.20214
comp132046_c0	NA	22	11	21	9	11	14	25	17	30	8	6	5	10	10	8	0	5	7	TRUE	-1.13733	TRUE	-0.880469	FALSE	-0.548231	4.16923
comp143981_c0	NA	142	116	129	139	177	128	196	173	104	140	158	163	59	62	48	74	67	70	TRUE	-1.13714	FALSE	0.21753	FALSE	0.123661	7.01445
comp47735_c0	NA	13	13	4	28	22	22	19	17	20	23	27	25	5	6	5	10	7	11	TRUE	-1.13555	TRUE	1.0626	FALSE	-0.431999	3.32831
comp47143_c0	Protein neuralized n=1 Tax=Crassostrea gigas RepID=K1QWV6_CRAGI	114	161	170	149	155	156	152	142	166	120	116	137	69	78	64	61	64	76	TRUE	-1.13505	FALSE	-0.00720828	FALSE	-0.119471	7.20724
comp130248_c0	NA	78	46	57	48	49	43	50	45	41	39	46	66	21	19	22	34	25	26	TRUE	-1.1349	FALSE	-0.144075	FALSE	0.836395	5.92272
comp135555_c0	NA	53	29	43	35	17	20	35	22	22	35	19	27	18	15	13	12	16	18	TRUE	-1.13464	FALSE	-0.591441	FALSE	0.868082	5.39014
comp122312_c0	NA	26	29	23	26	28	22	30	32	35	29	26	16	24	2	9	11	12	12	TRUE	-1.13455	FALSE	-0.0551742	FALSE	0.0131855	4.70626
comp125360_c0	NA	32	21	29	22	19	46	33	37	44	16	23	29	18	11	22	7	11	9	TRUE	-1.13441	FALSE	-0.283351	FALSE	-1.00873	4.79642
comp44505_c1	NA	223	228	236	268	192	154	269	282	186	184	179	182	85	116	103	105	102	82	TRUE	-1.13316	FALSE	-0.165082	FALSE	0.100683	7.8386
comp113798_c0	PREDICTED: solute carrier family 25 member 40-like n=1 Tax=Aplysia californica RepID=UPI00035940D0	141	139	118	67	66	76	115	98	102	81	94	102	50	48	42	62	41	39	TRUE	-1.13209	TRUE	-0.645739	FALSE	0.936179	7.0528
comp49349_c0	NA	23	17	29	16	5	14	30	24	22	12	9	13	5	12	6	5	14	5	TRUE	-1.13114	FALSE	-0.697864	FALSE	1.03507	4.50888
comp100268_c0	NA	179	152	182	143	121	98	159	132	82	131	145	136	92	101	59	43	52	57	TRUE	-1.13111	TRUE	-0.605673	FALSE	-0.200715	7.42084
comp49684_c0	NA	24	27	25	31	16	18	22	16	26	14	15	16	14	15	13	5	11	8	TRUE	-1.13066	FALSE	-0.474698	FALSE	-0.497763	4.67493
comp97229_c0	PREDICTED: cathepsin Z-like isoform X2 n=1 Tax=Oreochromis niloticus RepID=UPI0003945C8F	4633	4705	5426	4314	3479	2022	6657	7503	6232	3311	4554	3910	1934	1993	1730	1899	1855	1819	TRUE	-1.13037	TRUE	-0.410708	FALSE	0.568732	12.2648
comp142135_c3	NA	176	184	193	184	200	194	186	176	214	166	190	147	80	96	61	82	85	114	TRUE	-1.13005	FALSE	0.107071	FALSE	0.187263	7.52488
comp137655_c0	NA	94	71	111	108	53	59	47	65	79	60	52	58	31	36	38	25	37	56	TRUE	-1.12982	FALSE	-0.223461	FALSE	0.538436	6.52146
comp122805_c1	Uncharacterized protein (Fragment) n=1 Tax=Lottia gigantea RepID=V3ZG86_LOTGI	90	64	73	63	79	69	67	69	69	69	81	100	20	31	32	48	47	24	TRUE	-1.12939	FALSE	0.0594808	FALSE	0.601668	6.24494
comp122081_c0	NA	31	18	39	18	14	27	16	19	16	24	15	22	7	11	3	15	15	16	TRUE	-1.12901	FALSE	-0.0943777	FALSE	1.75472	4.86633
comp135693_c0	NA	58	46	42	44	69	48	45	44	55	47	39	62	20	26	29	17	22	27	TRUE	-1.12882	FALSE	0.0133001	FALSE	-0.316498	5.61588
comp130235_c0	PREDICTED: flocculation protein FLO11-like, partial n=1 Tax=Danio rerio RepID=UPI00038382DD	2862	2992	3115	2344	2164	1449	3021	3517	3199	2493	2817	2754	1391	1290	1125	1089	1018	917	TRUE	-1.12882	TRUE	-0.512023	FALSE	0.259206	11.5457
comp90554_c0	NA	49	42	42	40	35	49	39	27	48	27	34	31	18	26	18	19	16	21	TRUE	-1.12723	FALSE	-0.152409	FALSE	-0.011812	5.47103
comp151817_c0	NA	6	21	8	12	14	12	14	20	10	23	15	13	2	7	5	6	5	7	TRUE	-1.12722	FALSE	0.172902	FALSE	0.196252	3.4883
comp142974_c0	NA	109	68	116	92	116	157	49	50	50	41	66	80	38	43	38	59	52	71	TRUE	-1.12664	TRUE	0.394016	FALSE	0.303741	6.61269
comp106314_c0	NA	31	32	47	23	14	29	44	35	40	23	23	24	17	14	14	14	13	10	TRUE	-1.12518	FALSE	-0.640929	FALSE	0.460077	5.19147
comp137861_c2	NA	60	59	61	78	61	74	69	50	77	63	62	33	32	27	22	35	31	31	TRUE	-1.12514	FALSE	0.202196	FALSE	0.0114372	5.90473
comp106288_c0	NA	51	50	41	44	32	81	57	42	67	47	32	53	33	32	21	15	20	18	TRUE	-1.12449	FALSE	-0.15888	FALSE	-0.834724	5.56795
comp114714_c0	NA	235	244	229	324	229	252	370	380	371	154	216	208	108	106	112	122	114	128	TRUE	-1.1242	FALSE	0.150548	FALSE	-0.0107555	7.88399
comp124049_c0	NA	24	23	18	22	8	20	23	19	19	18	22	30	6	10	10	8	10	9	TRUE	-1.12266	FALSE	-0.333326	FALSE	0.458125	4.46038
comp104521_c0	Putative uncharacterized protein (Fragment) n=1 Tax=Branchiostoma floridae RepID=C3ZZS0_BRAFL	36	37	39	160	13	51	73	170	106	21	64	19	15	31	4	27	10	58	TRUE	-1.12208	TRUE	0.888747	FALSE	0.158755	5.22971
comp124713_c0	ATPase family AAA domain-containing protein 1 n=1 Tax=Pteropus alecto RepID=L5JNN2_PTEAL	56	44	46	42	35	53	23	34	42	51	40	46	21	25	18	21	22	21	TRUE	-1.12198	FALSE	-0.147808	FALSE	0.18792	5.60995
comp126719_c0	NA	61	73	66	35	30	41	40	36	35	27	38	18	38	20	37	16	19	12	TRUE	-1.12169	TRUE	-0.989189	FALSE	-0.104344	6.05809
comp103405_c0	NA	23	13	14	23	28	23	16	10	16	13	16	15	12	10	6	7	11	11	TRUE	-1.12166	FALSE	0.398199	FALSE	-0.501052	4.05996
comp128856_c0	NA	795	819	791	491	429	447	637	616	637	403	491	465	278	342	371	214	265	268	TRUE	-1.12089	TRUE	-0.69512	FALSE	0.408213	9.64646
comp127451_c0	PREDICTED: CG12264-like n=1 Tax=Saccoglossus kowalevskii RepID=UPI0001CBBEF4	399	321	440	387	306	273	378	428	421	294	251	349	141	173	117	195	150	202	TRUE	-1.1206	FALSE	-0.088405	FALSE	0.625366	8.59529
comp141993_c0	NA	66	80	84	88	134	135	63	70	62	93	87	100	43	34	31	34	68	59	TRUE	-1.12049	TRUE	0.60065	FALSE	-0.0722341	6.26084
comp99732_c0	Uncharacterized protein n=1 Tax=Strongylocentrotus purpuratus RepID=W4ZIP2_STRPU	13	17	22	23	45	32	13	10	16	15	13	20	12	10	3	18	5	22	TRUE	-1.11944	TRUE	0.946616	FALSE	-0.0565696	4.09178
comp99699_c0	NA	17	18	12	18	22	22	12	17	19	11	14	13	7	6	9	10	6	11	TRUE	-1.11933	FALSE	0.345536	FALSE	-0.104559	3.96384
comp48381_c0	NA	68	75	68	79	76	89	98	80	98	66	90	79	30	26	27	49	41	35	TRUE	-1.1193	FALSE	0.29174	FALSE	0.377528	6.13838
comp107994_c0	NA	28	31	54	35	42	48	35	39	31	20	15	17	21	12	27	13	19	17	TRUE	-1.11913	FALSE	-0.0270881	FALSE	-0.491727	5.23383
comp92662_c0	NA	7	9	13	13	20	19	8	11	11	16	20	16	5	3	4	6	10	8	TRUE	-1.11902	TRUE	0.841594	FALSE	-0.0327761	3.26327
comp140143_c1	NA	445	510	646	540	458	545	494	329	382	436	470	489	254	293	209	261	198	234	TRUE	-1.11893	FALSE	-0.0861851	FALSE	-0.0682883	9.05866
comp127209_c0	NA	24	22	19	37	31	29	17	12	19	23	16	22	9	16	7	13	10	18	TRUE	-1.11871	FALSE	0.450167	FALSE	-0.141913	4.46098
comp85453_c0	NA	58	54	46	19	29	30	30	19	40	18	27	19	21	20	22	13	14	20	TRUE	-1.11811	TRUE	-0.835593	FALSE	0.567182	5.72407
comp45062_c0	NA	150	149	196	116	156	128	140	152	143	114	126	160	65	71	58	75	82	64	TRUE	-1.11738	FALSE	-0.162643	FALSE	0.471197	7.36107
comp140342_c0	NA	514	415	563	532	488	388	792	556	682	400	465	482	274	258	174	208	240	187	TRUE	-1.11695	FALSE	-0.119883	FALSE	-0.0639712	8.95839
comp49459_c0	NA	939	864	799	748	811	662	718	899	942	638	770	747	354	486	413	300	315	361	TRUE	-1.11681	TRUE	-0.276663	FALSE	-0.129873	9.76059
comp128290_c0	NA	70	94	94	64	59	84	107	106	117	71	110	98	45	44	42	25	26	33	TRUE	-1.1164	TRUE	-0.446631	FALSE	-0.316674	6.4238
comp134802_c0	NA	728	675	916	583	540	435	478	329	513	392	526	597	217	320	256	374	294	329	TRUE	-1.11636	FALSE	-0.293166	TRUE	0.907714	9.59384
comp109577_c0	NA	34	55	52	45	41	49	57	52	58	44	58	52	27	31	14	19	19	18	TRUE	-1.11572	FALSE	-0.174505	FALSE	-0.283298	5.54294
comp136344_c0	NA	234	266	229	145	196	211	128	116	121	158	190	170	95	107	91	106	100	96	TRUE	-1.11562	FALSE	-0.27026	FALSE	0.434601	7.92508
comp132852_c0	Protein phosphatase 1 regulatory subunit 3B n=1 Tax=Crassostrea gigas RepID=K1QN36_CRAGI	1154	1188	1073	914	1098	941	1166	1169	1234	1047	1057	1101	518	527	577	388	432	500	TRUE	-1.11546	FALSE	-0.242244	FALSE	-0.0871332	10.1532
comp119025_c0	NA	78	88	93	54	59	60	62	80	72	60	60	52	35	33	30	27	47	30	TRUE	-1.11536	FALSE	-0.389645	FALSE	0.658218	6.43348
comp127693_c1	NA	188	110	139	148	166	221	655	718	722	204	255	390	68	62	51	93	75	99	TRUE	-1.11513	TRUE	0.349726	FALSE	0.272236	7.19267
comp104000_c0	NA	12	21	22	7	13	17	14	2	5	9	16	12	7	3	8	7	4	12	TRUE	-1.11483	FALSE	-0.276912	FALSE	0.813622	4.17567
comp137801_c0	NA	152	132	125	108	88	124	114	91	85	81	88	83	58	71	60	65	42	44	TRUE	-1.11375	FALSE	-0.378801	FALSE	0.0265941	7.0921
comp136493_c0	NA	104	140	162	45	48	44	78	128	73	33	25	43	66	40	35	53	30	32	TRUE	-1.11344	TRUE	-1.13119	TRUE	1.26948	7.0744
comp113629_c0	NA	52	56	71	29	34	37	54	55	46	37	36	39	21	17	28	16	26	22	TRUE	-1.11336	FALSE	-0.593263	FALSE	0.759616	5.89212
comp125747_c0	NA	11	18	18	47	11	15	13	21	6	10	15	25	8	10	3	6	7	18	TRUE	-1.113	FALSE	0.535515	FALSE	0.0146126	3.92784
comp121535_c0	NA	77	97	114	51	77	76	51	64	59	52	65	64	33	36	48	31	56	24	TRUE	-1.11287	FALSE	-0.379293	FALSE	0.352078	6.57457
comp75349_c0	NA	13	20	20	3	11	11	9	12	16	13	11	10	7	9	6	5	4	5	TRUE	-1.11272	FALSE	-0.924643	FALSE	0.360626	4.12028
comp112639_c0	NA	162	170	166	164	162	170	154	188	155	153	148	183	73	66	75	95	61	88	TRUE	-1.11272	FALSE	0.0315512	FALSE	0.192592	7.37554
comp123359_c0	NA	108	106	112	53	54	58	83	59	70	51	77	63	49	34	46	26	37	37	TRUE	-1.11222	TRUE	-0.806376	FALSE	0.612586	6.76156
comp127087_c2	NA	39	44	22	42	25	47	38	37	41	33	27	44	14	19	16	23	13	16	TRUE	-1.11146	FALSE	0.0506622	FALSE	-0.0123693	5.13421
comp106670_c0	NA	15	30	13	59	38	55	30	15	17	34	38	40	16	11	6	14	22	25	TRUE	-1.1113	TRUE	1.17038	FALSE	-0.465699	4.28199
comp89110_c0	Uncharacterized protein (Fragment) n=1 Tax=Ficedula albicollis RepID=U3JP21_FICAL	10	18	20	12	16	16	10	9	14	21	14	15	3	12	13	3	8	4	TRUE	-1.11123	FALSE	-0.384471	FALSE	-0.918087	3.96251
comp102803_c1	NA	76	52	60	31	56	47	38	31	35	24	29	28	24	11	17	34	37	27	TRUE	-1.1111	FALSE	-0.0717053	FALSE	1.36423	5.9766
comp119761_c0	Uncharacterized protein n=1 Tax=Capitella teleta RepID=R7VFJ5_CAPTE	570	493	618	271	270	253	431	399	481	268	328	259	153	193	157	224	234	192	TRUE	-1.11063	TRUE	-0.606636	TRUE	1.45507	9.13052
comp95812_c0	Uncharacterized protein n=1 Tax=Lottia gigantea RepID=V4CLF0_LOTGI	38	37	37	18	34	29	25	31	23	44	49	52	17	20	12	14	8	20	TRUE	-1.11032	FALSE	-0.39456	FALSE	0.275986	5.22697
comp104021_c0	NA	14	10	17	12	21	31	11	17	18	10	26	17	6	7	5	13	13	4	TRUE	-1.10906	FALSE	0.654405	FALSE	0.0239215	3.75725
comp140869_c0	NA	1171	1236	1214	1431	1255	1189	1052	988	1032	1196	1294	1138	521	582	457	659	576	680	TRUE	-1.10754	FALSE	0.154766	FALSE	0.200215	10.2369
comp131064_c0	NA	25	24	28	22	20	26	22	26	17	16	16	12	14	18	6	7	14	10	TRUE	-1.10745	FALSE	-0.263551	FALSE	-0.0807347	4.69178
comp84993_c1	TSC22 domain family protein 1 n=1 Tax=Crassostrea gigas RepID=K1RCL6_CRAGI	200	216	153	143	182	131	158	156	164	166	175	164	66	84	108	86	73	62	TRUE	-1.10693	FALSE	-0.306587	FALSE	0.0749524	7.5673
comp78767_c0	NA	848	733	834	1192	920	484	1098	1005	933	789	813	677	313	420	392	420	389	389	TRUE	-1.10689	FALSE	0.0882266	FALSE	-0.00907864	9.65313
comp134643_c0	NA	12	14	11	20	23	33	11	12	10	27	20	23	3	7	1	17	6	18	TRUE	-1.10667	TRUE	1.27454	FALSE	0.931384	3.61911
comp124515_c0	NA	27	23	27	23	21	25	22	25	26	22	20	21	10	14	8	7	15	14	TRUE	-1.10666	FALSE	-0.0933399	FALSE	0.360262	4.68786
comp140696_c0	NA	91	91	105	72	78	105	87	106	81	70	108	89	42	44	26	39	41	60	TRUE	-1.10659	FALSE	-0.0331762	FALSE	0.508704	6.57702
comp138598_c0	NA	45	44	40	26	49	37	32	26	28	43	57	48	27	11	14	18	22	21	TRUE	-1.10594	FALSE	-0.0773833	FALSE	0.373393	5.43332
comp140282_c0	NA	255	219	211	195	205	225	207	191	210	195	166	199	93	93	72	111	123	118	TRUE	-1.1047	FALSE	0.0342308	FALSE	0.590912	7.83794
comp102554_c0	NA	8	16	11	19	22	23	16	20	5	12	14	13	10	9	5	8	7	6	TRUE	-1.10267	FALSE	0.504916	FALSE	-1.13653	3.51937
comp134301_c0	NA	51	48	26	50	48	60	55	55	43	36	43	39	23	24	25	16	15	28	TRUE	-1.10247	FALSE	0.100832	FALSE	-0.599028	5.39084
comp50277_c1	NA	72	86	127	89	102	115	134	111	112	75	107	86	53	36	54	42	45	44	TRUE	-1.10172	FALSE	0.0143386	FALSE	-0.265883	6.5593
comp140192_c0	NA	61	80	72	79	35	47	48	47	48	60	46	54	30	32	32	25	22	32	TRUE	-1.10147	FALSE	-0.424882	FALSE	0.195554	6.1518
comp117881_c0	NA	19	11	17	12	16	27	13	24	13	9	16	7	5	3	13	12	9	4	TRUE	-1.10141	FALSE	0.181688	FALSE	-0.0413005	3.96031
comp129205_c0	NA	232	222	253	187	179	246	178	184	177	204	197	182	109	134	107	91	82	97	TRUE	-1.09876	FALSE	-0.276134	FALSE	-0.164544	7.88031
comp134526_c0	NA	18	16	14	26	23	20	27	25	31	11	20	10	8	6	12	8	11	9	TRUE	-1.09827	FALSE	0.346633	FALSE	-0.449506	3.99139
comp60532_c0	NA	16	11	19	9	14	13	14	19	19	8	9	5	14	5	8	4	6	3	TRUE	-1.09729	FALSE	-0.620355	FALSE	-0.725117	3.9397
comp19578_c0	NA	17	31	14	32	20	18	18	15	22	14	18	20	8	8	10	13	12	10	TRUE	-1.09705	FALSE	0.186397	FALSE	0.239907	4.37065
comp131555_c0	NA	17	16	22	26	35	26	5	12	9	32	27	42	8	8	6	18	8	17	TRUE	-1.09532	TRUE	0.723258	FALSE	0.254296	4.18419
comp81610_c0	NA	89	116	115	73	59	43	49	37	39	56	40	50	72	12	82	19	20	25	TRUE	-1.09511	TRUE	-1.08326	FALSE	-0.519922	6.73179
comp144450_c0	NA	308	309	283	291	524	336	245	273	240	368	250	385	154	132	149	212	140	175	TRUE	-1.09476	TRUE	0.324853	FALSE	-0.0869537	8.22959
comp86322_c0	AE-like protein n=1 Tax=Doryteuthis pealeii RepID=A4K8Z5_DORPE	15	11	16	13	17	11	9	14	15	20	23	29	4	8	13	6	5	4	TRUE	-1.09352	FALSE	-0.310695	FALSE	-0.784673	3.81719
comp29242_c0	Uncharacterized protein n=1 Tax=Lottia gigantea RepID=V4AQC7_LOTGI	23	15	12	26	16	9	11	16	10	19	13	29	2	12	10	5	9	8	TRUE	-1.09325	FALSE	-0.121063	FALSE	-0.114446	4.05852
comp137556_c1	NA	14	11	15	26	27	27	14	10	11	15	18	21	5	5	6	15	12	11	TRUE	-1.09294	TRUE	1.04022	FALSE	0.234325	3.72231
comp136362_c0	NA	18	18	14	22	9	17	10	14	15	12	13	14	2	10	10	5	9	9	TRUE	-1.09286	FALSE	-0.0919455	FALSE	0.127448	4.04706
comp133368_c0	PREDICTED: sorting nexin-30-like n=1 Tax=Aplysia californica RepID=UPI00035A2B90	90	77	110	88	80	97	74	75	64	94	134	113	45	33	31	42	39	62	TRUE	-1.09267	FALSE	0.0599057	FALSE	0.463217	6.52445
comp128960_c0	NA	56	62	76	66	82	84	87	84	67	66	106	67	18	26	39	53	22	40	TRUE	-1.09206	FALSE	0.312011	FALSE	0.189323	6.00725
comp137381_c0	NA	200	187	189	122	128	144	175	125	138	107	136	121	49	67	66	91	98	86	TRUE	-1.09152	FALSE	-0.201325	TRUE	1.13139	7.58592
comp135634_c0	NA	187	190	145	174	127	162	153	112	147	136	115	155	70	83	60	72	94	84	TRUE	-1.09139	FALSE	-0.070148	FALSE	0.414464	7.44221
comp45169_c0	Uncharacterized protein n=1 Tax=Astyanax mexicanus RepID=W5KSG6_ASTMX	580	573	565	630	431	365	371	442	369	359	429	446	301	389	217	226	140	207	TRUE	-1.09028	TRUE	-0.411767	FALSE	-0.379961	9.16153
comp83863_c0	NA	32	35	43	50	46	31	38	31	35	27	28	25	26	31	22	6	13	13	TRUE	-1.08996	FALSE	-0.297059	FALSE	-1.47991	5.18886
comp129018_c1	NA	9	17	8	7	22	14	10	12	7	8	10	13	3	11	4	6	3	9	TRUE	-1.08984	FALSE	0.242448	FALSE	-0.462939	3.47509
comp127106_c0	NA	15	26	21	26	35	39	9	11	7	13	13	15	13	7	7	14	13	22	TRUE	-1.0895	TRUE	0.73228	FALSE	0.194145	4.37707
comp37707_c0	NA	245	216	260	268	208	135	194	198	181	160	117	179	75	116	87	112	88	146	TRUE	-1.08939	FALSE	-0.0859731	FALSE	0.575982	7.90934
comp91306_c0	Putative uncharacterized protein n=1 Tax=Caenorhabditis remanei RepID=E3NLS5_CAERE	15	19	7	26	16	14	12	11	14	13	13	13	12	8	7	10	4	4	TRUE	-1.08932	FALSE	0.0910519	FALSE	-0.99436	3.74988
comp26370_c0	NA	16	37	21	15	17	22	20	10	8	21	11	19	6	12	12	3	14	13	TRUE	-1.08918	FALSE	-0.320208	FALSE	0.422669	4.61989
comp119964_c0	NA	15	15	17	13	29	33	27	19	21	36	22	13	13	5	14	14	6	6	TRUE	-1.08895	FALSE	0.353884	FALSE	-1.03339	3.97096
comp79455_c0	NA	95	106	116	26	38	41	52	41	58	63	53	73	32	43	35	29	25	38	TRUE	-1.08893	TRUE	-1.11163	TRUE	1.30564	6.7185
comp104098_c0	Spinster-like protein 1 n=1 Tax=Crassostrea gigas RepID=K1QTC7_CRAGI	94	112	104	63	56	69	90	117	105	75	101	82	33	66	46	27	44	22	TRUE	-1.08891	TRUE	-0.725329	FALSE	0.0767939	6.68718
comp125766_c2	Poly [ADP-ribose] polymerase 12 n=1 Tax=Crassostrea gigas RepID=K1QLE1_CRAGI	16	17	12	19	20	23	10	11	10	22	17	21	12	3	7	16	6	6	TRUE	-1.08868	FALSE	0.394177	FALSE	-0.157872	3.90694
comp129248_c0	Poly [ADP-ribose] polymerase 12 n=1 Tax=Crassostrea gigas RepID=K1QLE1_CRAGI	25	21	20	40	25	38	18	21	22	40	41	40	19	8	12	13	12	14	TRUE	-1.08863	FALSE	0.38179	FALSE	-0.594891	4.45983
comp139854_c0	NA	254	232	260	234	269	281	148	170	183	149	149	232	99	121	78	172	126	123	TRUE	-1.08817	FALSE	0.195213	FALSE	0.430128	7.95771
comp22415_c0	Uncharacterized protein n=1 Tax=Lottia gigantea RepID=V4A647_LOTGI	20	10	15	3	16	21	12	10	12	13	4	13	9	7	4	5	11	5	TRUE	-1.08772	FALSE	-0.0817252	FALSE	0.135655	3.92331
comp140731_c2	NA	29	35	39	25	27	32	28	26	32	20	38	31	20	24	18	12	7	9	TRUE	-1.08717	TRUE	-0.600846	FALSE	-0.845088	5.10144
comp100160_c0	Uncharacterized protein n=1 Tax=Lottia gigantea RepID=V4AQE6_LOTGI	23	22	18	10	9	9	62	107	53	39	27	34	5	11	12	5	6	5	TRUE	-1.0871	TRUE	-1.11641	FALSE	0.409811	4.42112
comp46305_c0	NA	17	14	7	9	10	18	12	16	11	13	7	13	4	10	6	6	4	5	TRUE	-1.08685	FALSE	-0.197346	FALSE	-0.38812	3.67014
comp121970_c0	NA	14	22	28	9	8	12	18	26	37	6	3	10	6	10	11	3	7	7	TRUE	-1.08656	TRUE	-1.01945	FALSE	0.471531	4.40723
comp41269_c0	NA	46	56	40	23	42	49	46	62	41	40	46	33	29	23	23	14	17	17	TRUE	-1.08609	FALSE	-0.431517	FALSE	-0.379076	5.56438
comp75375_c0	PREDICTED: protein ECT2-like n=1 Tax=Aplysia californica RepID=UPI00035947DD	40	27	24	22	20	34	19	14	22	17	22	20	18	16	17	10	10	10	TRUE	-1.08601	FALSE	-0.477553	FALSE	-0.496276	4.94996
comp128545_c0	NA	26	21	23	23	14	23	30	21	29	8	15	13	9	10	8	15	8	11	TRUE	-1.08562	FALSE	-0.102412	FALSE	0.512039	4.53882
comp127202_c1	NA	83	105	102	56	71	62	76	84	52	51	43	21	41	28	56	22	42	37	TRUE	-1.08556	TRUE	-0.533904	FALSE	0.27746	6.58788
comp51234_c0	NA	15	16	15	16	12	13	13	15	7	13	13	8	7	6	4	7	8	9	TRUE	-1.08514	FALSE	0.0189656	FALSE	0.713345	3.91366
comp114870_c0	NA	153	111	159	91	63	78	120	112	116	74	96	79	51	64	39	39	82	38	TRUE	-1.08452	TRUE	-0.59724	FALSE	0.931133	7.1408
comp125659_c0	NA	153	140	140	97	80	82	160	167	112	86	86	75	55	67	65	47	49	46	TRUE	-1.08362	TRUE	-0.662677	FALSE	0.352224	7.17201
comp116853_c0	NA	249	215	281	224	197	259	338	332	373	200	202	279	132	174	122	77	100	74	TRUE	-1.0832	TRUE	-0.356166	FALSE	-0.638481	7.95651
comp95354_c0	NA	22	31	35	31	24	32	27	20	22	25	22	23	15	14	10	17	12	15	TRUE	-1.08301	FALSE	0.0151079	FALSE	0.247052	4.86744
comp44739_c0	NA	18	25	27	40	51	54	30	29	35	38	25	32	18	18	16	17	15	17	TRUE	-1.08298	TRUE	0.650706	FALSE	-1.16298	4.53809
comp111375_c0	Amidophosphoribosyltransferase n=1 Tax=Crassostrea gigas RepID=K1RDC9_CRAGI	1146	1136	1132	823	873	788	849	940	986	978	931	1043	439	508	470	456	504	413	TRUE	-1.08272	FALSE	-0.330401	FALSE	0.412223	10.1524
comp143716_c0	Uncharacterized protein (Fragment) n=1 Tax=Sarcophilus harrisii RepID=G3WJR2_SARHA	335	281	384	283	292	189	344	332	320	367	253	224	111	201	169	157	106	93	TRUE	-1.08162	TRUE	-0.42249	FALSE	-0.043441	8.38175
comp111683_c0	Putative low-density lipoprotein receptor (Fragment) n=1 Tax=Rhipicephalus pulchellus RepID=L7MIX8_9ACAR	18	14	14	7	18	17	23	9	11	14	10	13	10	10	7	6	3	6	TRUE	-1.08123	FALSE	-0.343617	FALSE	-0.803708	3.93196
comp108937_c0	NA	12	15	24	23	27	29	24	12	13	20	28	35	8	10	13	11	10	8	TRUE	-1.08115	FALSE	0.36248	FALSE	-0.843146	4.06742
comp120025_c0	NA	27	37	28	28	27	33	20	20	17	35	43	26	8	3	24	11	20	17	TRUE	-1.08095	FALSE	0.0336562	FALSE	0.403652	4.94653
comp104743_c0	Protein YIPF6 n=1 Tax=Crassostrea gigas RepID=K1QNR7_CRAGI	133	87	83	75	103	114	90	93	117	93	94	87	41	64	39	67	43	34	TRUE	-1.08094	FALSE	-0.0579483	FALSE	0.0608053	6.67101
comp100550_c0	Uncharacterized protein n=1 Tax=Crassostrea gigas RepID=K1PQ63_CRAGI	184	175	197	139	122	141	134	128	124	143	162	184	65	66	58	106	85	74	TRUE	-1.08088	FALSE	-0.18112	FALSE	0.957939	7.53203
comp133428_c0	NA	92	24	115	3	3	4	50	71	16	3	2	5	38	26	48	3	4	1	TRUE	-1.08046	TRUE	-4.30687	FALSE	0.666747	6.27051
comp110926_c0	NA	25	24	11	9	8	12	18	15	22	9	13	10	5	9	12	8	4	5	TRUE	-1.07916	TRUE	-0.958612	FALSE	0.477743	4.34674
comp81776_c0	NA	53	47	38	37	41	51	44	49	35	34	25	48	31	20	14	35	20	8	TRUE	-1.0791	FALSE	-0.126355	FALSE	0.0188603	5.53465
comp100571_c0	NA	20	21	18	13	10	13	16	2	5	15	6	12	8	7	7	5	10	8	TRUE	-1.079	FALSE	-0.504529	FALSE	0.759408	4.29482
comp132209_c0	Uncharacterized protein n=1 Tax=Anolis carolinensis RepID=R4GDJ0_ANOCA	57	52	54	81	67	92	80	82	76	74	80	70	35	41	33	30	23	28	TRUE	-1.07899	FALSE	0.198457	FALSE	-0.954301	5.76978
comp101992_c0	PREDICTED: uncharacterized protein LOC101342654 n=1 Tax=Trichechus manatus latirostris RepID=UPI0002C451F6	277	244	268	170	160	156	182	174	176	199	185	287	110	100	92	93	113	99	TRUE	-1.07895	TRUE	-0.48368	FALSE	0.721119	8.04129
comp128615_c0	Uncharacterized protein n=1 Tax=Capitella teleta RepID=R7TG67_CAPTE	1573	1365	1708	1494	1583	1236	896	836	750	796	694	1053	494	566	404	999	834	944	TRUE	-1.07825	TRUE	0.211291	TRUE	1.03348	10.5967
comp117356_c0	Uncharacterized protein n=1 Tax=Lottia gigantea RepID=V4AEC4_LOTGI	34	27	42	31	29	35	26	26	21	28	32	24	10	10	17	21	19	16	TRUE	-1.07805	FALSE	0.058864	FALSE	0.656565	5.10695
comp129992_c0	Uncharacterized protein n=1 Tax=Lottia gigantea RepID=V3YYD7_LOTGI	312	307	268	347	345	365	263	256	249	377	311	424	134	135	145	177	146	180	TRUE	-1.07741	FALSE	0.247128	FALSE	0.0314912	8.20912
comp121845_c0	NA	32	46	48	13	8	10	16	19	6	17	18	14	24	15	13	1	2	21	TRUE	-1.0751	TRUE	-1.68715	FALSE	1.03532	5.38093
comp99007_c0	NA	11	12	33	10	7	7	15	10	14	8	13	7	7	8	4	7	9	4	TRUE	-1.07438	FALSE	-0.749099	FALSE	1.30428	4.20835
comp134862_c0	NA	309	297	306	340	370	444	412	278	280	353	375	376	159	118	133	180	187	201	TRUE	-1.07433	TRUE	0.370541	FALSE	0.128087	8.24714
comp123906_c0	NA	32	37	28	16	14	30	25	19	22	23	28	12	14	9	13	10	15	15	TRUE	-1.07408	FALSE	-0.444001	FALSE	0.882434	5.02444
comp46107_c0	Uncharacterized protein n=1 Tax=Pelodiscus sinensis RepID=K7F8F3_PELSI	70	51	61	61	41	28	28	31	29	50	34	41	25	32	13	28	27	25	TRUE	-1.07402	FALSE	-0.304242	FALSE	0.761906	5.93106
comp35160_c0	NA	176	157	218	107	166	182	81	70	88	91	53	121	58	82	33	123	90	97	TRUE	-1.07397	FALSE	0.0766116	TRUE	1.12614	7.5213
comp122049_c0	NA	306	355	284	322	351	326	371	325	336	248	248	328	125	154	148	172	159	165	TRUE	-1.07379	FALSE	0.112835	FALSE	0.133945	8.29851
comp127276_c0	NA	15	13	10	18	19	17	20	10	10	6	13	19	8	1	7	9	9	8	TRUE	-1.07269	FALSE	0.508521	FALSE	0.0699487	3.64597
comp103017_c0	Tetratricopeptide repeat protein 30B (Fragment) n=1 Tax=Hydra vulgaris RepID=T2MA52_HYDVU	84	98	115	69	79	96	110	88	106	75	85	78	25	30	26	62	67	48	TRUE	-1.07231	FALSE	0.139823	TRUE	1.39874	6.62155
comp50786_c1	Uncharacterized protein n=1 Tax=Bombyx mori RepID=H9J343_BOMMO	148	134	132	105	113	78	82	90	90	128	99	105	44	48	39	54	74	80	TRUE	-1.0717	FALSE	-0.130125	TRUE	1.17046	7.10838
comp117087_c0	PREDICTED: D-arabinose 1-dehydrogenase-like n=1 Tax=Megachile rotundata RepID=UPI000258DD60	49	83	86	66	38	71	188	212	166	73	90	96	15	25	18	36	50	42	TRUE	-1.07113	FALSE	0.109203	TRUE	1.491	6.17664
comp125833_c0	NA	31	24	19	48	32	22	33	31	27	40	33	29	20	14	15	14	6	14	TRUE	-1.07108	FALSE	0.0780896	FALSE	-0.93159	4.6416
comp131967_c0	NA	137	179	167	187	168	174	195	123	207	128	161	124	89	103	76	70	55	88	TRUE	-1.07036	FALSE	-0.0357621	FALSE	-0.45758	7.32538
comp136869_c9	NA	186	175	174	152	117	160	208	217	175	140	155	146	85	76	114	58	77	50	TRUE	-1.06966	TRUE	-0.43152	FALSE	-0.260151	7.47853
comp142196_c0	NA	67	43	46	61	74	97	28	22	31	35	40	52	18	20	18	54	46	29	TRUE	-1.0695	TRUE	0.733626	FALSE	0.622901	5.71407
comp105069_c0	NA	46	32	31	20	16	19	39	37	29	18	16	17	16	25	13	8	8	11	TRUE	-1.06879	TRUE	-1.0149	FALSE	0.0370885	5.1994
comp137055_c0	NA	282	270	245	296	228	322	333	467	333	261	362	320	77	126	118	154	148	156	TRUE	-1.06871	FALSE	0.201303	FALSE	0.430517	8.05467
comp111253_c1	Coatomer subunit alpha n=1 Tax=Crassostrea gigas RepID=K1QET2_CRAGI	0	0	67	81	0	0	0	0	116	0	0	0	0	0	60	0	0	0	TRUE	-1.06776	TRUE	-1.03639	TRUE	-26.6652	4.43075
comp135870_c0	NA	23	22	21	35	36	58	24	15	16	19	26	23	7	12	22	10	21	18	TRUE	-1.06769	TRUE	0.686822	FALSE	-0.727504	4.46558
comp138119_c1	NA	54	49	49	26	28	60	67	49	59	48	36	36	27	30	16	21	12	24	TRUE	-1.06741	FALSE	-0.41244	FALSE	0.0694221	5.66792
comp141703_c0	NA	478	504	527	324	358	361	452	462	492	336	438	403	227	201	187	181	208	217	TRUE	-1.06654	TRUE	-0.374552	FALSE	0.510879	8.97347
comp25322_c0	Enhancer of polycomb-like protein 1 n=1 Tax=Crassostrea gigas RepID=K1PT10_CRAGI	19	11	13	9	12	17	14	11	8	9	8	7	10	3	3	7	5	11	TRUE	-1.0651	FALSE	-0.011784	FALSE	0.666389	3.86359
comp105353_c0	NA	23	36	30	63	46	45	24	37	26	28	30	31	14	10	20	23	27	19	TRUE	-1.06497	TRUE	0.692527	FALSE	-0.12681	4.89333
comp116029_c1	NA	23	19	28	28	17	25	13	25	19	25	15	23	7	10	10	15	11	12	TRUE	-1.06369	FALSE	0.107236	FALSE	0.495521	4.52842
comp131940_c0	Zinc finger protein castor-like protein 1 n=1 Tax=Crassostrea gigas RepID=K1R6H0_CRAGI	80	51	49	82	78	99	79	71	76	55	60	82	35	54	34	25	37	26	TRUE	-1.06313	FALSE	0.160293	FALSE	-0.981098	5.92018
comp107688_c0	NA	28	32	17	19	25	23	35	19	27	22	13	21	14	12	11	11	11	11	TRUE	-1.06259	FALSE	-0.21301	FALSE	0.0646013	4.69928
comp118815_c0	NA	30	44	30	34	16	18	26	26	16	28	14	25	9	23	14	16	9	11	TRUE	-1.06156	FALSE	-0.587129	FALSE	0.316928	5.11169
comp22066_c0	NA	34	40	42	40	26	47	33	42	38	29	25	42	28	17	12	14	20	18	TRUE	-1.06104	FALSE	-0.111713	FALSE	-0.038739	5.27061
comp139467_c0	NA	86	91	106	183	183	167	109	103	100	128	141	128	44	40	60	89	61	91	TRUE	-1.06017	TRUE	0.838221	FALSE	-0.189521	6.5518
comp130323_c1	NA	48	45	41	111	90	85	50	42	48	72	66	50	25	34	27	36	36	39	TRUE	-1.06001	TRUE	0.818714	FALSE	-0.700797	5.48275
comp126302_c0	NA	88	81	100	110	97	108	70	35	57	116	98	136	29	25	39	50	71	62	TRUE	-1.05993	TRUE	0.430655	FALSE	0.742873	6.48398
comp131192_c0	NA	129	118	154	88	66	99	91	82	75	58	84	73	75	48	65	37	45	46	TRUE	-1.05963	TRUE	-0.661089	FALSE	0.11549	7.06248
comp136334_c0	NA	622	515	683	630	615	540	389	371	313	398	287	432	243	239	217	331	324	373	TRUE	-1.05912	FALSE	0.149695	FALSE	0.588699	9.24544
comp127997_c0	NA	74	59	73	56	88	90	90	70	75	73	65	59	30	36	27	40	35	43	TRUE	-1.0589	FALSE	0.219494	FALSE	0.149004	6.10046
comp130206_c0	NA	11	15	10	10	22	25	18	9	14	11	22	18	9	10	1	8	1	15	TRUE	-1.05887	FALSE	0.558299	FALSE	-0.412313	3.54882
comp61301_c0	PREDICTED: uncharacterized protein LOC100369872 n=1 Tax=Saccoglossus kowalevskii RepID=UPI0003F06733	30	29	22	25	25	27	25	34	26	34	24	29	17	10	17	11	14	7	TRUE	-1.05867	FALSE	-0.26185	FALSE	-0.390022	4.76624
comp97507_c0	Calcium-dependent secretion activator 1 n=1 Tax=Crassostrea gigas RepID=K1QEE5_CRAGI	30	32	34	40	38	53	24	27	29	38	46	50	10	7	23	27	21	18	TRUE	-1.05862	FALSE	0.486922	FALSE	0.20356	5.00158
comp119108_c0	NA	17	17	23	15	15	14	19	6	30	18	28	21	4	9	12	9	6	8	TRUE	-1.05845	FALSE	-0.342933	FALSE	0.250664	4.23445
comp111343_c0	NA	15	25	17	29	34	37	24	15	20	27	33	44	13	8	12	20	11	11	TRUE	-1.05726	TRUE	0.65322	FALSE	-0.455134	4.23795
comp95784_c0	NA	14	11	2	25	16	27	7	9	11	3	9	16	1	7	14	1	1	18	TRUE	-1.05711	FALSE	0.782145	FALSE	-1.40822	3.1791
comp102892_c0	Putative uncharacterized protein n=1 Tax=Branchiostoma floridae RepID=C3YWQ8_BRAFL	42	25	35	42	37	46	28	22	14	38	45	36	22	10	10	22	17	27	TRUE	-1.05706	FALSE	0.361365	FALSE	0.402028	5.10504
comp133429_c1	NA	849	968	1141	1063	784	487	1314	1376	1281	702	834	830	412	533	407	409	405	377	TRUE	-1.05706	TRUE	-0.300225	FALSE	0.163596	9.94449
comp20357_c0	NA	19	25	23	13	16	13	23	9	12	13	23	14	9	9	13	9	7	6	TRUE	-1.05703	FALSE	-0.630538	FALSE	0.133488	4.47677
comp139583_c0	NA	92	105	101	64	86	108	107	91	114	65	88	101	48	44	37	39	57	44	TRUE	-1.05686	FALSE	-0.111543	FALSE	0.306241	6.62842
comp140963_c1	NA	137	139	131	192	190	185	173	165	136	175	162	211	58	70	47	91	78	121	TRUE	-1.05677	TRUE	0.541893	FALSE	0.265318	7.08079
comp45506_c0	NA	239	285	320	138	226	229	158	191	196	96	256	175	141	89	93	125	143	104	TRUE	-1.05608	FALSE	-0.276855	FALSE	0.696641	8.13405
comp119642_c0	NA	17	19	22	12	8	14	10	9	9	12	13	10	13	3	9	10	3	6	TRUE	-1.05591	FALSE	-0.685808	FALSE	0.380894	4.25905
comp121703_c0	Josephin-2 n=1 Tax=Crassostrea gigas RepID=K1QUA2_CRAGI	106	106	118	50	32	58	90	90	115	29	58	49	51	37	49	37	24	29	TRUE	-1.05552	TRUE	-1.06089	FALSE	0.631116	6.77595
comp29093_c0	NA	36	50	48	34	27	49	54	44	52	40	47	39	23	16	26	15	17	19	TRUE	-1.05552	FALSE	-0.341191	FALSE	-0.0621734	5.46941
comp132501_c0	NA	105	88	83	59	60	89	108	96	86	71	66	76	63	37	35	39	33	29	TRUE	-1.05515	TRUE	-0.443712	FALSE	-0.00815691	6.53013
comp131706_c0	NA	17	17	19	10	18	20	6	9	11	9	12	15	7	7	4	19	4	8	TRUE	-1.0551	FALSE	0.152673	FALSE	0.817593	4.13237
comp107790_c0	NA	20	44	46	18	19	18	32	29	23	15	14	9	19	14	16	11	14	7	TRUE	-1.05479	TRUE	-0.890442	FALSE	0.365747	5.1852
comp66610_c0	Protease 1 n=1 Tax=Pneumocystis carinii RepID=Q96VI4_PNECA	27	21	22	22	28	19	18	15	20	19	24	24	14	9	13	9	9	13	TRUE	-1.05462	FALSE	-0.112357	FALSE	-0.204186	4.55626
comp114606_c0	Uncharacterized protein n=1 Tax=Eimeria praecox RepID=U6GIS2_9EIME	20	20	20	25	20	29	14	20	16	11	28	24	2	8	13	19	13	9	TRUE	-1.05458	FALSE	0.421365	FALSE	0.510154	4.31889
comp126226_c0	NA	8	23	26	25	20	25	22	19	14	14	16	17	19	9	5	9	6	12	TRUE	-1.05258	FALSE	0.0736213	FALSE	-0.539667	4.23601
comp124988_c0	NA	9	13	14	13	15	6	10	17	12	18	14	10	4	7	7	5	7	4	TRUE	-1.05225	FALSE	-0.152001	FALSE	-0.201618	3.55801
comp128937_c0	Putative uncharacterized protein n=1 Tax=Branchiostoma floridae RepID=C3YJC8_BRAFL	57	59	59	51	53	57	30	37	49	55	54	62	15	30	25	30	35	28	TRUE	-1.05199	FALSE	0.0272491	FALSE	0.547265	5.8682
comp118906_c0	NA	15	11	19	18	21	18	15	24	17	18	19	17	2	8	9	10	10	10	TRUE	-1.05138	FALSE	0.393787	FALSE	0.286303	3.91241
comp126310_c0	NA	11	19	14	7	19	39	16	6	21	17	16	11	6	11	10	10	11	5	TRUE	-1.0511	FALSE	0.371746	FALSE	-0.719849	3.86211
comp84540_c0	Dynein heavy chain 1, axonemal n=1 Tax=Crassostrea gigas RepID=K1PPI7_CRAGI	16	17	16	25	32	12	14	12	7	14	12	21	10	7	6	17	11	5	TRUE	-1.05066	FALSE	0.460049	FALSE	-0.0115321	4.02533
comp141089_c2	NA	38	48	58	28	49	64	19	21	16	25	38	36	22	20	26	24	24	22	TRUE	-1.05042	FALSE	-0.0146985	FALSE	0.0158872	5.5784
comp128217_c0	NA	52	36	33	34	29	52	77	75	82	55	59	41	19	23	22	17	27	8	TRUE	-1.04916	FALSE	-0.198875	FALSE	-0.241739	5.34695
comp104297_c0	NA	11	11	6	44	49	69	6	9	3	37	35	29	5	2	6	33	20	22	TRUE	-1.04852	TRUE	2.45071	FALSE	-0.122515	3.24413
comp119439_c0	Putative uncharacterized protein n=1 Tax=Dictyostelium purpureum RepID=F1A3T0_DICPU	189	155	205	158	152	201	163	127	173	161	171	210	81	62	83	91	92	103	TRUE	-1.04841	FALSE	0.0196602	FALSE	0.442675	7.5174
comp132987_c1	NA	581	660	608	429	423	379	511	363	419	414	543	372	247	291	262	178	289	227	TRUE	-1.04838	TRUE	-0.47083	FALSE	0.385655	9.26775
comp127087_c0	NA	37	29	45	42	30	34	30	32	35	33	47	42	15	11	16	22	21	19	TRUE	-1.0475	FALSE	0.0876175	FALSE	0.633529	5.21754
comp134428_c0	NA	119	103	127	126	159	167	116	113	111	128	140	155	58	86	52	78	64	53	TRUE	-1.04734	FALSE	0.235373	FALSE	-0.394277	6.85849
comp49197_c0	PREDICTED: uncharacterized protein KIAA2013 homolog n=1 Tax=Aplysia californica RepID=UPI00035944A9	529	448	523	420	389	349	397	384	418	496	422	516	191	196	187	238	236	239	TRUE	-1.04679	FALSE	-0.160802	FALSE	0.688854	8.96604
comp131128_c0	NA	19	28	18	18	22	28	42	25	24	18	22	15	8	22	11	13	7	5	TRUE	-1.04621	FALSE	-0.223296	FALSE	-0.73054	4.45167
comp42417_c0	Maternal embryonic leucine zipper kinase n=1 Tax=Crassostrea gigas RepID=K1Q7Q7_CRAGI	126	111	105	129	141	131	102	71	78	127	138	129	37	43	66	85	56	71	TRUE	-1.0455	FALSE	0.299785	FALSE	0.287549	6.83602
comp99552_c0	Uncharacterized protein n=1 Tax=Crassostrea gigas RepID=K1PRW9_CRAGI	236	258	226	281	309	255	211	275	243	264	179	337	84	103	86	135	116	229	TRUE	-1.04535	TRUE	0.404429	FALSE	0.592213	7.90702
comp144628_c0	NA	262	224	262	179	175	166	154	147	151	230	202	254	98	113	105	82	115	103	TRUE	-1.04446	FALSE	-0.393987	FALSE	0.452989	7.96255
comp82696_c0	NA	234	223	237	161	167	139	165	135	161	164	146	131	83	93	126	67	98	97	TRUE	-1.04445	TRUE	-0.469599	FALSE	0.356182	7.85307
comp82265_c0	Serine/threonine-protein kinase Sgk3 n=1 Tax=Crassostrea gigas RepID=K1QYA3_CRAGI	323	278	318	239	211	204	293	244	283	261	280	263	138	125	128	136	147	91	TRUE	-1.04439	FALSE	-0.369408	FALSE	0.427005	8.25898
comp113591_c0	Regulator of G-protein signaling 22 n=1 Tax=Crassostrea gigas RepID=K1PGP3_CRAGI	27	20	20	44	25	30	13	5	10	17	13	25	7	10	11	24	15	11	TRUE	-1.0437	FALSE	0.572252	FALSE	0.305634	4.49421
comp94351_c0	NA	25	36	42	12	22	14	18	26	23	10	14	15	20	23	12	6	5	11	TRUE	-1.04324	TRUE	-1.17857	FALSE	-0.219318	5.09712
comp142906_c0	NA	79	88	88	72	18	27	164	132	122	44	49	29	33	50	31	17	24	26	TRUE	-1.04305	TRUE	-1.09448	FALSE	0.476234	6.41065
comp134691_c0	NA	637	568	612	479	533	598	633	601	577	628	613	686	374	232	246	353	228	236	TRUE	-1.04283	FALSE	-0.144613	FALSE	0.111066	9.24259
comp136477_c0	NA	95	54	71	45	45	50	42	42	42	39	44	48	38	34	29	22	29	26	TRUE	-1.04266	TRUE	-0.589041	FALSE	0.284005	6.2026
comp140522_c0	NA	22	21	15	54	56	51	44	27	26	34	38	42	13	14	16	17	23	21	TRUE	-1.04242	TRUE	1.1167	FALSE	-0.958215	4.26771
comp121893_c0	NA	79	78	86	73	97	76	81	88	76	60	79	64	37	37	30	51	39	44	TRUE	-1.04234	FALSE	0.108949	FALSE	0.339561	6.34368
comp122600_c0	NA	17	17	39	28	37	51	18	21	23	24	17	20	15	16	11	18	17	15	TRUE	-1.04175	FALSE	0.533266	FALSE	-0.416592	4.583
comp127975_c0	NA	146	113	107	60	91	60	142	116	123	81	92	126	49	61	50	50	40	35	TRUE	-1.03975	TRUE	-0.664536	FALSE	0.423013	6.93337
comp126827_c0	NA	19	17	23	12	11	15	19	21	18	11	10	13	4	14	7	8	9	6	TRUE	-1.0397	FALSE	-0.497577	FALSE	0.555665	4.29911
comp79582_c0	NA	108	74	103	22	24	45	84	60	67	25	16	11	45	49	22	14	14	44	TRUE	-1.03954	TRUE	-1.30018	FALSE	1.00171	6.57336
comp137070_c0	NA	30	26	43	23	33	29	26	35	13	25	28	34	13	17	14	11	17	18	TRUE	-1.03869	FALSE	-0.135443	FALSE	0.292188	5.04627
comp119042_c0	NA	86	110	96	67	54	50	36	32	51	57	59	42	77	24	63	24	29	11	TRUE	-1.03679	TRUE	-1.01128	FALSE	-0.62059	6.60478
comp110731_c0	NA	42	26	41	32	15	35	13	31	26	20	30	17	19	12	18	15	14	15	TRUE	-1.03653	FALSE	-0.39605	FALSE	0.28075	5.19608
comp41687_c0	NA	52	50	62	81	75	71	61	72	63	56	68	63	23	26	29	50	29	32	TRUE	-1.03611	TRUE	0.44965	FALSE	0.0304697	5.76882
comp123115_c0	NA	9	13	4	20	24	28	8	7	8	13	27	14	6	2	4	6	11	16	TRUE	-1.03603	TRUE	1.40333	FALSE	-0.162502	3.10079
comp83393_c0	NA	149	154	192	136	69	95	199	193	165	65	102	71	54	84	49	53	92	57	TRUE	-1.03501	TRUE	-0.479146	FALSE	0.866352	7.36408
comp96365_c0	NA	14	20	9	23	14	17	11	7	3	9	11	10	5	8	4	11	8	11	TRUE	-1.03457	FALSE	0.452828	FALSE	0.526888	3.81984
comp120832_c3	NA	79	77	71	41	60	74	63	50	86	47	76	63	33	31	27	38	46	25	TRUE	-1.03435	FALSE	-0.18454	FALSE	0.61061	6.24802
comp131713_c0	NA	182	220	206	160	210	224	161	102	149	179	217	167	100	101	99	99	85	105	TRUE	-1.0327	FALSE	-0.0500662	FALSE	-0.0317867	7.6605
comp132815_c0	Putative uncharacterized protein n=1 Tax=Tribolium castaneum RepID=D6WXY7_TRICA	189	163	193	173	188	224	156	137	153	136	181	176	74	68	84	105	82	137	TRUE	-1.03251	FALSE	0.219166	FALSE	0.406185	7.50655
comp116385_c0	NA	91	123	101	70	57	51	102	81	67	54	64	50	46	31	51	37	44	32	TRUE	-1.03238	TRUE	-0.633379	FALSE	0.640275	6.70718
comp99136_c0	NA	15	12	11	18	17	22	7	12	10	8	15	12	5	5	10	10	6	10	TRUE	-1.03224	FALSE	0.492968	FALSE	-0.255967	3.6463
comp121665_c0	NA	15	17	18	18	19	18	24	16	19	19	17	18	7	11	13	7	6	6	TRUE	-1.03184	FALSE	-0.189687	FALSE	-0.901763	4.05634
comp127401_c0	NA	209	267	221	327	265	284	231	243	254	212	313	260	141	101	120	132	136	134	TRUE	-1.0315	FALSE	0.250946	FALSE	-0.176454	7.85895
comp35526_c0	Predicted protein n=1 Tax=Nematostella vectensis RepID=A7RSR8_NEMVE	1810	1947	2232	1425	1430	777	1655	1704	1339	1408	1391	1450	733	772	771	738	795	899	TRUE	-1.03139	TRUE	-0.450277	TRUE	0.819684	10.9629
comp85660_c0	NA	29	31	44	31	27	21	41	37	26	36	29	29	18	15	17	13	12	15	TRUE	-1.03097	FALSE	-0.416932	FALSE	0.106602	5.11576
comp131490_c0	NA	30	35	12	13	20	13	34	9	15	14	19	25	16	5	15	8	6	11	TRUE	-1.03081	FALSE	-0.680851	FALSE	0.231439	4.69376
comp130936_c0	NA	149	210	152	154	165	172	452	581	440	174	173	205	128	166	65	44	56	39	TRUE	-1.03076	TRUE	-0.484361	TRUE	-1.29792	7.40866
comp118922_c0	NA	222	225	249	296	304	251	276	268	284	242	236	249	125	123	131	115	117	144	TRUE	-1.03057	FALSE	0.175116	FALSE	-0.294605	7.85765
comp117140_c0	NA	51	51	60	29	22	26	33	19	23	22	29	17	27	20	28	11	16	16	TRUE	-1.02964	TRUE	-1.03016	FALSE	0.270974	5.75302
comp127715_c0	Adenylosuccinate lyase n=1 Tax=Crassostrea gigas RepID=K1PX07_CRAGI	2907	2513	3140	3169	2829	1701	2452	2847	2431	2834	2621	2784	1319	1362	1299	1381	1269	1336	TRUE	-1.0294	FALSE	-0.105003	FALSE	0.156081	11.4784
comp143110_c0	NA	60	64	45	32	31	61	79	71	106	55	70	57	42	19	32	21	21	11	TRUE	-1.02917	TRUE	-0.613898	FALSE	-0.411613	5.82355
comp77915_c0	NA	132	141	180	136	124	126	95	100	95	152	149	113	64	76	75	74	60	63	TRUE	-1.02792	FALSE	-0.218018	FALSE	0.0934937	7.23305
comp133938_c0	SCO-spondin n=1 Tax=Crassostrea gigas RepID=K1RAN3_CRAGI	40	41	25	63	70	65	51	60	51	61	55	88	24	31	14	20	23	36	TRUE	-1.0278	TRUE	0.633179	FALSE	-0.653612	5.1589
comp110240_c0	PREDICTED: uncharacterized protein LOC101239567, partial n=1 Tax=Hydra vulgaris RepID=UPI0002B4456B	44	41	46	53	67	48	48	41	32	40	29	54	26	26	20	33	17	25	TRUE	-1.02736	FALSE	0.234321	FALSE	-0.303153	5.44727
comp80491_c0	PREDICTED: fatty acid synthase-like isoform X2 n=1 Tax=Aplysia californica RepID=UPI000359551B	913	957	1032	867	1097	652	1004	926	996	991	1182	1166	373	392	481	547	460	456	TRUE	-1.02705	FALSE	-0.0291652	FALSE	0.378629	9.9177
comp39812_c0	NA	19	35	34	32	18	22	14	30	18	19	31	12	22	12	12	6	13	13	TRUE	-1.02695	FALSE	-0.400222	FALSE	-0.212829	4.85835
comp128526_c4	NA	29	23	23	16	22	39	34	36	32	17	17	18	14	15	14	16	5	12	TRUE	-1.02665	FALSE	-0.117611	FALSE	-0.404117	4.66368
comp112336_c0	NA	21	18	22	13	15	26	15	9	18	11	13	7	9	11	11	10	12	4	TRUE	-1.0254	FALSE	-0.257809	FALSE	-0.156692	4.34004
comp141563_c0	NA	86	88	92	141	152	109	63	47	88	112	138	87	33	62	45	67	53	66	TRUE	-1.02485	TRUE	0.507026	FALSE	-0.190034	6.4696
comp128598_c0	Centlein n=1 Tax=Crassostrea gigas RepID=K1PFI0_CRAGI	99	77	74	63	82	87	117	111	87	75	85	79	41	49	48	40	33	29	TRUE	-1.02453	FALSE	-0.238107	FALSE	-0.345051	6.38779
comp88601_c0	NA	30	26	10	22	18	30	40	25	26	23	35	21	10	3	12	10	13	18	TRUE	-1.02436	FALSE	0.209273	FALSE	0.585759	4.48618
comp106250_c0	NA	17	16	14	22	27	37	20	19	27	18	25	21	15	5	11	9	12	13	TRUE	-1.02395	FALSE	0.613618	FALSE	-0.70877	3.96514
comp145858_c0	NA	42	38	40	20	18	42	23	30	41	10	20	27	25	17	11	11	18	18	TRUE	-1.0238	FALSE	-0.459738	FALSE	0.443296	5.32768
comp126307_c0	NA	53	30	31	26	11	15	54	20	31	31	16	12	13	20	14	19	3	14	TRUE	-1.0234	TRUE	-0.942001	FALSE	0.832686	5.26175
comp78792_c0	NA	163	123	215	149	201	162	90	86	107	79	69	151	62	65	44	114	92	123	TRUE	-1.02315	TRUE	0.314946	FALSE	0.916888	7.38374
comp86791_c0	NA	23	11	13	10	11	12	22	26	28	16	9	6	7	9	7	3	4	10	TRUE	-1.02304	FALSE	-0.552345	FALSE	0.0771735	4.00007
comp121882_c0	NA	82	65	55	44	57	52	46	37	57	64	67	48	31	39	43	19	21	25	TRUE	-1.02277	TRUE	-0.567774	FALSE	-0.40211	6.08923
comp77939_c0	PREDICTED: oxysterol-binding protein-related protein 9-like n=1 Tax=Aplysia californica RepID=UPI00035946A6	266	254	251	277	211	215	261	288	216	241	270	318	96	136	109	122	135	126	TRUE	-1.0226	FALSE	-0.0559404	FALSE	0.310394	8.0067
comp140356_c0	NA	92	76	87	61	64	84	56	65	50	49	59	64	36	39	37	37	59	25	TRUE	-1.02222	FALSE	-0.177665	FALSE	0.392427	6.41607
comp127964_c0	Transaldolase n=1 Tax=Lottia gigantea RepID=V4C9W0_LOTGI	7522	7735	8374	8476	7573	3298	8119	8599	7054	6614	7607	6336	3812	3921	3345	3512	3275	3296	TRUE	-1.02219	FALSE	-0.23924	FALSE	0.153488	12.9434
comp111164_c0	NA	19	16	16	9	16	10	15	15	12	10	9	20	6	6	4	8	10	8	TRUE	-1.02158	FALSE	-0.170057	FALSE	1.20059	4.07249
comp135074_c0	NA	21	10	17	10	12	17	13	10	3	7	11	4	6	11	6	4	8	8	TRUE	-1.02155	FALSE	-0.306731	FALSE	0.0503488	4.0084
comp97290_c0	Hypoxanthine-guanine phosphoribosyltransferase n=1 Tax=Crassostrea gigas RepID=K1RH42_CRAGI	3252	3154	3256	2431	2391	1271	3121	3608	3025	2147	2556	2405	1567	1613	1204	1084	1090	1213	TRUE	-1.02106	TRUE	-0.570095	FALSE	0.294735	11.6532
comp74546_c0	NA	11	24	15	19	16	25	22	30	28	14	20	15	12	8	13	3	12	6	TRUE	-1.01992	FALSE	-0.0736978	FALSE	-0.872665	4.04202
comp105511_c0	NA	15	14	12	9	10	9	12	10	14	14	14	16	3	6	9	4	6	6	TRUE	-1.0192	FALSE	-0.475413	FALSE	0.422631	3.78216
comp140923_c0	NA	16	8	14	23	16	19	19	17	18	23	18	11	7	6	9	7	9	9	TRUE	-1.01917	FALSE	0.412467	FALSE	-0.442313	3.67831
comp112377_c0	Putative uncharacterized protein n=1 Tax=Trichoplax adhaerens RepID=B3S0H9_TRIAD	1659	1569	1493	1562	1526	1079	1642	1833	1590	1201	1452	1481	708	710	724	776	804	666	TRUE	-1.01895	FALSE	-0.102621	FALSE	0.248144	10.62
comp90074_c0	Uncharacterized protein n=1 Tax=Lottia gigantea RepID=V3ZIQ7_LOTGI	17	21	16	31	16	21	11	15	19	19	12	27	10	8	7	12	9	12	TRUE	-1.01877	FALSE	0.271856	FALSE	0.118575	4.18237
comp141010_c0	NA	1818	1702	1708	1678	1552	1212	1938	1782	1992	1401	1332	1442	718	880	639	827	775	934	TRUE	-1.01869	FALSE	-0.101135	FALSE	0.4194	10.7671
comp111749_c1	NA	28	28	22	31	35	31	35	25	18	28	26	30	12	24	9	15	17	11	TRUE	-1.01757	FALSE	0.159949	FALSE	-0.29713	4.71842
comp123122_c0	NA	19	21	29	22	18	20	13	5	12	19	16	21	8	10	17	8	11	9	TRUE	-1.01749	FALSE	-0.291198	FALSE	-0.191161	4.51709
comp121351_c0	NA	13	9	11	16	18	23	17	9	10	17	17	12	5	9	2	10	9	10	TRUE	-1.01707	TRUE	0.803466	FALSE	0.0712616	3.45945
comp139089_c0	NA	96	144	114	133	165	139	124	108	116	133	114	141	83	73	67	41	59	67	TRUE	-1.01705	FALSE	0.0558159	FALSE	-0.716807	6.87562
comp133408_c0	PREDICTED: uncharacterized protein LOC101850375 n=1 Tax=Aplysia californica RepID=UPI00035A2011	315	269	297	192	188	252	206	167	207	192	189	260	131	145	111	130	108	126	TRUE	-1.01659	FALSE	-0.360275	FALSE	0.396193	8.19814
comp116860_c1	NA	33	30	28	34	47	63	46	44	44	42	23	42	23	16	25	23	12	17	TRUE	-1.01585	FALSE	0.299179	FALSE	-0.982493	4.9362
comp78249_c0	NA	23	12	19	38	24	13	25	31	23	18	18	24	16	11	12	9	11	4	TRUE	-1.01574	FALSE	0.000283312	FALSE	-1.08911	4.19066
comp117720_c0	NA	51	69	71	59	46	49	65	51	46	36	51	50	36	42	26	36	17	16	TRUE	-1.01556	FALSE	-0.445794	FALSE	-0.25831	5.99047
comp116797_c0	NA	11	13	23	10	12	27	15	19	16	21	13	17	7	5	9	7	8	11	TRUE	-1.01551	FALSE	0.134183	FALSE	0.165591	3.93028
comp131519_c0	Uncharacterized protein n=2 Tax=Acyrthosiphon pisum RepID=J9K4X6_ACYPI	394	349	380	455	491	523	353	304	426	468	459	555	238	187	176	266	179	235	TRUE	-1.01531	TRUE	0.309172	FALSE	-0.208419	8.54801
comp136713_c0	NA	217	224	188	167	142	175	160	126	164	135	132	227	110	82	115	123	70	53	TRUE	-1.01486	TRUE	-0.38401	FALSE	0.0506794	7.71131
comp35763_c0	NA	44	30	24	16	22	31	25	31	24	18	21	29	16	7	21	9	21	11	TRUE	-1.0145	FALSE	-0.405196	FALSE	0.366801	5.04445
comp123395_c0	Uncharacterized protein n=1 Tax=Lottia gigantea RepID=V3ZN42_LOTGI	213	216	138	161	158	178	182	202	170	176	153	205	70	100	91	85	89	95	TRUE	-1.01414	FALSE	-0.133497	FALSE	0.234166	7.56558
comp94515_c0	NA	27	12	15	41	39	48	27	12	14	23	35	22	8	18	17	21	12	12	TRUE	-1.01383	TRUE	0.790728	FALSE	-1.18907	4.18218
comp146204_c0	NA	15	13	13	22	12	19	25	7	22	23	31	16	12	8	7	5	6	8	TRUE	-1.01335	FALSE	0.0354206	FALSE	-0.833692	3.75283
comp140673_c2	NA	673	553	718	747	739	576	405	329	358	424	352	514	202	283	216	469	342	469	TRUE	-1.01309	TRUE	0.330326	TRUE	0.788326	9.33941
comp147222_c0	NA	12	12	7	13	16	17	5	5	8	8	16	18	6	6	5	8	6	7	TRUE	-1.01227	FALSE	0.45725	FALSE	-0.316779	3.37507
comp127589_c0	NA	15	10	19	15	23	32	13	9	10	23	20	10	16	5	7	11	4	13	TRUE	-1.0122	FALSE	0.453501	FALSE	-0.651924	3.8532
comp118425_c0	Uncharacterized protein n=1 Tax=Lottia gigantea RepID=V4CBD2_LOTGI	28	28	22	20	9	14	18	24	22	21	11	18	8	9	13	11	10	10	TRUE	-1.01129	FALSE	-0.621038	FALSE	0.929632	4.71787
comp92631_c0	NA	14	19	21	19	24	10	13	12	14	8	18	23	7	14	10	12	3	7	TRUE	-1.01125	FALSE	-0.199217	FALSE	-0.465946	4.14293
comp123100_c1	NA	22	33	37	67	34	51	54	40	34	24	33	37	17	9	19	18	21	32	TRUE	-1.01018	TRUE	0.659827	FALSE	-0.0399551	4.928
comp141844_c2	NA	536	556	505	534	488	528	485	491	542	435	434	509	239	224	212	272	328	287	TRUE	-1.0094	FALSE	0.0928825	FALSE	0.442629	9.05582
comp128189_c0	Folylpolyglutamate synthase n=1 Tax=Capitella teleta RepID=R7TMQ3_CAPTE	244	257	233	195	242	203	147	208	162	179	237	244	88	143	83	100	153	120	TRUE	-1.00893	FALSE	-0.0580081	FALSE	0.455334	7.93528
comp24406_c0	NA	18	20	20	15	28	26	13	11	16	10	32	16	10	12	9	6	14	11	TRUE	-1.0087	FALSE	0.161706	FALSE	-0.302339	4.2552
comp95277_c0	NA	18	21	20	28	22	21	18	9	16	19	26	26	7	9	7	16	15	10	TRUE	-1.00752	FALSE	0.386855	FALSE	0.536346	4.3023
comp140951_c0	NA	2386	2436	2246	2463	2583	1709	2135	2418	2216	2359	2186	2245	1068	1250	1178	1196	1140	1047	TRUE	-1.00714	FALSE	-0.0623501	FALSE	0.0183983	11.2023
comp99156_c0	NA	19	26	29	19	9	16	19	25	19	4	12	13	15	10	10	10	4	11	TRUE	-1.00692	FALSE	-0.723946	FALSE	0.312406	4.63317
comp43348_c0	NA	42	38	36	45	45	68	62	55	65	49	51	44	25	14	16	44	19	18	TRUE	-1.00663	FALSE	0.45256	FALSE	0.112752	5.28092
comp145690_c0	NA	36	19	23	15	16	11	11	19	10	16	10	19	6	11	8	10	13	11	TRUE	-1.00634	FALSE	-0.486896	FALSE	1.36591	4.7006
comp91972_c0	NA	15	21	16	28	27	31	24	16	16	16	12	29	13	18	10	8	11	10	TRUE	-1.00632	FALSE	0.272016	FALSE	-1.19025	4.13558
comp140069_c0	NA	58	54	82	82	67	63	32	35	36	48	48	48	14	34	22	42	49	39	TRUE	-1.00562	FALSE	0.343941	FALSE	0.790912	6.01306
comp119284_c0	NA	20	13	13	22	30	31	14	16	16	13	12	16	5	9	5	21	14	10	TRUE	-1.00476	TRUE	0.925621	FALSE	0.33793	3.95442
comp133741_c0	Uncharacterized protein n=1 Tax=Lottia gigantea RepID=V4A1Q3_LOTGI	26	29	15	78	28	32	13	19	15	48	26	36	10	14	9	18	13	34	TRUE	-1.00339	TRUE	0.902108	FALSE	0.106615	4.55696
comp107934_c0	NA	17	23	19	9	18	20	14	16	20	11	13	11	10	7	10	5	14	8	TRUE	-1.00281	FALSE	-0.226885	FALSE	0.253165	4.30468
comp140266_c1	NA	11	15	11	18	15	15	10	15	6	10	9	11	8	5	6	2	8	11	TRUE	-1.00168	FALSE	0.269408	FALSE	-0.199172	3.58821
comp50987_c0	NA	28	40	42	38	50	44	40	37	32	39	38	59	23	18	13	19	19	28	TRUE	-1.00137	FALSE	0.25559	FALSE	0.0164261	5.19348
comp126882_c1	NA	26	27	26	10	20	14	24	14	22	21	27	8	13	16	22	1	8	4	TRUE	-1.00123	TRUE	-1.18199	FALSE	-1.11511	4.72457
comp122140_c0	Uncharacterized protein (Fragment) n=3 Tax=Felis catus RepID=M3WS07_FELCA	20	19	19	29	16	31	7	17	11	13	13	24	9	12	6	16	11	11	TRUE	-1.00045	FALSE	0.372851	FALSE	0.0886002	4.27194
comp136857_c0	NA	74	66	64	86	64	63	67	49	49	48	45	36	43	39	30	34	38	25	TRUE	-1.00026	FALSE	-0.0716863	FALSE	-0.237523	6.09847
comp135757_c0	NA	49	57	59	51	38	55	70	62	71	45	50	33	38	24	38	13	20	22	TRUE	-0.999567	FALSE	-0.454206	FALSE	-0.650263	5.77979
comp143099_c1	NA	2617	2482	2455	2315	2503	1741	2101	2239	2062	2570	2911	2736	1022	1046	1061	1382	1336	1215	TRUE	-0.999281	FALSE	-0.0286667	FALSE	0.533062	11.2981
comp139614_c0	NA	130	121	112	98	138	146	108	122	103	114	111	98	73	56	65	29	72	79	TRUE	-0.999006	FALSE	0.00261125	FALSE	-0.184768	6.9205
comp131926_c0	NA	23	23	16	44	37	61	18	21	22	32	41	38	14	15	12	24	17	19	TRUE	-0.998785	TRUE	0.933622	FALSE	-0.555738	4.39926
comp50786_c0	Calumenin-B n=2 Tax=Crassostrea gigas RepID=K1PV71_CRAGI	302	251	214	212	186	210	181	166	166	217	238	233	96	117	106	106	130	134	TRUE	-0.998664	FALSE	-0.169443	FALSE	0.559013	8.00071
comp121486_c0	NA	114	95	134	73	58	73	54	54	70	70	53	58	61	39	48	52	44	32	TRUE	-0.998598	TRUE	-0.597275	FALSE	0.539263	6.83405
comp131460_c0	NA	22	23	22	20	13	34	36	41	27	23	19	28	10	14	9	9	16	10	TRUE	-0.998562	FALSE	-0.0169095	FALSE	0.0853583	4.48827
comp118834_c0	NA	22	10	16	20	27	35	17	15	22	12	17	27	5	14	10	5	19	12	TRUE	-0.99809	FALSE	0.602305	FALSE	-0.4375	4.00854
comp131499_c0	Uncharacterized protein n=1 Tax=Lottia gigantea RepID=V4A4J5_LOTGI	366	271	374	256	306	350	341	337	332	333	292	359	203	173	179	144	122	145	TRUE	-0.997376	FALSE	-0.251999	FALSE	-0.285291	8.3971
comp102856_c0	UPF0638 protein B n=1 Tax=Crassostrea gigas RepID=K1QCJ2_CRAGI	90	49	104	91	74	74	62	44	54	75	63	81	27	33	30	42	36	69	TRUE	-0.997259	FALSE	0.184288	FALSE	0.748719	6.33652
comp113767_c0	NA	27	23	21	29	37	12	29	20	36	23	25	28	7	12	4	15	15	20	TRUE	-0.996554	FALSE	0.39504	FALSE	0.973417	4.57563
comp128028_c0	NA	33	47	35	18	12	19	23	22	29	12	14	12	19	17	9	12	14	13	TRUE	-0.99563	TRUE	-0.890161	FALSE	1.08742	5.25928
comp23058_c0	Zinc transporter 1 n=1 Tax=Crassostrea gigas RepID=K1RTH2_CRAGI	58	65	61	69	84	79	45	59	59	53	78	76	15	32	39	44	39	39	TRUE	-0.995529	FALSE	0.361366	FALSE	0.150413	5.94434
comp146064_c0	NA	67	52	50	57	49	43	46	45	55	55	56	48	29	36	43	20	17	15	TRUE	-0.995234	TRUE	-0.52025	FALSE	-0.878834	5.82396
comp130234_c0	NA	35	49	44	41	47	49	51	51	46	40	37	34	25	18	30	14	26	18	TRUE	-0.99388	FALSE	-0.0744737	FALSE	-0.46626	5.40596
comp123226_c0	NA	212	204	218	186	158	129	219	209	168	170	165	190	85	125	95	79	86	89	TRUE	-0.993823	TRUE	-0.391938	FALSE	0.171694	7.72355
comp108846_c0	Uncharacterized protein n=1 Tax=Lottia gigantea RepID=V4A1V8_LOTGI	35	21	29	13	16	14	16	15	26	23	10	17	12	14	8	9	12	11	TRUE	-0.99343	FALSE	-0.670087	FALSE	0.971177	4.82288
comp95680_c0	NA	11	16	20	16	19	14	13	15	10	18	13	16	7	7	9	5	12	8	TRUE	-0.99311	FALSE	0.0560761	FALSE	0.00749179	3.95658
comp136824_c0	NA	281	270	291	195	198	242	365	459	433	224	322	268	132	136	107	114	133	123	TRUE	-0.992466	FALSE	-0.287398	FALSE	0.395027	8.13201
comp143161_c1	NA	1808	1786	1895	1423	1548	1244	1307	1331	1323	1220	1144	1338	756	895	938	739	727	825	TRUE	-0.992387	TRUE	-0.315361	FALSE	0.203644	10.8371
comp117067_c0	Mitogen-activated protein kinase kinase kinase 13-B n=1 Tax=Crassostrea gigas RepID=K1QIA3_CRAGI	32	18	16	32	31	43	16	22	21	29	25	34	7	16	9	16	19	18	TRUE	-0.991886	TRUE	0.668008	FALSE	0.0742221	4.46429
comp116250_c0	NA	610	511	788	553	629	640	352	293	339	325	242	458	191	254	166	445	396	424	TRUE	-0.991885	TRUE	0.288787	TRUE	1.12003	9.31265
comp47050_c0	NA	11	16	8	7	18	17	11	6	12	14	15	13	2	3	8	11	8	6	TRUE	-0.989256	FALSE	0.489894	FALSE	0.458954	3.50854
comp141320_c2	NA	121	130	128	139	125	163	154	125	139	82	109	93	51	73	74	75	70	63	TRUE	-0.98721	FALSE	0.114475	FALSE	-0.115231	6.97951
comp48613_c0	NA	64	66	65	54	39	46	57	82	76	34	42	44	19	34	23	23	36	34	TRUE	-0.98669	FALSE	-0.25707	FALSE	0.811975	6.02637
comp119646_c0	NA	19	21	16	16	12	6	6	12	9	13	8	11	8	5	13	6	3	11	TRUE	-0.98658	FALSE	-0.65187	FALSE	0.35033	4.22469
comp127711_c0	NA	61	50	38	44	23	43	41	40	25	23	41	39	29	27	22	22	21	11	TRUE	-0.986506	FALSE	-0.53548	FALSE	-0.0388854	5.64754
comp105287_c0	NA	25	38	34	59	30	45	120	167	90	47	62	34	17	9	22	14	28	23	TRUE	-0.98642	FALSE	0.392616	FALSE	-0.00704858	5.00871
comp47982_c0	NA	15	12	19	7	16	28	17	10	9	19	22	12	10	14	11	3	7	5	TRUE	-0.984659	FALSE	-0.264157	FALSE	-1.41143	3.91517
comp145455_c0	NA	19	16	20	15	6	13	13	15	10	13	16	19	7	3	10	1	16	7	TRUE	-0.984423	FALSE	-0.45851	FALSE	0.933867	4.20162
comp129791_c0	NA	204	184	171	160	122	185	139	141	125	122	128	148	81	108	78	100	72	82	TRUE	-0.983492	FALSE	-0.219634	FALSE	0.204371	7.54184
comp140677_c6	NA	1064	1065	913	914	923	964	790	629	602	924	1179	1166	484	371	410	557	604	530	TRUE	-0.983223	FALSE	0.0553516	FALSE	0.537168	9.9859
comp144081_c0	NA	157	138	172	161	166	143	140	90	139	147	116	165	84	56	72	94	89	80	TRUE	-0.982912	FALSE	0.092065	FALSE	0.293169	7.28047
comp110727_c0	Uncharacterized protein n=1 Tax=Clonorchis sinensis RepID=G7Y3S0_CLOSI	15	19	31	31	17	26	18	15	26	23	23	24	13	8	8	13	14	13	TRUE	-0.982416	FALSE	0.240074	FALSE	0.329402	4.42328
comp85735_c0	NA	67	67	51	32	59	63	44	45	49	57	42	65	25	33	22	30	33	32	TRUE	-0.982162	FALSE	-0.0905154	FALSE	0.516557	5.95593
comp142820_c2	NA	420	350	280	328	262	242	266	207	208	172	208	210	156	200	132	160	169	140	TRUE	-0.981859	FALSE	-0.260282	FALSE	0.297016	8.45477
comp119212_c0	NA	22	18	17	34	19	49	28	19	20	22	36	21	3	16	7	13	22	18	TRUE	-0.981451	TRUE	0.858668	FALSE	0.207684	4.24367
comp136326_c0	NA	31	48	37	32	30	26	38	40	21	22	19	34	19	15	18	16	19	17	TRUE	-0.980781	FALSE	-0.290269	FALSE	0.393093	5.2631
comp93495_c0	Anion exchange protein 2 n=1 Tax=Crassostrea gigas RepID=K1P9X1_CRAGI	43	34	29	23	27	46	28	31	29	15	37	29	16	22	18	11	18	19	TRUE	-0.980008	FALSE	-0.188348	FALSE	-0.0360892	5.15442
comp130152_c0	PREDICTED: lethal(2) giant larvae protein homolog 1-like n=1 Tax=Aplysia californica RepID=UPI000359897E	514	453	467	441	493	499	462	475	479	501	525	573	246	188	216	300	301	205	TRUE	-0.979925	FALSE	0.0922578	FALSE	0.304179	8.90248
comp35649_c0	NA	113	101	79	54	85	63	71	66	59	67	79	68	26	41	52	34	37	62	TRUE	-0.979324	FALSE	-0.308241	FALSE	0.684988	6.61566
comp138960_c1	NA	106	93	90	97	112	107	78	80	82	84	76	114	47	50	46	40	68	56	TRUE	-0.978324	FALSE	0.128488	FALSE	0.0787827	6.59381
comp139737_c0	NA	244	210	195	132	113	110	258	224	214	119	120	122	97	110	76	86	79	68	TRUE	-0.978072	TRUE	-0.68924	FALSE	0.598644	7.75993
comp125399_c0	NA	17	22	37	6	5	14	33	29	18	13	20	12	8	6	15	11	8	4	TRUE	-0.978061	TRUE	-1.20133	FALSE	1.19671	4.65982
comp115964_c0	NA	21	11	13	10	12	17	4	10	17	11	14	15	3	9	9	9	6	7	TRUE	-0.977926	FALSE	-0.149087	FALSE	0.245893	3.91978
comp109811_c0	NA	14	18	17	10	7	14	13	12	15	13	10	7	14	12	9	1	2	4	TRUE	-0.977449	TRUE	-1.19447	FALSE	-1.75535	4.00594
comp25818_c0	NA	16	26	19	20	16	32	30	17	14	23	19	33	15	8	9	12	8	14	TRUE	-0.9774	FALSE	0.117356	FALSE	-0.0480041	4.35173
comp134832_c0	NA	209	180	255	135	138	156	157	155	157	122	135	153	134	100	101	83	75	58	TRUE	-0.97646	TRUE	-0.624126	FALSE	-0.0587107	7.746
comp104823_c0	Uncharacterized protein n=1 Tax=Capitella teleta RepID=R7VDI5_CAPTE	17	24	27	20	11	15	11	11	10	10	13	16	6	11	12	9	11	9	TRUE	-0.976122	FALSE	-0.42923	FALSE	0.558303	4.50311
comp133580_c0	Dentin sialophosphoprotein (Fragment) n=1 Tax=Trichechus manatus latirostris RepID=C9W8E3_TRIMA	11	15	20	19	12	16	12	7	7	6	12	13	6	8	4	14	10	4	TRUE	-0.975906	FALSE	0.176965	FALSE	0.59204	3.92754
comp137117_c0	NA	22	26	15	18	23	19	14	11	15	13	25	17	7	12	12	12	8	11	TRUE	-0.97494	FALSE	-0.0811854	FALSE	0.075047	4.402
comp137696_c0	NA	45	44	33	42	49	38	50	59	51	39	61	33	17	22	25	24	21	20	TRUE	-0.97463	FALSE	0.0391374	FALSE	-0.0609613	5.35591
comp137811_c3	NA	91	99	103	41	42	53	55	65	60	54	72	63	25	50	39	37	35	36	TRUE	-0.97459	TRUE	-0.745386	FALSE	1.02734	6.60577
comp137812_c1	NA	65	31	54	64	53	80	50	36	51	44	44	67	29	23	35	25	26	37	TRUE	-0.974452	FALSE	0.22467	FALSE	-0.370081	5.65601
comp100085_c0	PREDICTED: probable acyl-CoA dehydrogenase 6-like n=1 Tax=Falco cherrug RepID=UPI000387249B	504	443	397	217	247	247	262	299	275	230	235	292	195	216	188	160	143	152	TRUE	-0.974293	TRUE	-0.744239	FALSE	0.525197	8.80882
comp22725_c0	PREDICTED: protein FAN-like n=1 Tax=Aplysia californica RepID=UPI000359CA02	15	24	17	16	5	14	24	21	22	13	15	13	6	8	6	11	6	9	TRUE	-0.973804	FALSE	-0.37671	FALSE	1.0542	4.21518
comp120541_c0	NA	19	29	26	13	13	19	20	27	20	28	13	17	13	8	7	11	13	10	TRUE	-0.973671	FALSE	-0.3841	FALSE	0.982864	4.61504
comp122368_c0	Spinster-like protein 1 n=1 Tax=Crassostrea gigas RepID=K1QTC7_CRAGI	129	125	124	104	95	119	158	177	189	130	137	132	73	85	70	43	50	37	TRUE	-0.973548	TRUE	-0.463618	FALSE	-0.565175	6.9781
comp136413_c0	NA	21	11	13	18	28	20	13	20	16	17	18	13	15	3	4	9	10	15	TRUE	-0.973503	FALSE	0.545296	FALSE	0.0426035	3.92192
comp88757_c0	NA	10	17	12	7	11	23	15	15	24	9	14	15	9	18	2	2	5	6	TRUE	-0.973368	FALSE	-0.286195	FALSE	-1.24382	3.66552
comp132632_c0	Uncharacterized protein (Fragment) n=1 Tax=Loa loa RepID=E1FX57_LOALO	47	62	45	32	38	44	41	35	30	58	53	47	24	19	17	22	25	30	TRUE	-0.973244	FALSE	-0.176308	FALSE	0.771556	5.67644
comp133211_c0	NA	36	39	49	66	56	66	67	85	60	42	54	49	27	25	31	24	22	27	TRUE	-0.971854	FALSE	0.291155	FALSE	-0.784512	5.37114
comp132157_c0	NA	35	26	33	20	16	17	23	21	24	25	22	8	14	9	10	9	25	10	TRUE	-0.971695	FALSE	-0.434294	FALSE	1.2618	4.97783
comp143099_c2	Uncharacterized protein n=1 Tax=Xenopus tropicalis RepID=F6W5Y2_XENTR	401	464	409	463	498	270	408	348	428	468	516	479	156	182	169	304	243	223	TRUE	-0.971288	FALSE	0.157163	FALSE	0.651258	8.72978
comp42452_c0	P2X purinoceptor n=1 Tax=Lottia gigantea RepID=V4B103_LOTGI	524	522	505	476	412	430	725	891	834	412	460	463	265	305	192	316	175	215	TRUE	-0.970943	FALSE	-0.204084	FALSE	0.129785	9.01336
[truncated: 2,893 more rows]

## Sheet: Apo>Lux
Locus_id	Annotation (nr)	Apo1	Apo2	Apo3	Apo4	Apo5	Apo6	Lux1	Lux2	Lux3	Lux4	Lux5	Lux6	WT1	WT2	WT3	WT4	WT5	WT6	Infection	Log2(Lux/Apo)	Experiment	log2(B/A)	Interaction infection x Experiment	log2(Lux-B/Apo-A)	intercept
comp145802_c0	39 kDa suckerin protein n=1 Tax=Dosidicus gigas RepID=U5NYJ1_DOSGI	0	0	0	1	38	95	0	0	0	0	0	0	0	0	51	0	24	0	TRUE	-29.5351	TRUE	29.4625	FALSE	-32.3063	-26.5161
comp79429_c0	NA	0	1	0	0	66	155	1	0	0	0	0	1	2	0	75	0	46	0	TRUE	-6.89414	TRUE	6.81847	FALSE	-8.19121	-1.70147
comp137791_c0	NA	1	1	1	0	87	127	0	2	0	0	0	0	0	1	83	0	49	1	TRUE	-6.86531	TRUE	5.45223	TRUE	-30.9482	-0.117311
comp135818_c0	NA	0	1	0	0	15	66	0	0	1	0	0	0	0	0	181	0	37	0	TRUE	-6.43703	TRUE	5.33273	FALSE	-30.124	-1.70132
comp144874_c0	NA	1	3	0	0	50	92	1	0	0	1	0	0	0	0	56	0	26	0	TRUE	-6.29564	TRUE	4.86984	FALSE	-5.56205	0.298976
comp44736_c0	NA	2	2	0	1	77	73	1	1	0	1	0	0	0	0	117	0	73	0	TRUE	-5.80494	TRUE	4.70333	TRUE	-6.67284	0.294567
comp112665_c0	Uncharacterized protein n=1 Tax=Lottia gigantea RepID=V3ZVE9_LOTGI	6	0	0	1	146	186	2	0	0	3	1	1	1	0	208	0	183	2	TRUE	-5.71448	TRUE	5.27791	FALSE	-4.67762	1.09289
comp99538_c0	Uncharacterized protein (Fragment) n=1 Tax=Propionibacterium acnes HL027PA2 RepID=E6DI31_PROAA	141	43	0	6	2	1	2	4	0	2	1	1	2	2	4	7	2	3	TRUE	-4.58479	TRUE	-4.20026	TRUE	3.98353	5.96073
comp115121_c0	NA	17	5	22	57	0	0	0	2	4	0	0	0	213	10	13	0	13	11	TRUE	-3.80921	FALSE	-0.352333	TRUE	-25.1014	3.87814
comp120725_c0	NA	40	37	20	18	477	533	25	30	29	17	12	4	46	74	830	24	441	8	TRUE	-3.34808	TRUE	2.53989	TRUE	-4.78296	5.04107
comp121613_c0	NA	19	12	7	9	121	147	4	11	7	3	2	10	4	0	149	1	82	4	TRUE	-3.12317	TRUE	2.26035	TRUE	-3.38846	3.67337
comp137786_c0	NA	210	38	2	19	8	21	1	7	5	15	3	4	5	11	11	15	8	4	TRUE	-3.11011	TRUE	-2.04507	TRUE	3.17547	6.41325
comp124351_c0	NA	115	100	119	95	76	92	12	6	19	9	15	19	0	1	2	2	4	1	TRUE	-2.84183	FALSE	-0.365329	FALSE	0.507163	6.79508
comp60192_c0	NA	73	55	73	88	51	36	10	7	18	7	15	12	1	1	0	0	0	1	TRUE	-2.40349	FALSE	-0.300288	FALSE	0.0842086	6.06666
comp127874_c0	Uncharacterized protein n=4 Tax=Propionibacterium acnes RepID=E4DLA7_PROAA	71	13	1	0	3	22	1	1	3	10	2	4	5	22	4	18	15	3	TRUE	-2.34902	FALSE	-1.22105	TRUE	3.15671	4.86888
comp137250_c0	NA	16	7	16	10	64	57	5	10	4	3	5	8	1	2	78	8	65	6	TRUE	-2.31228	TRUE	1.31206	TRUE	-1.97773	3.71545
comp134564_c0	NA	2	1	2	1	26	55	0	1	2	4	4	6	4	2	47	4	28	4	TRUE	-2.24345	TRUE	3.64074	FALSE	-1.96429	0.618849
comp132991_c0	Uncharacterized protein n=1 Tax=Propionibacterium acnes HL053PA2 RepID=E6DUK6_PROAA	65	12	4	10	5	13	0	5	8	8	4	2	4	15	8	62	11	5	TRUE	-2.13714	TRUE	-1.3799	FALSE	1.61697	4.80852
comp136190_c0	NA	40	36	46	15	28	20	10	7	11	4	4	10	1	0	2	0	1	2	TRUE	-2.01492	TRUE	-0.946542	FALSE	0.197649	5.34453
comp135571_c0	NA	4	2	5	18	62	108	2	2	4	8	10	20	4	7	61	10	73	8	TRUE	-1.99579	TRUE	3.46116	FALSE	-2.05228	1.88126
comp139312_c0	Uncharacterized protein n=1 Tax=Propionibacterium acnes HL074PA1 RepID=E4E5K5_PROAA	72	8	2	6	2	21	1	2	7	13	3	6	5	16	4	42	14	4	TRUE	-1.78924	FALSE	-0.970581	TRUE	2.55418	4.82388
comp87289_c0	NA	0	29	1	1	1	2	0	1	0	3	4	2	91	3	148	6	2	0	TRUE	-1.78251	FALSE	-1.20732	TRUE	5.79226	3.28349
comp44947_c0	NA	2	3	1	6	25	61	1	4	3	5	3	12	5	9	27	4	28	9	TRUE	-1.76903	TRUE	3.02307	FALSE	-2.36167	1.10185
comp107101_c0	Uncharacterized protein n=1 Tax=Crassostrea gigas RepID=K1QQ73_CRAGI	25	18	32	32	17	33	5	2	9	5	11	13	3	0	4	4	9	0	TRUE	-1.73312	FALSE	0.199954	FALSE	0.647304	4.63884
comp27926_c0	NA	18	39	51	20	7	18	11	5	6	8	13	4	1	1	0	0	0	0	TRUE	-1.71247	FALSE	-0.961394	FALSE	1.38958	5.15705
comp120326_c1	Uncharacterized protein n=1 Tax=Crassostrea gigas RepID=K1QC17_CRAGI	93	59	69	53	37	64	17	10	23	15	11	37	2	3	3	4	2	1	TRUE	-1.68588	FALSE	-0.397285	FALSE	0.841402	6.20889
comp80569_c0	Uncharacterized protein (Fragment) n=1 Tax=Macaca mulatta RepID=F7H072_MACMU	46	29	36	6	8	4	13	4	9	6	4	6	1	0	0	1	1	2	TRUE	-1.67773	TRUE	-2.01263	FALSE	1.89272	5.22231
comp131946_c1	NA	54	45	90	35	36	37	24	15	21	8	11	17	0	2	1	1	1	1	TRUE	-1.6652	TRUE	-0.850531	FALSE	0.0658381	5.97656
comp141794_c0	NA	95	61	125	132	91	139	33	41	33	37	16	43	20	24	4	31	25	32	TRUE	-1.64982	FALSE	0.188175	FALSE	-0.482319	6.54224
comp120326_c0	NA	71	68	101	51	44	55	18	11	29	19	23	25	0	0	2	2	3	2	TRUE	-1.62348	FALSE	-0.511372	FALSE	0.831727	6.31874
comp100109_c0	NA	40	30	32	13	15	13	7	5	6	4	13	11	0	0	1	0	0	0	TRUE	-1.6177	FALSE	-0.842317	FALSE	1.96518	5.09267
comp88439_c0	Uncharacterized protein n=1 Tax=Crassostrea gigas RepID=K1QQ73_CRAGI	24	20	25	25	21	28	7	6	6	4	11	12	2	3	2	6	5	3	TRUE	-1.61305	FALSE	0.110649	FALSE	0.366352	4.5233
comp46269_c0	NA	32	25	30	15	19	15	12	6	9	3	13	4	4	2	1	2	2	3	TRUE	-1.60535	FALSE	-0.824793	FALSE	0.242104	4.86164
comp116952_c0	Uncharacterized protein n=1 Tax=Lottia gigantea RepID=V4B572_LOTGI	50	36	24	25	10	22	8	6	13	11	11	6	0	2	0	0	0	0	TRUE	-1.60393	FALSE	-0.799518	FALSE	0.968485	5.21231
comp125682_c0	NA	4	5	7	83	39	46	1	1	3	22	7	19	15	6	9	39	60	39	TRUE	-1.58877	TRUE	3.2075	FALSE	-0.40142	2.38982
comp101129_c0	NA	10	10	7	102	4	15	5	7	8	9	14	1	4	9	4	6	3	23	TRUE	-1.58069	TRUE	1.43583	FALSE	-1.86401	3.15083
comp118487_c0	Uncharacterized protein n=1 Tax=Lottia gigantea RepID=V3ZT83_LOTGI	84	64	54	13	24	37	11	11	14	17	21	21	10	5	14	10	4	10	TRUE	-1.56206	TRUE	-0.87102	TRUE	2.09516	6.08551
comp113178_c0	NA	26	23	20	18	21	28	3	1	4	9	12	15	3	8	3	4	4	5	TRUE	-1.55312	FALSE	0.32839	FALSE	2.03962	4.53701
comp98112_c0	Malignant fibrous histiocytoma-amplified sequence 1-like protein n=1 Tax=Crassostrea gigas RepID=K1QUH7_CRAGI	44	36	40	19	21	9	8	10	6	8	8	19	2	5	1	4	3	9	TRUE	-1.54159	FALSE	-0.839372	TRUE	1.87291	5.3344
comp135268_c0	NA	165	140	194	76	98	159	4	12	17	59	74	113	6	16	11	2	8	6	TRUE	-1.53221	TRUE	0.0979384	TRUE	3.40492	7.3762
comp132074_c0	NA	13	9	26	29	25	39	5	15	6	11	6	6	12	8	6	16	8	10	TRUE	-1.53155	FALSE	0.611514	FALSE	-1.08705	3.98251
comp25275_c0	NA	0	0	1	19	45	28	0	0	0	10	11	10	0	1	0	16	23	30	TRUE	-1.50826	TRUE	6.9605	FALSE	24.4649	-1.69986
comp131815_c0	PREDICTED: chitotriosidase-1 n=1 Tax=Tupaia chinensis RepID=UPI0003C91463	1643	1620	1365	2142	2564	1158	204	147	163	1126	1220	834	35	33	27	129	89	70	TRUE	-1.4977	TRUE	0.80659	TRUE	2.28356	10.5916
comp140967_c0	NA	91	75	149	61	54	77	33	21	35	33	20	40	2	5	0	7	0	6	TRUE	-1.47165	FALSE	-0.540227	FALSE	0.765727	6.70783
comp139739_c0	NA	113	74	135	98	123	159	40	46	48	32	38	50	21	17	10	43	22	33	TRUE	-1.46412	FALSE	0.0939236	FALSE	-0.402811	6.74678
comp50157_c0	Uncharacterized protein n=1 Tax=Crassostrea gigas RepID=K1PFV1_CRAGI	884	823	884	732	560	491	158	209	221	293	322	381	306	48	495	147	89	67	TRUE	-1.45861	FALSE	-0.21029	TRUE	1.30371	9.75427
comp126251_c0	PREDICTED: uncharacterized protein LOC101734529 n=1 Tax=Xenopus tropicalis RepID=UPI00034F32FC	306	281	334	174	294	314	30	37	59	120	155	215	15	32	19	13	8	6	TRUE	-1.44342	TRUE	0.264467	TRUE	2.16515	8.2626
comp111101_c0	NA	17	20	22	20	20	20	13	5	6	6	1	13	7	11	10	19	14	17	TRUE	-1.42016	FALSE	-0.105412	FALSE	-0.332245	4.28236
comp118030_c0	NA	64	58	72	29	29	39	31	22	29	4	16	10	15	6	6	4	13	5	TRUE	-1.41235	TRUE	-1.17284	FALSE	-0.477747	6.01325
comp136234_c0	NA	120	75	112	119	118	159	51	49	34	35	41	56	27	25	13	44	19	29	TRUE	-1.40445	FALSE	0.221342	FALSE	-0.362128	6.67837
comp132644_c0	NA	102	94	123	42	29	29	49	29	34	6	18	28	21	22	5	7	5	4	TRUE	-1.39457	TRUE	-1.55789	FALSE	0.586221	6.72787
comp133410_c0	NA	44	46	63	23	33	47	15	7	18	19	20	17	16	17	38	54	25	18	TRUE	-1.3919	FALSE	-0.326385	FALSE	0.950286	5.67378
comp139178_c0	NA	112	73	110	91	116	123	35	19	33	48	38	65	4	9	4	5	6	5	TRUE	-1.37263	FALSE	0.294166	FALSE	0.620169	6.62352
comp141782_c0	NA	40	23	49	20	21	28	10	14	16	14	9	10	2	1	4	1	2	2	TRUE	-1.3517	FALSE	-0.626207	FALSE	0.407601	5.22662
comp80277_c0	Insect intestinal mucin 4 n=1 Tax=Helicoverpa armigera RepID=B6CMG5_HELAM	228	191	169	196	211	160	31	27	34	115	115	126	2	6	4	4	3	7	TRUE	-1.3361	TRUE	0.412044	TRUE	1.99903	7.61616
comp142221_c0	NA	56	49	69	236	162	160	29	31	16	81	57	68	5	5	7	14	19	54	TRUE	-1.32443	TRUE	1.57569	FALSE	-0.186154	5.85534
comp114824_c0	NA	27	23	34	41	28	16	5	10	9	15	13	14	3	2	13	4	4	11	TRUE	-1.32025	FALSE	0.16624	FALSE	0.889511	4.82407
comp119406_c0	Heme NO binding protein n=1 Tax=gamma proteobacterium HIMB55 RepID=H3NRK6_9GAMM	120	96	126	95	120	102	32	27	41	46	48	66	10	24	10	14	11	21	TRUE	-1.31802	FALSE	0.079108	FALSE	0.751745	6.82957
comp141479_c0	NA	150	92	190	75	76	81	57	39	43	38	31	60	6	3	4	7	4	5	TRUE	-1.31677	TRUE	-0.695383	FALSE	0.782896	7.16756
comp44887_c0	NA	11	2	5	12	18	66	4	6	2	11	6	15	12	11	86	34	58	15	TRUE	-1.31081	TRUE	2.07527	FALSE	-0.918304	2.602
comp124331_c0	NA	211	143	200	48	76	80	83	55	72	28	54	25	0	0	0	0	3	2	TRUE	-1.3044	TRUE	-1.32831	FALSE	0.408232	7.52985
comp78701_c0	NA	65	44	70	35	59	77	3	14	11	27	35	50	2	5	4	1	1	3	TRUE	-1.29762	TRUE	0.415159	TRUE	2.07342	5.90709
comp112501_c0	NA	74	63	48	98	78	48	22	16	24	32	28	40	32	20	24	9	14	17	TRUE	-1.29596	FALSE	0.323592	FALSE	0.431329	5.95475
comp118237_c0	NA	87	52	105	110	53	114	69	66	13	8	16	47	14	27	7	1	5	4	TRUE	-1.28189	FALSE	-0.223618	TRUE	-1.14336	6.3443
comp140079_c0	NA	21	21	15	148	14	38	26	37	18	6	14	3	24	36	13	28	24	56	TRUE	-1.26625	FALSE	0.522737	TRUE	-3.51098	4.26955
comp130091_c0	NA	13	14	21	6	6	16	3	12	7	6	3	2	18	20	17	16	9	13	TRUE	-1.25852	FALSE	-0.870436	FALSE	-0.235054	3.98143
comp129190_c0	NA	26	30	28	101	65	60	4	4	11	29	43	32	0	0	2	68	22	32	TRUE	-1.24421	TRUE	1.58888	FALSE	0.946814	4.80885
comp140432_c0	NA	386	348	411	428	401	420	159	161	131	212	143	201	115	160	105	199	146	130	TRUE	-1.24329	FALSE	0.159507	FALSE	0.18766	8.57552
comp127106_c0	NA	15	26	21	26	35	39	9	11	7	13	13	15	13	7	7	14	13	22	TRUE	-1.23875	FALSE	0.625587	FALSE	-0.0841838	4.37707
comp132220_c0	NA	61	45	65	22	28	41	15	19	22	18	17	21	0	2	1	0	4	3	TRUE	-1.23282	FALSE	-0.64546	FALSE	0.939291	5.84016
comp90886_c0	NA	57	43	57	61	38	65	32	22	39	13	17	13	42	59	25	28	37	42	TRUE	-1.23209	FALSE	-0.349496	FALSE	-1.16046	5.71071
comp141863_c0	NA	150	145	199	60	47	62	76	65	59	19	37	35	31	18	9	13	30	19	TRUE	-1.23146	TRUE	-1.46141	FALSE	0.419836	7.35885
comp120001_c0	NA	128	109	146	145	102	114	48	45	60	49	56	57	28	31	25	46	40	31	TRUE	-1.22864	FALSE	-0.0806239	FALSE	0.17289	6.99535
comp27540_c0	NA	13	10	14	19	13	16	4	5	3	5	15	4	10	10	5	11	19	20	TRUE	-1.22392	FALSE	0.491925	FALSE	0.706679	3.61731
comp139686_c0	NA	458	325	488	488	557	419	160	135	199	192	216	263	61	52	38	46	43	46	TRUE	-1.22211	TRUE	0.257959	FALSE	0.23478	8.72776
comp136833_c0	NA	86	69	102	44	25	46	44	31	48	7	24	10	19	9	7	6	10	17	TRUE	-1.21586	TRUE	-1.38537	FALSE	-0.450932	6.42232
comp124716_c0	PREDICTED: uncharacterized protein LOC101237406, partial n=1 Tax=Hydra vulgaris RepID=UPI0002B4B6F2	17	18	12	20	16	23	7	9	3	10	9	8	13	19	16	19	18	15	TRUE	-1.21353	FALSE	0.340445	FALSE	0.155818	3.96391
comp119563_c0	NA	16	21	18	18	15	11	10	4	8	8	7	6	13	7	12	3	6	15	TRUE	-1.20267	FALSE	-0.360281	FALSE	0.282911	4.2112
comp50067_c0	NA	62	97	161	167	116	119	47	40	51	57	73	42	36	22	19	42	19	21	TRUE	-1.19779	FALSE	0.28706	FALSE	-0.0317977	6.72372
comp104570_c0	Protein fantom n=1 Tax=Crassostrea gigas RepID=K1QMS1_CRAGI	62	50	45	10	17	17	22	12	19	12	18	9	36	45	65	26	33	18	TRUE	-1.19778	TRUE	-1.36116	FALSE	1.28697	5.71874
comp122335_c0	NA	53	48	48	7	7	2	9	26	22	7	9	5	40	35	54	17	20	12	TRUE	-1.1942	TRUE	-2.50376	FALSE	1.63345	5.63281
comp98289_c0	NA	17	15	22	23	17	26	8	7	10	5	13	9	1	1	1	1	2	4	TRUE	-1.1861	FALSE	0.147293	FALSE	-0.319817	4.15971
comp93168_c0	NA	20	26	27	19	13	12	8	6	11	5	13	9	21	19	10	15	16	17	TRUE	-1.17035	FALSE	-0.58578	FALSE	0.765835	4.6119
comp125342_c0	Putative tumor necrosis factor-alpha-converting enzyme tace/adam17 n=2 Tax=Ixodes ricinus RepID=V5GP62_IXORI	50	34	74	42	47	41	32	36	26	13	9	17	17	24	15	22	11	18	TRUE	-1.16313	TRUE	-0.632835	FALSE	-0.957833	5.7216
comp93951_c0	NA	22	22	27	54	33	59	13	16	16	18	11	21	2	7	3	12	11	10	TRUE	-1.15383	TRUE	0.690277	FALSE	-0.860555	4.56913
comp124501_c0	PREDICTED: uncharacterized protein LOC101846883 n=2 Tax=Aplysia californica RepID=UPI000359391A	61	27	70	18	13	29	30	22	18	11	11	10	20	11	3	6	12	9	TRUE	-1.15295	TRUE	-1.3812	FALSE	0.291559	5.72449
comp149707_c0	NA	15	16	18	13	14	20	8	6	6	8	5	10	14	11	6	12	13	17	TRUE	-1.14492	FALSE	-0.0357846	FALSE	0.216353	4.0289
comp126967_c0	NA	33	42	101	9	7	7	34	5	25	8	10	10	0	0	0	0	1	0	TRUE	-1.14482	TRUE	-2.23474	FALSE	1.64675	5.85993
comp120180_c0	NA	104	93	114	32	19	34	46	37	47	9	22	25	7	10	7	6	4	8	TRUE	-1.1338	TRUE	-1.69005	FALSE	0.657201	6.69413
comp134710_c1	NA	55	41	43	61	59	44	22	22	25	23	20	25	9	14	4	16	6	19	TRUE	-1.1333	FALSE	0.100151	FALSE	-0.238153	5.54266
comp114946_c0	Dynein heavy chain isotype 4 (Fragment) n=1 Tax=Tripneustes gratilla RepID=Q27806_TRIGR	13	12	15	18	26	27	4	16	4	10	7	10	18	11	10	22	24	15	TRUE	-1.13095	FALSE	0.573626	FALSE	-0.634887	3.72511
comp87841_c0	NA	16	25	26	10	16	20	13	6	13	6	12	3	19	26	5	15	15	19	TRUE	-1.12782	FALSE	-0.638659	FALSE	-0.220642	4.48401
comp131162_c0	Sodium/hydrogen exchanger n=1 Tax=Crassostrea gigas RepID=K1R728_CRAGI	137	115	125	151	109	111	34	36	45	77	42	100	42	57	45	21	23	47	TRUE	-1.1265	FALSE	0.222439	TRUE	0.977496	6.97687
comp112110_c0	Mariner transposase (Fragment) n=1 Tax=Glossina palpalis RepID=O18595_9MUSC	57	48	62	66	86	91	26	14	20	39	33	53	2	1	0	0	2	2	TRUE	-1.12057	TRUE	0.668313	FALSE	0.512762	5.79679
comp89388_c0	NA	28	16	20	50	53	34	16	7	10	15	19	21	2	0	0	3	4	4	TRUE	-1.11926	TRUE	0.910902	FALSE	-0.39241	4.4298
comp142446_c0	NA	335	152	249	218	177	176	87	60	92	100	110	151	52	56	33	100	45	107	TRUE	-1.11669	FALSE	-0.0990225	TRUE	0.963372	7.94623
comp121861_c0	NA	36	21	30	40	47	42	18	19	14	10	11	28	10	0	8	16	6	10	TRUE	-1.11337	FALSE	0.301955	FALSE	-0.571535	4.88383
comp121539_c0	Uncharacterized protein n=1 Tax=Lottia gigantea RepID=V3ZUH2_LOTGI	39	28	41	18	29	26	15	20	16	14	8	13	23	30	23	24	34	36	TRUE	-1.10766	FALSE	-0.584503	FALSE	0.0630625	5.17644
comp47053_c0	NA	40	33	44	51	90	51	22	9	13	25	25	47	0	0	1	1	1	1	TRUE	-1.10705	TRUE	0.816937	FALSE	0.437258	5.29632
comp102269_c0	NA	23	19	29	20	15	23	5	11	6	8	14	15	0	1	0	1	0	0	TRUE	-1.10144	FALSE	0.00594309	FALSE	1.09006	4.56639
comp119318_c0	NA	61	66	88	15	12	10	29	30	41	7	9	9	37	44	54	27	46	18	TRUE	-1.09848	TRUE	-2.43836	FALSE	0.538692	6.16169
comp119044_c0	PREDICTED: LOW QUALITY PROTEIN: fibrocystin-L n=1 Tax=Oreochromis niloticus RepID=UPI0003945537	19	23	49	34	31	54	8	11	16	16	9	34	20	20	12	43	31	19	TRUE	-1.09816	FALSE	0.447824	FALSE	0.323297	4.92134
comp128519_c0	Uncharacterized protein n=1 Tax=Weissella koreensis KCTC 3621 RepID=J1GMQ0_9LACT	29	13	33	16	27	25	12	1	16	14	7	14	8	10	8	27	16	16	TRUE	-1.09685	FALSE	-0.0681139	FALSE	0.284641	4.6477
comp102018_c0	NA	201	100	194	130	134	123	74	52	60	86	66	75	8	6	4	7	3	7	TRUE	-1.09139	FALSE	-0.178055	FALSE	0.649733	7.36956
comp113812_c0	NA	11	6	6	22	25	33	10	4	9	8	10	6	13	12	9	19	34	43	TRUE	-1.08914	TRUE	1.09816	FALSE	-1.70492	2.98303
comp111194_c0	NA	51	57	75	70	61	61	28	15	22	37	33	40	27	25	16	22	22	23	TRUE	-1.07975	FALSE	0.247932	FALSE	0.682514	5.92438
comp121828_c0	NA	19	18	19	26	25	18	11	12	6	11	7	12	10	15	20	17	14	21	TRUE	-1.07709	FALSE	0.153718	FALSE	-0.249884	4.2261
comp130897_c0	Uncharacterized protein n=1 Tax=Crassostrea gigas RepID=K1PEL2_CRAGI	42	36	35	38	38	45	16	15	17	23	12	27	24	30	17	46	23	34	TRUE	-1.07291	FALSE	0.126703	FALSE	0.248173	5.24446
comp47084_c0	NA	44	23	31	16	16	22	10	7	10	13	17	15	4	1	2	4	4	2	TRUE	-1.0657	FALSE	-0.376103	FALSE	1.53821	5.05578
comp99860_c0	Dynein heavy chain 1, axonemal n=1 Tax=Crassostrea gigas RepID=K1RJM8_CRAGI	16	20	21	25	23	34	10	9	8	13	9	17	6	6	7	14	17	26	TRUE	-1.06489	FALSE	0.481127	FALSE	-0.00955831	4.23599
comp104273_c0	NA	36	29	43	38	23	43	20	14	13	14	18	21	19	11	10	26	27	24	TRUE	-1.06479	FALSE	-0.0438033	FALSE	0.254905	5.16968
comp140824_c0	NA	16	8	11	40	22	48	10	7	10	8	14	16	8	18	14	42	42	42	TRUE	-1.0639	TRUE	1.16193	FALSE	-1.11071	3.56921
comp143333_c0	NA	1417	1947	1735	921	1789	1250	402	447	349	1158	994	989	196	226	199	160	272	339	TRUE	-1.05935	TRUE	0.172266	TRUE	1.75295	10.7305
comp140310_c0	NA	101	98	59	47	39	68	15	6	13	36	62	63	8	8	4	5	12	9	TRUE	-1.0549	FALSE	0.0721754	TRUE	2.92128	6.43176
comp109981_c0	NA	28	11	26	20	24	29	7	14	10	13	8	15	2	2	1	5	0	5	TRUE	-1.05432	FALSE	0.15833	FALSE	0.127579	4.45115
comp139535_c0	NA	12	11	19	20	13	17	10	7	10	7	3	7	22	12	13	18	15	22	TRUE	-1.04718	FALSE	-0.128641	FALSE	-0.931666	3.79717
comp120389_c0	Uncharacterized protein n=1 Tax=Strigamia maritima RepID=T1JP47_STRMM	33	20	24	23	16	15	12	10	8	11	12	12	13	11	6	5	7	11	TRUE	-1.0396	FALSE	-0.325305	FALSE	0.729515	4.6888
comp114019_c0	Putative uncharacterized protein n=1 Tax=Branchiostoma floridae RepID=C3ZCS4_BRAFL	110	97	112	19	28	35	59	16	41	30	25	26	3	1	1	2	0	7	TRUE	-1.03874	TRUE	-1.41197	TRUE	1.37035	6.72951
comp138083_c0	NA	32	27	28	40	30	36	11	19	10	18	16	19	21	18	13	12	25	24	TRUE	-1.03762	FALSE	0.271543	FALSE	0.167264	4.86205
comp145245_c0	NA	1	0	0	16	57	103	0	2	0	13	13	51	0	0	0	6	30	26	TRUE	-1.03526	TRUE	6.4524	FALSE	-2.35162	-1.70577
comp75953_c0	NA	19	21	20	20	27	75	20	7	22	14	13	11	29	7	15	23	19	22	TRUE	-1.03516	FALSE	0.48819	FALSE	-1.47352	4.32293
comp142927_c0	NA	111	66	100	100	85	79	48	44	33	47	37	56	71	60	85	77	90	115	TRUE	-1.02702	FALSE	-0.0335717	FALSE	0.27144	6.5324
comp141020_c0	NA	17	35	23	48	25	47	19	16	10	20	13	15	21	26	32	10	19	11	TRUE	-1.02618	FALSE	0.413501	FALSE	-0.581208	4.63524
comp116276_c0	NA	293	206	320	250	267	208	123	75	113	164	114	164	8	6	8	7	6	18	TRUE	-1.02576	FALSE	0.0276724	FALSE	0.672576	8.09232
comp134092_c0	PREDICTED: protein split ends-like n=1 Tax=Aplysia californica RepID=UPI000359B7A1	57	30	61	56	36	35	14	17	24	28	22	27	16	16	19	29	34	41	TRUE	-1.02253	FALSE	-0.0682432	FALSE	0.701482	5.62983
comp104553_c0	NA	56	33	40	91	64	79	33	19	28	23	36	36	6	5	6	19	20	19	TRUE	-1.02234	TRUE	0.596662	FALSE	-0.577806	5.43963
comp136432_c0	NA	32	28	53	47	35	66	23	20	14	26	15	29	28	33	23	38	19	42	TRUE	-1.02183	FALSE	0.327665	FALSE	-0.0421879	5.22802
comp130328_c0	NA	86	85	76	107	98	98	31	34	31	66	54	52	2	3	6	6	9	11	TRUE	-1.02016	TRUE	0.436295	FALSE	0.562341	6.36523
comp103893_c0	Uncharacterized protein n=1 Tax=Helobdella robusta RepID=T1EXG1_HELRO	109	145	141	83	66	93	33	35	48	62	61	73	74	11	96	31	21	11	TRUE	-1.0179	FALSE	-0.242125	TRUE	1.45989	7.03492
comp116937_c1	Tubulin polyglutamylase complex subunit 1 n=1 Tax=Crassostrea gigas RepID=K1PKD2_CRAGI	20	19	34	16	24	31	11	11	13	7	10	19	8	14	11	18	28	27	TRUE	-1.01614	FALSE	-0.0508536	FALSE	0.0154843	4.5944
comp89348_c0	NA	8	23	15	19	16	43	5	7	11	16	9	11	10	5	17	17	13	19	TRUE	-1.01482	FALSE	0.658704	FALSE	-0.210994	3.93443
comp121753_c0	NA	44	38	68	60	58	78	22	30	23	36	26	33	32	23	22	44	33	32	TRUE	-1.00701	FALSE	0.343062	FALSE	-0.0171645	5.63839
comp125529_c0	NA	14	16	18	28	18	20	3	7	9	8	13	13	9	12	8	18	20	21	TRUE	-1.00682	FALSE	0.544066	FALSE	0.401625	3.97667
comp142062_c0	NA	134	91	105	161	133	197	56	54	63	61	69	100	18	36	12	39	34	55	TRUE	-1.00427	TRUE	0.485758	FALSE	-0.154322	6.78527
comp130840_c0	Uncharacterized protein n=1 Tax=Entamoeba invadens RepID=S0AZT6_ENTIV	22	16	16	48	49	44	7	10	10	22	21	24	7	10	8	9	12	17	TRUE	-1.00416	TRUE	1.32556	FALSE	-0.0578852	4.16922
comp135037_c0	NA	15	20	18	26	14	22	6	6	14	13	10	6	16	26	20	21	13	9	TRUE	-1.00369	FALSE	0.123888	FALSE	-0.0996763	4.1366
comp137635_c0	NA	25	16	30	13	15	60	22	6	23	8	13	7	62	19	29	18	20	30	TRUE	-1.00215	FALSE	-0.146262	FALSE	-1.26448	4.56253
comp84501_c0	Uncharacterized protein n=1 Tax=Lottia gigantea RepID=V3ZNI9_LOTGI	1304	1080	1092	1521	1279	783	411	273	421	871	690	844	31	19	11	22	31	18	TRUE	-1.00045	TRUE	0.378165	TRUE	1.07667	10.1785
comp141523_c0	NA	78	95	82	187	158	235	26	24	30	68	131	126	6	12	8	277	104	104	TRUE	-0.999402	TRUE	1.39865	FALSE	0.830448	6.41044
comp35160_c0	NA	176	157	218	107	166	182	81	70	88	91	53	121	58	82	33	123	90	97	TRUE	-0.998095	FALSE	-0.145533	FALSE	0.408686	7.5213
comp126088_c0	NA	40	41	40	107	80	94	53	54	30	31	13	21	66	51	65	87	93	102	TRUE	-0.997956	FALSE	0.377216	TRUE	-2.2474	5.33137
comp134228_c0	NA	65	43	55	48	36	73	20	27	32	30	18	31	15	2	14	10	10	4	TRUE	-0.99651	FALSE	-0.0862009	FALSE	0.0648094	5.76886
comp143176_c2	NA	200	149	219	224	209	269	88	86	97	107	99	154	117	174	84	201	169	171	TRUE	-0.995701	TRUE	0.31512	FALSE	0.107066	7.56567
comp109311_c0	NA	55	36	37	113	87	112	29	25	32	42	31	56	16	14	7	17	20	17	TRUE	-0.993171	TRUE	0.989928	FALSE	-0.678463	5.43036
comp134398_c0	NA	65	21	51	13	14	23	17	20	21	18	10	12	5	3	1	3	3	8	TRUE	-0.990574	TRUE	-1.14476	FALSE	0.924822	5.53654
comp133585_c0	NA	24	14	17	35	25	44	8	16	7	15	9	23	3	5	6	9	13	11	TRUE	-0.989678	TRUE	0.759329	FALSE	-0.234668	4.21168
comp134745_c0	NA	13	33	24	37	59	60	23	17	18	15	17	22	22	24	20	31	38	13	TRUE	-0.984126	TRUE	0.69193	FALSE	-1.2688	4.52803
comp115343_c0	Glutaredoxin-1 n=1 Tax=Crassostrea gigas RepID=K1R9T8_CRAGI	19	12	25	26	27	22	8	10	10	13	11	14	10	10	4	25	15	14	TRUE	-0.977882	FALSE	0.395961	FALSE	0.00616943	4.20588
comp123020_c0	NA	32	36	53	69	61	55	24	24	21	18	23	44	3	0	0	1	1	11	TRUE	-0.974949	FALSE	0.481592	FALSE	-0.266995	5.33407
comp134841_c0	NA	47	39	39	47	26	51	23	25	29	15	16	19	0	0	2	1	2	2	TRUE	-0.968311	FALSE	-0.280027	FALSE	-0.568544	5.38688
comp141465_c0	NA	103	81	84	72	42	59	29	30	27	36	54	50	3	5	10	3	7	5	TRUE	-0.965446	FALSE	-0.222151	TRUE	1.38354	6.49026
comp130829_c0	NA	27	29	24	41	33	32	18	6	16	18	14	20	2	1	0	5	6	8	TRUE	-0.964622	FALSE	0.32971	FALSE	-0.014503	4.75473
comp140473_c0	NA	51	61	73	57	62	78	28	22	31	28	29	55	23	32	9	42	30	26	TRUE	-0.963511	FALSE	0.187931	FALSE	0.345861	5.93911
comp142974_c0	NA	109	68	116	92	116	157	49	50	50	41	66	80	38	43	38	59	52	71	TRUE	-0.962175	FALSE	0.298003	FALSE	0.00737674	6.61269
comp82635_c0	RE40519p n=2 Tax=Drosophila melanogaster RepID=Q6NL72_DROME	23	13	15	41	52	132	13	10	7	34	38	35	28	39	196	97	106	72	TRUE	-0.958606	TRUE	2.00064	FALSE	-0.325504	4.09335
comp132953_c0	NA	10	8	15	28	40	31	4	0	7	25	8	19	5	5	7	14	13	28	TRUE	-0.957704	TRUE	1.7357	FALSE	0.498348	3.43227
comp137304_c0	NA	26	23	26	12	16	32	8	7	11	12	16	14	0	1	2	0	0	0	TRUE	-0.955203	FALSE	-0.0366986	FALSE	0.955655	4.6532
comp138802_c0	NA	50	42	56	48	43	46	25	25	22	25	24	27	38	52	24	49	31	46	TRUE	-0.95402	FALSE	-0.082118	FALSE	0.229108	5.62827
comp134090_c0	Uncharacterized protein n=1 Tax=Crassostrea gigas RepID=K1QHL4_CRAGI	23	19	17	19	13	20	2	1	10	17	10	15	1	1	2	9	7	9	TRUE	-0.953024	FALSE	0.332296	FALSE	1.76891	4.28684
comp138202_c0	NA	188	165	211	89	118	89	51	37	44	100	108	104	2	7	1	0	1	2	TRUE	-0.947068	FALSE	-0.207468	TRUE	2.14603	7.55567
comp96830_c0	NA	9	17	22	31	39	38	10	5	19	19	10	14	18	25	13	27	10	23	TRUE	-0.944025	TRUE	0.845106	FALSE	-0.947577	3.96204
comp99833_c0	NA	45	33	33	48	48	53	12	24	28	20	22	29	1	3	6	6	7	9	TRUE	-0.942571	FALSE	0.282716	FALSE	-0.258835	5.22612
comp136887_c0	NA	74	29	78	63	38	28	23	27	27	39	21	25	25	34	26	67	38	33	TRUE	-0.939405	FALSE	-0.343955	FALSE	0.695991	5.92897
comp139031_c0	NA	57	74	70	67	57	63	26	34	33	28	39	42	52	42	24	38	27	45	TRUE	-0.939014	FALSE	-0.0210381	FALSE	0.355172	6.06251
comp129684_c0	NA	28	21	36	26	27	48	24	7	17	14	13	21	4	6	4	7	12	13	TRUE	-0.935262	FALSE	0.110689	FALSE	-0.303889	4.8227
comp113591_c0	Regulator of G-protein signaling 22 n=1 Tax=Crassostrea gigas RepID=K1PGP3_CRAGI	27	20	20	44	25	30	13	5	10	17	13	25	7	10	11	24	15	11	TRUE	-0.933772	TRUE	0.61432	FALSE	0.44845	4.49421
comp130896_c0	Uncharacterized protein n=1 Tax=Crassostrea gigas RepID=K1PQD7_CRAGI	31	33	31	23	18	25	19	29	16	7	9	10	31	42	27	12	13	24	TRUE	-0.93225	TRUE	-0.861182	FALSE	-0.791146	4.98527
comp86402_c0	NA	24	23	17	29	20	22	10	16	10	11	9	15	18	17	10	28	27	24	TRUE	-0.931007	FALSE	0.00904457	FALSE	-0.163037	4.4394
comp130797_c0	NA	19	21	25	34	34	42	19	16	16	13	8	17	29	26	19	33	28	27	TRUE	-0.927325	FALSE	0.29161	FALSE	-1.16499	4.43411
comp27525_c0	Coiled-coil domain-containing protein 39 n=1 Tax=Crassostrea gigas RepID=K1QZ54_CRAGI	37	30	32	22	21	36	19	21	25	9	8	13	22	22	20	27	27	30	TRUE	-0.926771	TRUE	-0.64771	FALSE	-0.773317	5.0583
comp113400_c0	Putative proline dehydrogenase 2 n=1 Tax=Crassostrea gigas RepID=K1QMZ3_CRAGI	13	17	14	104	13	29	15	21	26	13	12	6	14	18	11	18	11	34	TRUE	-0.926474	FALSE	0.575494	TRUE	-2.71403	3.85588
comp26062_c0	NA	54	60	43	16	34	44	15	12	16	20	34	34	1	2	0	0	0	1	TRUE	-0.925516	FALSE	-0.155577	TRUE	1.68398	5.71113
comp139332_c0	NA	67	40	66	45	61	57	20	5	32	44	25	47	3	6	4	2	5	4	TRUE	-0.921978	FALSE	0.237206	FALSE	1.02513	5.85768
comp140056_c1	NA	26	11	37	20	23	48	9	25	13	18	9	15	17	14	11	15	18	18	TRUE	-0.920522	FALSE	0.118573	FALSE	-0.453678	4.6196
comp128374_c0	Uncharacterized protein n=1 Tax=Crassostrea gigas RepID=K1R971_CRAGI	8	24	5	29	52	14	2	10	6	7	42	4	85	33	13	111	64	20	TRUE	-0.914418	TRUE	1.39082	FALSE	0.142568	3.62808
comp134713_c0	NA	24	18	41	50	44	38	8	11	10	26	21	33	12	11	3	21	27	18	TRUE	-0.913401	TRUE	0.873969	FALSE	0.765304	4.78262
comp142680_c0	NA	66	72	61	167	173	175	40	42	47	89	60	92	20	26	24	64	45	56	TRUE	-0.911807	TRUE	1.17401	FALSE	-0.463162	6.0584
comp130820_c0	NA	23	17	13	22	10	58	15	12	9	13	13	13	28	8	9	12	6	16	TRUE	-0.909252	FALSE	0.477704	FALSE	-0.658045	4.13967
comp120315_c0	NA	20	13	15	42	28	48	12	9	8	23	13	19	17	7	14	39	35	18	TRUE	-0.909006	TRUE	1.12734	FALSE	-0.305261	4.01395
comp27794_c0	NA	27	22	24	38	22	28	18	15	17	10	9	16	16	18	12	9	13	18	TRUE	-0.908905	FALSE	-0.1058	FALSE	-0.751112	4.63076
comp146214_c0	NA	22	21	16	63	23	36	23	14	20	13	12	13	32	28	32	31	46	45	TRUE	-0.908569	FALSE	0.344099	TRUE	-1.60251	4.3142
comp115254_c0	NA	154	128	157	183	181	130	86	65	93	95	72	83	31	43	28	31	33	47	TRUE	-0.907154	FALSE	0.0934689	FALSE	-0.147277	7.19189
comp139183_c0	NA	46	46	62	78	59	58	35	21	27	28	22	48	13	41	12	46	55	46	TRUE	-0.906855	FALSE	0.256658	FALSE	-0.0665011	5.67996
comp142735_c1	NA	581	531	556	101	141	91	253	238	267	148	89	94	337	603	560	276	301	154	TRUE	-0.905032	TRUE	-1.86801	TRUE	1.1182	9.11894
comp103535_c0	Dynein heavy chain 5, axonemal n=1 Tax=Crassostrea gigas RepID=K1PX83_CRAGI	15	17	27	12	17	22	6	6	9	7	6	24	17	11	11	41	16	25	TRUE	-0.904667	FALSE	0.127827	FALSE	0.960463	4.28804
comp131794_c0	NA	57	35	48	42	80	78	35	10	25	28	41	41	24	16	25	17	14	10	TRUE	-0.904501	TRUE	0.536495	FALSE	0.0852003	5.55162
comp133756_c0	NA	732	518	784	779	670	579	353	298	326	381	334	479	200	241	188	411	310	380	TRUE	-0.899249	FALSE	0.0874403	FALSE	0.29631	9.40508
comp124046_c0	PREDICTED: tetratricopeptide repeat protein 40-like isoform X2 n=1 Tax=Aplysia californica RepID=UPI000359DD24	22	21	17	25	16	22	11	10	14	13	6	11	14	14	12	33	27	24	TRUE	-0.898879	FALSE	-0.107801	FALSE	-0.299389	4.31362
comp90676_c0	NA	49	44	35	16	11	25	26	15	34	8	8	10	0	0	1	0	0	0	TRUE	-0.895922	TRUE	-1.4744	FALSE	-0.27744	5.42488
comp93484_c0	NA	49	39	47	47	34	43	28	37	15	22	13	26	48	39	27	47	37	60	TRUE	-0.893945	FALSE	-0.253871	FALSE	-0.167626	5.49258
comp134649_c0	NA	227	212	211	202	220	213	115	72	101	137	120	144	8	7	6	12	21	8	TRUE	-0.891493	FALSE	0.124853	FALSE	0.499015	7.7607
comp137332_c0	NA	39	24	56	22	29	36	17	15	14	13	19	33	6	12	10	27	28	37	TRUE	-0.890688	FALSE	-0.129962	FALSE	0.939653	5.31301
comp116250_c0	NA	610	511	788	553	629	640	352	293	339	325	242	458	191	254	166	445	396	424	TRUE	-0.889513	FALSE	-0.0297384	FALSE	0.124527	9.31265
comp138901_c0	NA	88	81	118	16	21	17	52	29	68	15	13	14	84	119	77	44	36	18	TRUE	-0.882399	TRUE	-2.20006	FALSE	0.523174	6.57615
comp133626_c1	Uncharacterized protein n=1 Tax=Acyrthosiphon pisum RepID=J9M0Y9_ACYPI	40	54	37	25	26	25	16	20	14	22	19	21	15	23	23	17	28	19	TRUE	-0.881678	FALSE	-0.411052	FALSE	1.13554	5.44116
comp129860_c0	Uncharacterized protein n=1 Tax=Strongylocentrotus purpuratus RepID=W4YGT3_STRPU	21	20	20	29	26	28	7	17	15	13	5	19	19	18	15	25	30	29	TRUE	-0.881378	FALSE	0.220981	FALSE	-0.46745	4.33959
comp120843_c0	Laminin subunit alpha-2 n=1 Tax=Crassostrea gigas RepID=K1PMM1_CRAGI	63	56	50	31	38	43	42	20	28	19	26	21	37	52	33	38	61	47	TRUE	-0.87966	TRUE	-0.578492	FALSE	0.121582	5.82031
comp124304_c0	NA	41	37	34	13	28	20	14	14	16	14	24	14	29	26	26	10	32	36	TRUE	-0.879534	FALSE	-0.470776	FALSE	1.03769	5.23312
comp128102_c0	Uncharacterized protein n=1 Tax=Lottia gigantea RepID=V4B089_LOTGI	259	224	282	149	145	134	116	107	122	106	91	111	23	68	31	24	41	58	TRUE	-0.879211	TRUE	-0.607567	FALSE	0.674492	7.99559
comp133427_c0	Uncharacterized protein (Fragment) n=1 Tax=Edhazardia aedis (strain USNM 41457) RepID=J9DAA3_EDHAE	33	22	37	40	28	23	12	20	16	20	13	18	8	23	8	17	33	21	TRUE	-0.875836	FALSE	-0.0429342	FALSE	0.136703	4.9527
comp143228_c0	NA	122	105	154	161	150	176	77	66	82	81	75	87	47	66	43	92	61	68	TRUE	-0.875707	FALSE	0.24479	FALSE	-0.246932	6.98468
comp128235_c0	NA	25	14	17	41	36	22	5	21	14	14	25	6	42	15	50	37	36	8	TRUE	-0.874091	FALSE	0.51824	FALSE	-0.637956	4.23608
comp132412_c0	Uncharacterized protein n=1 Tax=Lottia gigantea RepID=V4ABH6_LOTGI	22	32	24	44	41	41	19	14	23	9	19	24	40	27	30	33	30	46	TRUE	-0.87401	FALSE	0.346039	FALSE	-0.824466	4.69692
comp142196_c0	NA	67	43	46	61	74	97	28	22	31	35	40	52	18	20	18	54	46	29	TRUE	-0.872632	TRUE	0.565372	FALSE	0.0717808	5.71407
comp133011_c0	NA	54	63	58	20	26	18	30	22	39	21	14	8	55	44	74	34	27	31	TRUE	-0.872616	TRUE	-1.34046	FALSE	0.327202	5.86395
comp96720_c0	Uncharacterized protein n=1 Tax=Lottia gigantea RepID=V4AC63_LOTGI	22	28	32	32	27	32	12	7	13	18	16	24	12	22	10	27	26	44	TRUE	-0.872137	FALSE	0.335993	FALSE	0.677977	4.76866
comp102141_c0	NA	145	169	166	123	76	135	72	45	78	77	78	91	136	19	133	13	30	31	TRUE	-0.871537	FALSE	-0.243632	FALSE	0.856205	7.31866
comp129671_c0	Uncharacterized protein n=1 Tax=Lottia gigantea RepID=V4BUJ5_LOTGI	13	13	13	171	3	22	30	47	16	8	17	2	23	40	4	13	6	48	TRUE	-0.870966	FALSE	0.604034	TRUE	-3.97591	3.68941
comp130143_c0	Uncharacterized protein n=2 Tax=Lottia gigantea RepID=V3ZTB8_LOTGI	57	37	55	67	47	52	30	22	22	40	29	28	23	22	23	46	30	38	TRUE	-0.869448	FALSE	0.185249	FALSE	0.269402	5.64652
comp117353_c0	NA	32	25	32	22	17	31	10	19	12	9	11	27	2	12	17	6	6	11	TRUE	-0.868554	FALSE	-0.185302	FALSE	0.59992	4.90766
comp141089_c2	NA	38	48	58	28	49	64	19	21	16	25	38	36	22	20	26	24	24	22	TRUE	-0.866566	FALSE	0.252164	FALSE	0.802677	5.5784
comp141099_c0	NA	1124	845	1187	1081	1051	1036	633	532	505	650	502	646	411	482	410	1035	921	767	TRUE	-0.865457	FALSE	0.0346258	FALSE	0.103406	10.0394
comp124441_c0	Putative uncharacterized protein (Fragment) n=1 Tax=Branchiostoma floridae RepID=C3YAS1_BRAFL	14	14	11	60	54	73	12	7	5	29	27	36	15	7	4	9	18	6	TRUE	-0.862308	TRUE	2.10296	FALSE	-0.365503	3.68633
comp141597_c0	NA	34	18	42	59	43	98	24	17	29	27	14	44	30	27	20	98	105	91	TRUE	-0.861127	TRUE	0.745294	FALSE	-0.818494	4.96745
comp126487_c0	NA	7	23	11	59	38	52	8	5	8	19	27	30	0	2	4	72	12	32	TRUE	-0.861036	TRUE	1.79667	FALSE	0.00208997	3.77366
comp136441_c0	NA	60	49	56	31	37	36	20	24	30	30	13	30	23	32	18	41	33	25	TRUE	-0.860828	FALSE	-0.452571	FALSE	0.657865	5.78358
comp105104_c0	PREDICTED: UPF0193 protein EVG1-like n=1 Tax=Saccoglossus kowalevskii RepID=UPI0001CB9CD9	31	25	38	22	31	32	22	24	16	10	11	20	30	43	29	32	26	33	TRUE	-0.85887	FALSE	-0.322717	FALSE	-0.422047	4.9722
comp81610_c0	NA	89	116	115	73	59	43	49	37	39	56	40	50	72	12	82	19	20	25	TRUE	-0.858863	FALSE	-0.494646	TRUE	1.11587	6.73179
comp79996_c0	NA	23	26	30	40	33	23	23	10	16	14	16	16	23	27	17	33	31	31	TRUE	-0.856916	FALSE	0.082816	FALSE	-0.349639	4.73045
comp90412_c0	Uncharacterized protein n=1 Tax=Lottia gigantea RepID=V3Z6T5_LOTGI	28	33	35	57	53	48	28	27	21	18	20	25	32	28	21	26	37	59	TRUE	-0.856212	FALSE	0.328008	FALSE	-0.93612	5.00446
comp112534_c0	PREDICTED: kinesin-like protein KIF25-like n=1 Tax=Aplysia californica RepID=UPI000359F62F	18	22	19	19	35	23	15	9	10	15	10	16	21	17	9	32	26	32	TRUE	-0.853204	FALSE	0.312697	FALSE	-0.175422	4.30178
comp140330_c0	NA	70	57	83	75	76	102	25	30	25	62	46	63	25	32	30	62	57	69	TRUE	-0.852595	TRUE	0.532942	FALSE	0.850102	6.12551
comp101971_c0	NA	61	37	42	79	97	81	24	19	29	49	40	54	1	0	0	2	1	3	TRUE	-0.851891	TRUE	0.880549	FALSE	0.107737	5.55492
comp126109_c0	Uncharacterized protein n=1 Tax=Crassostrea gigas RepID=K1QIQ6_CRAGI	32	18	34	41	38	35	19	12	12	25	16	21	19	28	13	19	20	32	TRUE	-0.851419	FALSE	0.428675	FALSE	0.0854411	4.79928
comp78239_c0	NA	539	412	669	761	606	405	365	270	325	339	260	317	143	143	104	129	135	170	TRUE	-0.850202	FALSE	0.0445949	FALSE	-0.193432	9.07725
comp136573_c0	NA	75	81	98	29	39	28	53	40	55	19	7	26	66	67	68	51	45	32	TRUE	-0.847038	TRUE	-1.45979	FALSE	-0.102987	6.4044
comp48679_c0	NA	206	191	253	57	91	103	92	96	90	49	104	82	20	23	14	22	12	17	TRUE	-0.844477	TRUE	-0.934825	TRUE	1.09437	7.76022
comp139386_c0	NA	82	48	63	81	85	110	48	35	41	50	35	51	31	35	21	81	58	53	TRUE	-0.839591	FALSE	0.342908	FALSE	-0.373732	6.0153
comp51618_c0	NA	170	173	286	59	52	47	123	105	157	25	16	28	217	319	234	142	108	108	TRUE	-0.835389	TRUE	-2.21118	FALSE	-0.465771	7.70803
comp105670_c0	Leucine rich repeat protein (Fragment) n=1 Tax=Leptospira santarosai str. HAI1349 RepID=M5YWC9_9LEPT	57	51	53	66	107	77	36	19	16	57	38	60	1	7	4	4	3	3	TRUE	-0.835034	TRUE	0.797798	FALSE	0.51533	5.7448
comp112049_c0	PREDICTED: testicular haploid expressed gene protein-like n=1 Tax=Saccoglossus kowalevskii RepID=UPI0001CBB3E9	40	31	40	47	66	61	16	20	20	29	28	44	8	12	13	22	44	17	TRUE	-0.834954	TRUE	0.684141	FALSE	0.208227	5.22373
comp128615_c0	Uncharacterized protein n=1 Tax=Capitella teleta RepID=R7TG67_CAPTE	1573	1365	1708	1494	1583	1236	896	836	750	796	694	1053	494	566	404	999	834	944	TRUE	-0.834079	FALSE	-0.0599572	FALSE	0.143709	10.5967
comp27555_c0	Dynein heavy chain 7, axonemal n=1 Tax=Crassostrea gigas RepID=K1QK11_CRAGI	42	30	43	19	27	25	19	14	10	23	19	20	32	31	25	38	30	39	TRUE	-0.833545	FALSE	-0.283808	FALSE	1.22061	5.26995
comp141810_c4	NA	2040	2120	1100	2732	1156	961	2439	773	335	224	38	1859	2276	2609	2090	2353	72	552	TRUE	-0.83338	TRUE	-0.347164	FALSE	-0.609082	10.7766
comp119696_c0	NA	25	33	27	28	29	32	11	17	22	10	19	18	7	10	4	8	6	14	TRUE	-0.832026	FALSE	-0.0278708	FALSE	-0.166569	4.82729
comp102803_c1	NA	76	52	60	31	56	47	38	31	35	24	29	28	24	11	17	34	37	27	TRUE	-0.831363	FALSE	-0.462882	FALSE	0.10944	5.9766
comp128475_c0	PREDICTED: uncharacterized protein LOC101850982 n=1 Tax=Aplysia californica RepID=UPI0003593B0E	23	25	42	60	65	58	20	21	14	23	33	39	7	8	11	15	24	17	TRUE	-0.824389	TRUE	0.914896	FALSE	-0.232042	4.8977
comp72451_c0	Uncharacterized protein n=1 Tax=Capitella teleta RepID=R7T986_CAPTE	222	183	207	57	47	48	98	101	104	46	60	36	30	30	8	9	18	12	TRUE	-0.824343	TRUE	-1.66411	FALSE	0.916216	7.67387
comp142043_c0	NA	130	128	159	110	123	143	79	107	70	70	58	69	92	96	86	133	71	90	TRUE	-0.823068	FALSE	-0.24878	FALSE	-0.213488	7.11682
comp103938_c0	Uncharacterized protein (Fragment) n=1 Tax=Monodelphis domestica RepID=K7E1Q7_MONDO	154	142	158	83	134	139	55	60	59	81	118	86	2	6	3	1	0	3	TRUE	-0.822099	FALSE	0.0245098	TRUE	1.03934	7.23879
comp117418_c0	NA	25	17	16	44	24	29	11	15	9	15	11	24	20	23	21	19	17	26	TRUE	-0.82164	FALSE	0.595192	FALSE	-0.133478	4.28233
comp103244_c0	PREDICTED: coiled-coil domain-containing protein 114-like n=1 Tax=Aplysia californica RepID=UPI000359C0CF	43	48	31	37	46	59	23	25	18	21	23	39	26	31	19	40	32	36	TRUE	-0.819772	FALSE	0.236878	FALSE	0.14483	5.3477
comp120681_c0	Predicted protein (Fragment) n=1 Tax=Nematostella vectensis RepID=A7SWJ9_NEMVE	55	48	40	19	32	38	32	22	18	26	13	24	24	33	24	26	24	32	TRUE	-0.818057	FALSE	-0.512201	FALSE	0.461514	5.58116
comp140244_c5	NA	262	173	267	155	147	162	122	91	127	107	111	106	62	90	54	92	90	108	TRUE	-0.816747	TRUE	-0.422492	FALSE	0.521176	7.87227
comp137406_c0	NA	52	49	56	76	52	71	31	36	27	39	32	36	47	53	32	58	64	57	TRUE	-0.814893	FALSE	0.252106	FALSE	-0.125658	5.70768
comp41464_c0	NA	40	32	49	38	28	21	19	19	15	20	27	19	27	23	23	26	13	20	TRUE	-0.814354	FALSE	-0.21922	FALSE	0.813584	5.3333
comp99013_c0	Dual specificity protein phosphatase 3 n=1 Tax=Crassostrea gigas RepID=K1Q4M8_CRAGI	276	315	317	212	198	226	157	93	110	151	196	171	95	78	94	101	97	98	TRUE	-0.812341	FALSE	-0.147585	TRUE	1.02904	8.23984
comp136349_c0	NA	88	108	115	89	100	99	59	64	65	51	49	55	61	67	53	81	59	47	TRUE	-0.812001	FALSE	-0.192804	FALSE	-0.173715	6.69218
comp92796_c0	PREDICTED: LOW QUALITY PROTEIN: hydrocephalus-inducing protein homolog n=1 Tax=Aplysia californica RepID=UPI000359A2D1	41	45	48	57	62	60	31	24	41	30	17	33	29	50	23	39	53	56	TRUE	-0.811311	FALSE	0.130203	FALSE	-0.691301	5.48209
comp142448_c1	NA	149	190	164	57	59	101	78	84	128	44	35	48	65	37	39	34	26	25	TRUE	-0.81039	TRUE	-1.22205	FALSE	0.0142223	7.38497
comp126528_c0	NA	30	29	26	40	39	35	13	17	14	20	24	24	6	10	2	6	9	12	TRUE	-0.807725	FALSE	0.453368	FALSE	0.206688	4.83287
comp133792_c1	Uncharacterized protein n=1 Tax=Capitella teleta RepID=R7UA33_CAPTE	834	684	1024	650	690	624	349	345	365	438	440	637	43	23	49	14	23	20	TRUE	-0.805386	FALSE	-0.0548935	TRUE	0.8889	9.7267
comp125518_c0	PREDICTED: meiotically up-regulated gene 158 protein-like n=1 Tax=Aplysia californica RepID=UPI00035975ED	2061	1744	1756	3158	2541	1332	843	563	789	1767	1486	1737	45	51	30	57	48	42	TRUE	-0.804535	TRUE	0.62754	TRUE	0.846425	10.8566
comp142522_c0	NA	78	64	89	86	113	107	31	26	29	82	59	75	1	3	4	11	12	9	TRUE	-0.803236	TRUE	0.694802	FALSE	0.909033	6.26962
comp141581_c0	NA	272	152	313	136	152	161	122	97	119	115	80	148	6	6	7	20	20	21	TRUE	-0.801438	TRUE	-0.450488	FALSE	0.73321	7.9407
comp107013_c0	Coiled-coil domain-containing protein 39 n=1 Tax=Crassostrea gigas RepID=K1QZ54_CRAGI	61	50	64	44	46	53	40	26	44	30	21	22	37	81	39	53	56	48	TRUE	-0.801035	FALSE	-0.442946	FALSE	-0.307174	5.87226
comp134576_c0	NA	26	34	27	26	33	46	29	20	22	18	7	17	22	31	28	38	36	41	TRUE	-0.799532	FALSE	-0.13734	FALSE	-1.04523	4.85699
comp103893_c1	PREDICTED: FMRFamide receptor-like n=1 Tax=Aplysia californica RepID=UPI00035988C3	199	213	208	164	102	122	69	60	111	89	108	137	118	20	158	36	41	31	TRUE	-0.799008	FALSE	-0.278102	TRUE	1.16003	7.6903
comp142956_c0	NA	310	277	405	92	76	121	212	155	131	58	112	87	3	7	8	0	3	4	TRUE	-0.794375	TRUE	-1.46279	FALSE	0.824602	8.3695
comp78792_c0	NA	163	123	215	149	201	162	90	86	107	79	69	151	62	65	44	114	92	123	TRUE	-0.794029	FALSE	0.0361722	FALSE	0.0394525	7.38374
comp103283_c0	NA	32	36	36	40	30	28	19	22	19	18	17	20	18	23	22	27	28	37	TRUE	-0.793092	FALSE	-0.157535	FALSE	0.00015505	5.12171
comp113167_c0	NA	44	45	57	31	42	31	32	19	34	18	21	22	21	39	29	37	56	44	TRUE	-0.788634	FALSE	-0.508572	FALSE	0.0096745	5.6077
comp102803_c0	NA	47	34	45	16	35	41	28	17	22	26	15	19	19	30	13	25	30	33	TRUE	-0.787896	FALSE	-0.361739	FALSE	0.265084	5.3994
comp112772_c0	NA	50	37	51	34	20	18	26	22	20	18	18	20	30	43	34	33	34	26	TRUE	-0.787605	TRUE	-0.742705	FALSE	0.712634	5.53114
comp126354_c0	NA	64	64	44	105	92	96	29	29	22	62	61	61	1	0	4	2	0	1	TRUE	-0.786803	TRUE	0.894595	FALSE	0.449139	5.84281
comp138025_c0	NA	56	42	40	40	49	66	31	32	32	23	19	34	47	61	39	83	46	55	TRUE	-0.78672	FALSE	-0.0425238	FALSE	-0.482399	5.53232
comp78078_c0	NA	106	106	150	123	166	144	72	64	63	88	91	81	7	2	4	6	7	1	TRUE	-0.785746	FALSE	0.296071	FALSE	0.118948	6.90796
comp137342_c0	NA	529	414	524	653	555	640	267	217	285	346	328	471	222	163	119	254	209	279	TRUE	-0.781856	TRUE	0.409875	FALSE	0.240707	8.93395
comp99206_c0	Outer dense fiber protein 3 n=1 Tax=Crassostrea gigas RepID=K1PSE7_CRAGI	276	184	299	262	263	244	104	80	141	171	143	238	134	148	117	284	263	230	TRUE	-0.781796	TRUE	0.27064	FALSE	0.731609	7.98178
comp45462_c0	NA	15	29	14	35	20	36	14	5	8	23	19	14	10	18	15	21	33	30	TRUE	-0.780822	TRUE	0.74302	FALSE	0.379636	4.26142
comp125215_c0	Predicted protein n=1 Tax=Nematostella vectensis RepID=A7RNA0_NEMVE	20	59	23	79	64	45	56	45	43	8	6	13	53	76	17	43	35	48	TRUE	-0.780139	FALSE	-0.281564	TRUE	-3.32813	5.07068
comp109356_c0	NA	129	105	133	81	67	68	76	36	39	59	65	65	15	23	22	9	8	16	TRUE	-0.777826	FALSE	-0.376262	TRUE	1.09912	6.93387
comp121046_c0	Uncharacterized protein n=1 Tax=Crassostrea gigas RepID=K1QEB0_CRAGI	119	77	110	135	130	131	48	56	43	90	89	79	65	66	73	129	106	130	TRUE	-0.777244	TRUE	0.50321	FALSE	0.448877	6.67466
comp128244_c0	NA	88	91	74	69	89	84	53	37	56	53	37	52	27	31	15	21	22	34	TRUE	-0.775559	FALSE	-0.0841032	FALSE	0.000257281	6.40172
comp93486_c0	PREDICTED: coiled-coil domain-containing protein 108-like n=1 Tax=Aplysia californica RepID=UPI0003596421	37	31	33	44	44	45	24	34	22	19	14	25	24	19	13	35	18	20	TRUE	-0.774341	FALSE	0.0437423	FALSE	-0.797056	5.08604
comp114842_c0	PREDICTED: UPF0740 protein v1g200856-like n=1 Tax=Saccoglossus kowalevskii RepID=UPI0001CBA1DD	122	75	132	26	17	29	69	47	63	25	15	24	66	92	45	32	52	41	TRUE	-0.774261	TRUE	-1.91523	FALSE	0.733135	6.77866
comp142218_c0	NA	70	57	61	100	77	111	34	26	42	64	34	70	61	83	52	118	89	136	TRUE	-0.770655	TRUE	0.608815	FALSE	0.0943528	5.96991
comp114677_c0	NA	634	608	831	247	166	128	331	314	410	212	134	152	445	523	790	511	404	300	TRUE	-0.764898	TRUE	-1.60182	TRUE	0.869787	9.43152
comp141314_c0	NA	66	77	59	76	70	95	41	35	43	39	40	60	54	69	24	96	80	97	TRUE	-0.764212	FALSE	0.21202	FALSE	-0.0278784	6.07874
comp138314_c0	NA	38	37	51	40	24	39	26	16	28	26	17	21	9	5	4	12	14	12	TRUE	-0.763692	FALSE	-0.278746	FALSE	0.178951	5.39241
comp135877_c0	NA	80	53	78	51	63	61	34	25	44	45	38	41	38	41	22	89	36	60	TRUE	-0.761357	FALSE	-0.0971899	FALSE	0.511563	6.14101
comp132884_c0	NA	51	36	44	44	49	52	23	30	27	28	24	33	46	34	26	30	41	57	TRUE	-0.760468	FALSE	0.0979888	FALSE	-0.0474843	5.45784
comp112862_c0	NA	40	37	47	44	46	50	22	22	30	20	32	29	19	16	21	17	28	39	TRUE	-0.757818	FALSE	0.116378	FALSE	-0.0569522	5.37656
comp141054_c0	NA	66	59	67	64	68	64	35	31	38	48	34	43	28	28	46	26	30	43	TRUE	-0.754494	FALSE	0.0856799	FALSE	0.224829	6.00271
comp62419_c0	NA	29	31	36	47	33	49	36	16	15	20	15	29	1	5	2	1	1	3	TRUE	-0.753857	FALSE	0.211067	FALSE	-0.434326	5.00406
comp116155_c0	Putative uncharacterized protein n=1 Tax=Branchiostoma floridae RepID=C3YPH3_BRAFL	27	16	41	37	38	44	16	17	18	23	24	19	6	17	12	12	10	21	TRUE	-0.753663	FALSE	0.405223	FALSE	-0.138683	4.80917
comp47978_c0	Uncharacterized protein n=1 Tax=Crassostrea gigas RepID=K1Q359_CRAGI	91	64	86	83	88	84	45	60	66	48	38	40	89	76	49	54	44	80	TRUE	-0.752578	FALSE	-0.144498	FALSE	-0.518676	6.33406
comp123567_c0	NA	107	106	122	100	78	102	70	60	72	49	53	62	43	43	43	36	27	31	TRUE	-0.751624	FALSE	-0.302986	FALSE	-0.0418706	6.79673
comp42708_c0	NA	100	106	96	66	76	76	61	42	63	25	61	59	23	8	18	14	9	18	TRUE	-0.750341	FALSE	-0.40131	FALSE	0.246021	6.65925
comp134441_c0	NA	62	54	50	50	35	57	31	21	27	29	34	40	35	60	34	55	45	61	TRUE	-0.747937	FALSE	-0.0476607	FALSE	0.629599	5.79678
comp112657_c0	NA	45	39	39	66	63	50	29	22	24	43	28	31	44	37	23	66	48	66	TRUE	-0.747762	TRUE	0.45845	FALSE	-0.093817	5.36826
comp140673_c2	NA	673	553	718	747	739	576	405	329	358	424	352	514	202	283	216	469	342	469	TRUE	-0.746206	FALSE	0.135542	FALSE	0.15766	9.33941
comp39993_c0	NA	45	49	36	28	46	50	24	20	28	23	22	35	20	42	14	33	28	39	TRUE	-0.742015	FALSE	0.00315568	FALSE	0.224031	5.4432
comp122654_c0	NA	50	36	95	38	30	38	37	36	48	17	17	20	38	60	40	33	48	58	TRUE	-0.740543	TRUE	-0.964997	FALSE	-0.406975	5.91258
comp129228_c0	NA	322	299	313	146	130	118	156	135	127	92	165	129	3	6	3	0	0	4	TRUE	-0.738448	TRUE	-0.800562	TRUE	1.13564	8.28162
comp119042_c0	NA	86	110	96	67	54	50	36	32	51	57	59	42	77	24	63	24	29	11	TRUE	-0.738218	FALSE	-0.349421	TRUE	1.16101	6.60478
comp142963_c0	NA	190	165	178	180	155	201	111	113	123	102	86	106	107	115	63	119	101	109	TRUE	-0.736911	FALSE	-0.108031	FALSE	-0.237067	7.47434
comp141155_c0	NA	59	39	44	116	91	137	40	45	38	54	33	75	35	41	34	58	29	71	TRUE	-0.736731	TRUE	0.89689	FALSE	-0.840898	5.57818
comp146154_c0	PREDICTED: dynein regulatory complex protein 1-like n=1 Tax=Saccoglossus kowalevskii RepID=UPI0003F05B32	23	24	36	38	32	34	16	16	19	23	10	25	33	25	20	48	31	39	TRUE	-0.735852	FALSE	0.229156	FALSE	-0.114527	4.79911
comp130944_c0	NA	154	147	177	193	133	166	83	56	92	117	88	139	27	66	30	36	64	69	TRUE	-0.73369	FALSE	0.21208	FALSE	0.529063	7.31448
comp133577_c0	NA	40	36	45	32	39	20	18	32	16	21	23	21	26	35	30	25	20	23	TRUE	-0.730911	FALSE	-0.272726	FALSE	0.389379	5.33248
comp110352_c0	Tektin-4 n=1 Tax=Crassostrea gigas RepID=K1QME7_CRAGI	151	147	177	196	153	134	97	91	100	84	107	96	115	153	104	166	184	219	TRUE	-0.729681	FALSE	-0.0161203	FALSE	-0.0317	7.3043
comp133968_c0	Uncharacterized protein (Fragment) n=1 Tax=Capitella teleta RepID=R7TS66_CAPTE	47	31	47	83	81	92	34	39	37	36	23	57	33	42	26	77	65	75	TRUE	-0.7293	TRUE	0.638329	FALSE	-0.922985	5.38961
comp134664_c0	NA	18	25	18	47	49	64	15	15	17	26	20	35	17	17	17	40	23	41	TRUE	-0.728652	TRUE	1.12353	FALSE	-0.62521	4.34652
comp97659_c0	NA	43	45	79	94	80	69	46	29	29	33	55	52	1	5	4	9	4	8	TRUE	-0.728034	TRUE	0.473521	FALSE	-0.104164	5.7907
comp135255_c0	NA	41	55	48	45	46	53	32	30	36	17	22	37	13	39	29	16	20	36	TRUE	-0.726308	FALSE	-0.163228	FALSE	-0.369663	5.5819
comp121723_c1	NA	285	268	366	117	136	140	171	136	155	103	127	111	94	152	59	66	38	101	TRUE	-0.724554	TRUE	-0.916469	FALSE	0.774893	8.25627
comp124504_c0	NA	25	21	32	40	53	51	10	19	15	20	35	34	21	10	15	57	37	29	TRUE	-0.721138	TRUE	0.91095	FALSE	0.153998	4.71
comp139004_c0	NA	25	22	24	63	58	62	25	11	15	44	13	39	15	2	11	21	14	26	TRUE	-0.720202	TRUE	1.15989	FALSE	-0.397532	4.58027
comp114822_c0	NA	322	311	449	409	384	278	267	213	187	180	183	274	121	119	103	216	173	198	TRUE	-0.719252	FALSE	-0.0455586	FALSE	-0.0461772	8.49238
comp136334_c0	NA	622	515	683	630	615	540	389	371	313	398	287	432	243	239	217	331	324	373	TRUE	-0.718597	FALSE	-0.00422666	FALSE	0.09123	9.24544
comp126601_c1	NA	36	34	35	51	32	43	29	30	15	18	21	28	44	33	22	42	23	35	TRUE	-0.718011	FALSE	0.0701213	FALSE	-0.311383	5.14087
comp135019_c0	NA	33	23	24	40	63	74	24	25	24	27	24	32	25	25	12	54	29	43	TRUE	-0.71612	TRUE	0.73548	FALSE	-0.942757	4.76143
comp51624_c0	Uncharacterized protein (Fragment) n=1 Tax=Lottia gigantea RepID=V3ZY13_LOTGI	123	72	123	85	131	113	74	57	75	51	38	98	87	100	63	142	95	152	TRUE	-0.715927	FALSE	-0.0369239	FALSE	-0.195404	6.73061
comp105491_c0	Uncharacterized protein (Fragment) n=1 Tax=Takifugu rubripes RepID=H2UYS7_TAKRU	428	399	368	168	153	196	236	189	226	168	135	102	3	3	3	6	2	4	TRUE	-0.712193	TRUE	-1.01376	FALSE	0.517587	8.63765
comp109151_c0	Protein lap4 n=1 Tax=Crassostrea gigas RepID=K1P996_CRAGI	71	51	64	38	52	85	46	25	31	37	32	50	41	42	31	48	50	41	TRUE	-0.711665	FALSE	0.0117681	FALSE	0.287077	5.96078
comp132599_c0	NA	36	31	33	26	39	37	29	16	19	23	18	20	10	37	17	45	34	41	TRUE	-0.711477	FALSE	-0.0236726	FALSE	-0.13882	5.06164
comp129687_c0	NA	33	39	31	29	51	35	25	32	17	25	17	20	15	20	15	18	26	26	TRUE	-0.711273	FALSE	0.0012199	FALSE	-0.408382	5.10597
comp132611_c0	PREDICTED: tubulin polyglutamylase ttll6-like isoform X13 n=1 Tax=Aplysia californica RepID=UPI0003597291	79	61	90	75	102	131	50	49	44	57	44	83	40	43	31	91	64	69	TRUE	-0.707107	TRUE	0.39143	FALSE	-0.0502588	6.26227
comp141584_c0	NA	117	98	116	107	106	134	68	70	56	77	53	90	89	87	39	138	134	128	TRUE	-0.706691	FALSE	0.0994556	FALSE	0.133109	6.78503
comp140212_c0	NA	253	189	278	307	252	277	153	132	162	139	121	238	199	247	158	284	277	335	TRUE	-0.706346	FALSE	0.175532	FALSE	-0.0524696	7.90737
comp124255_c0	Uncharacterized protein n=1 Tax=Lottia gigantea RepID=V4ABW8_LOTGI	1701	1584	1738	1047	923	937	856	631	758	704	900	1013	327	364	275	460	345	374	TRUE	-0.705887	TRUE	-0.399351	TRUE	1.00991	10.7092
comp132216_c0	Uncharacterized protein n=1 Tax=Lottia gigantea RepID=V3ZUH2_LOTGI	112	106	136	75	72	97	81	70	76	43	37	64	91	99	58	105	102	116	TRUE	-0.705186	TRUE	-0.60427	FALSE	-0.118432	6.87969
comp137679_c0	NA	22	13	21	120	86	121	14	25	12	75	43	52	18	12	11	62	41	67	TRUE	-0.700753	TRUE	2.20735	FALSE	-0.746897	4.22226
comp140069_c0	NA	58	54	82	82	67	63	32	35	36	48	48	48	14	34	22	42	49	39	TRUE	-0.699933	FALSE	0.228025	FALSE	0.361042	6.01306
comp37888_c0	Uncharacterized protein n=1 Tax=Pelodiscus sinensis RepID=K7GA25_PELSI	57	110	64	66	94	82	82	40	38	52	28	53	52	68	87	31	60	71	TRUE	-0.6978	FALSE	-0.0716145	FALSE	-0.334738	6.2667
comp126100_c0	NA	91	61	64	18	47	30	49	39	46	11	21	33	15	20	8	15	7	14	TRUE	-0.696724	TRUE	-1.13449	FALSE	0.104105	6.17324
comp141575_c0	NA	428	329	416	526	532	530	241	222	245	328	264	395	307	336	239	451	353	485	TRUE	-0.695713	TRUE	0.44335	FALSE	0.043602	8.61199
comp132118_c0	NA	113	99	85	149	201	208	57	35	63	115	130	120	4	1	3	6	5	1	TRUE	-0.694207	TRUE	1.00496	FALSE	0.293554	6.63514
comp141743_c0	NA	112	66	109	111	94	107	59	70	48	55	58	79	69	91	65	132	130	133	TRUE	-0.692693	FALSE	0.0958685	FALSE	0.0224234	6.58182
comp132139_c0	Uncharacterized protein n=1 Tax=Lottia gigantea RepID=V3ZE33_LOTGI	58	39	51	66	77	85	23	30	37	44	38	57	38	25	30	66	53	74	TRUE	-0.692659	TRUE	0.596848	FALSE	0.0114458	5.63619
comp115247_c0	NA	162	142	114	231	299	285	82	60	51	99	216	244	2	2	2	1	2	1	TRUE	-0.691494	TRUE	1.15567	FALSE	0.576951	7.1259
comp45040_c0	NA	542	629	730	230	131	142	306	298	460	167	124	148	487	684	674	504	307	230	TRUE	-0.690602	TRUE	-1.67295	FALSE	0.659346	9.30594
comp125732_c0	PREDICTED: echinoderm microtubule-associated protein-like 6-like n=1 Tax=Aplysia californica RepID=UPI0003594796	59	49	60	56	53	61	51	41	35	29	25	30	35	54	30	47	41	47	TRUE	-0.690527	FALSE	-0.248909	FALSE	-0.584433	5.8102
comp140130_c0	NA	134	188	178	72	77	64	91	128	73	55	54	54	106	83	72	63	60	49	TRUE	-0.689258	TRUE	-1.08612	FALSE	0.397772	7.37603
comp123186_c0	NA	74	103	92	41	47	54	35	40	30	44	44	63	18	12	9	9	4	9	TRUE	-0.689198	FALSE	-0.348958	TRUE	1.44468	6.48009
comp133738_c0	Dynein heavy chain 5, axonemal n=1 Tax=Crassostrea gigas RepID=K1QHI6_CRAGI	121	92	82	173	121	144	54	72	68	80	63	110	91	89	98	130	105	225	TRUE	-0.688227	TRUE	0.460568	FALSE	-0.160997	6.62952
comp135955_c0	NA	568	546	935	820	938	702	354	259	347	539	616	669	51	25	67	23	20	13	TRUE	-0.688028	TRUE	0.504521	FALSE	0.654366	9.41426
comp126719_c0	NA	61	73	66	35	30	41	40	36	35	27	38	18	38	20	37	16	19	12	TRUE	-0.687755	TRUE	-0.75493	FALSE	0.4734	6.05809
comp105538_c0	Uncharacterized protein n=1 Tax=Lottia gigantea RepID=V4A7K7_LOTGI	58	47	71	92	62	93	35	31	53	46	40	52	53	58	34	86	74	75	TRUE	-0.686835	FALSE	0.340669	FALSE	-0.275144	5.87671
comp103204_c0	Uncharacterized protein n=1 Tax=Lottia gigantea RepID=V3ZXD5_LOTGI	153	119	133	97	62	78	45	60	71	62	61	99	1	3	1	0	2	2	TRUE	-0.684969	FALSE	-0.36104	TRUE	1.13215	7.07823
comp133792_c0	Putative uncharacterized protein (Fragment) n=1 Tax=Solenopsis invicta RepID=E9IU59_SOLIN	432	449	614	363	443	362	266	193	235	265	299	394	29	18	33	11	7	10	TRUE	-0.684692	FALSE	-0.0471926	TRUE	0.816192	8.96044
comp125149_c0	NA	73	69	78	38	54	102	47	35	54	44	39	40	0	0	0	0	0	1	TRUE	-0.684477	FALSE	-0.178583	FALSE	0.0131595	6.19926
comp138056_c0	NA	215	195	257	168	242	213	147	72	124	144	146	167	57	70	57	25	20	23	TRUE	-0.684385	FALSE	0.087377	FALSE	0.488021	7.79722
comp122860_c0	NA	64	60	73	64	61	64	29	41	40	39	33	58	16	27	8	52	30	32	TRUE	-0.684261	FALSE	0.0382609	FALSE	0.305055	6.03449
comp95567_c0	Putative uncharacterized protein n=1 Tax=Pediculus humanus subsp. corporis RepID=E0W3G1_PEDHC	79	75	90	34	60	66	44	25	50	40	51	43	8	10	4	6	16	11	TRUE	-0.684155	FALSE	-0.316048	FALSE	0.725082	6.34997
comp30991_c0	NA	119	106	116	196	155	124	61	71	76	86	91	113	18	12	13	34	48	33	TRUE	-0.684014	TRUE	0.456421	FALSE	0.0095878	6.82529
comp133020_c0	NA	108	118	137	70	86	99	57	56	58	62	69	83	0	2	4	1	2	3	TRUE	-0.68354	FALSE	-0.191964	FALSE	0.812934	6.9138
comp141067_c0	NA	48	59	61	31	42	54	43	22	35	22	36	28	41	31	36	41	38	32	TRUE	-0.683427	FALSE	-0.353567	FALSE	0.115804	5.79887
comp143286_c0	NA	98	106	109	104	163	223	72	56	96	90	92	90	22	18	23	14	25	16	TRUE	-0.682602	TRUE	0.492113	FALSE	-0.395105	6.70262
comp127271_c0	PREDICTED: adenylate kinase 8-like n=1 Tax=Aplysia californica RepID=UPI0003598E1B	131	134	111	145	104	148	61	61	86	81	79	107	90	120	92	154	138	170	TRUE	-0.682025	FALSE	0.155085	FALSE	0.270588	6.96881
comp139931_c1	NA	47	35	46	35	43	55	31	19	35	23	24	30	26	32	38	38	34	46	TRUE	-0.681677	FALSE	-0.0458666	FALSE	-0.218806	5.42147
comp143265_c1	NA	74	65	65	60	51	58	48	40	56	34	23	33	47	40	38	40	16	51	TRUE	-0.678789	TRUE	-0.47086	FALSE	-0.398919	6.09257
comp93328_c0	Tektin-2 n=1 Tax=Crassostrea gigas RepID=K1PNN3_CRAGI	76	59	77	38	70	86	40	32	44	39	39	59	51	53	26	86	85	90	TRUE	-0.677739	FALSE	0.00481271	FALSE	0.336526	6.14488
comp131038_c0	NA	73	65	98	29	50	78	44	27	35	49	42	48	28	9	22	16	20	14	TRUE	-0.677486	FALSE	-0.207007	FALSE	0.941575	6.29896
comp130321_c0	NA	445	371	423	485	554	463	230	229	242	337	330	341	196	243	144	368	322	385	TRUE	-0.675474	TRUE	0.362741	FALSE	0.244232	8.69082
comp125359_c1	NA	79	76	79	32	36	39	41	49	40	21	35	36	67	62	65	27	17	30	TRUE	-0.673594	TRUE	-0.885611	FALSE	0.626167	6.29079
comp138150_c0	NA	324	214	293	227	177	215	159	162	145	151	140	156	160	167	113	178	162	172	TRUE	-0.673246	FALSE	-0.300986	FALSE	0.378327	8.1171
comp40388_c0	Uncharacterized protein n=1 Tax=Crassostrea gigas RepID=K1QI52_CRAGI	404	318	326	351	359	294	221	204	228	215	182	237	196	152	93	159	113	140	TRUE	-0.672388	FALSE	-0.0666485	FALSE	0.0175995	8.44964
comp143217_c0	NA	112	93	111	116	116	157	90	75	54	60	62	102	94	77	52	148	94	116	TRUE	-0.671303	FALSE	0.181146	FALSE	-0.259612	6.71542
comp141861_c0	NA	257	293	294	362	377	379	215	217	162	207	197	232	192	216	162	322	259	285	TRUE	-0.67058	FALSE	0.276677	FALSE	-0.300549	8.13588
comp123479_c0	NA	193	220	282	264	254	191	152	98	131	142	167	186	14	1	9	2	3	5	TRUE	-0.669738	FALSE	0.146705	FALSE	0.341263	7.85372
comp132649_c0	NA	124	102	122	192	178	167	80	72	71	107	118	102	70	65	84	100	69	127	TRUE	-0.669676	TRUE	0.577282	FALSE	-0.0725443	6.85853
comp139703_c0	NA	78	69	63	78	80	100	40	50	39	56	48	60	47	70	39	107	88	74	TRUE	-0.669503	FALSE	0.299783	FALSE	0.0747041	6.13529
comp131191_c0	NA	100	106	120	48	90	130	43	51	68	55	81	77	1	3	3	3	2	2	TRUE	-0.669233	FALSE	-0.0292038	FALSE	0.630902	6.76313
comp135313_c0	NA	89	82	83	98	55	91	65	40	50	50	53	53	8	3	0	3	11	7	TRUE	-0.66846	FALSE	-0.0703183	FALSE	0.0922631	6.4074
comp138580_c1	NA	915	580	1125	395	210	308	611	484	562	181	185	222	802	1049	388	591	467	580	TRUE	-0.667196	TRUE	-1.5298	FALSE	0.0384732	9.77047
comp132943_c0	NA	35	26	39	44	37	41	17	21	22	27	14	35	29	33	24	61	43	41	TRUE	-0.667104	FALSE	0.265823	FALSE	0.0980974	5.06433
comp142856_c0	NA	168	147	185	154	167	211	83	103	122	124	70	144	120	200	103	223	176	194	TRUE	-0.66695	FALSE	0.0947721	FALSE	0.0415705	7.3796
comp126755_c0	UPF0364 protein C6orf211 homolog n=2 Tax=Danio rerio RepID=CF211_DANRE	149	171	161	158	101	153	85	66	72	111	110	113	62	40	47	51	63	62	TRUE	-0.666658	FALSE	0.0624213	FALSE	0.816752	7.3221
comp45610_c0	NA	32	27	45	45	68	64	32	29	19	29	35	34	35	22	41	91	61	61	TRUE	-0.666331	TRUE	0.573343	FALSE	-0.481467	5.11092
comp124249_c0	Uncharacterized protein n=1 Tax=Lottia gigantea RepID=V4B8L0_LOTGI	172	177	144	82	77	87	84	67	78	82	70	87	139	117	154	99	103	72	TRUE	-0.666213	TRUE	-0.58148	TRUE	1.06801	7.36111
comp143128_c0	NA	254	182	187	160	186	214	146	110	101	122	125	144	161	168	76	231	183	222	TRUE	-0.666099	FALSE	-0.0578686	FALSE	0.2828	7.70124
comp129367_c0	NA	177	129	171	243	253	235	120	81	98	139	123	192	118	87	85	161	136	212	TRUE	-0.663172	TRUE	0.595413	FALSE	-0.00964898	7.3147
comp136660_c0	NA	68	57	58	73	84	86	43	40	48	45	32	60	45	64	25	79	61	60	TRUE	-0.662921	FALSE	0.255515	FALSE	-0.34585	5.93385
comp142966_c1	NA	103	79	76	57	55	66	74	39	46	40	40	40	79	94	66	95	95	70	TRUE	-0.661938	TRUE	-0.507333	FALSE	0.15006	6.43334
comp136010_c0	NA	53	47	28	63	70	55	26	27	40	41	32	32	20	23	13	29	37	46	TRUE	-0.65952	FALSE	0.369097	FALSE	-0.393551	5.42124
comp143398_c1	NA	579	496	603	660	633	778	268	366	321	446	384	579	366	396	286	695	556	655	TRUE	-0.659078	TRUE	0.396348	FALSE	0.260961	9.12791
comp138395_c1	NA	73	80	80	67	80	91	50	49	55	40	45	59	41	65	32	65	58	78	TRUE	-0.658786	FALSE	-0.0390672	FALSE	-0.133884	6.27885
comp139354_c0	NA	112	90	94	91	70	94	79	67	87	41	26	52	89	119	74	49	48	66	TRUE	-0.657969	TRUE	-0.546269	FALSE	-0.738757	6.63186
comp85379_c0	NA	45	48	19	34	42	50	34	31	29	16	27	17	39	43	44	58	57	47	TRUE	-0.655112	FALSE	-0.188059	FALSE	-0.825789	5.2371
comp51478_c0	Uncharacterized protein n=1 Tax=Lottia gigantea RepID=V3ZDE9_LOTGI	302	220	297	306	363	250	184	171	200	165	189	194	206	249	166	350	327	384	TRUE	-0.654662	FALSE	0.0814732	FALSE	-0.187622	8.09359
comp140686_c0	NA	52	44	47	61	64	84	38	44	35	29	38	41	22	25	39	31	35	46	TRUE	-0.654108	FALSE	0.272912	FALSE	-0.645398	5.57756
comp121588_c0	NA	342	337	340	179	210	203	205	160	191	141	169	166	221	271	176	212	138	193	TRUE	-0.652244	TRUE	-0.568128	FALSE	0.552324	8.40769
comp127417_c0	Uncharacterized protein n=1 Tax=Crassostrea gigas RepID=K1QHP8_CRAGI	186	190	212	221	173	244	121	122	145	133	104	151	184	192	134	213	209	201	TRUE	-0.650301	FALSE	0.0542528	FALSE	-0.116268	7.61238
comp128077_c0	NA	36	42	29	40	50	81	25	31	41	25	26	29	32	14	38	46	52	42	TRUE	-0.649788	FALSE	0.263369	FALSE	-0.980051	5.16554
comp101011_c0	NA	44	52	33	45	39	69	30	30	21	34	32	34	50	47	43	48	61	46	TRUE	-0.64711	FALSE	0.255533	FALSE	0.0675515	5.42389
comp120745_c0	NA	91	81	87	95	86	100	51	40	42	61	66	80	58	61	51	91	92	107	TRUE	-0.646047	FALSE	0.294295	FALSE	0.523444	6.43363
comp121304_c0	NA	82	79	77	117	95	99	61	54	71	61	44	56	61	90	65	80	93	93	TRUE	-0.645035	FALSE	0.122016	FALSE	-0.582123	6.31194
comp138817_c0	NA	71	69	53	83	48	66	37	32	58	34	38	48	62	69	48	99	66	76	TRUE	-0.644139	FALSE	-0.0706797	FALSE	-0.112987	6.01758
comp142558_c0	NA	194	155	135	139	124	137	79	69	78	102	111	125	28	44	30	61	41	50	TRUE	-0.643586	FALSE	0.0387453	TRUE	0.867151	7.33848
comp136100_c0	NA	74	79	76	89	85	97	31	44	44	79	48	71	41	49	26	11	16	26	TRUE	-0.642767	TRUE	0.411692	FALSE	0.505938	6.25903
comp124575_c0	Uncharacterized protein n=1 Tax=Lottia gigantea RepID=V3ZR22_LOTGI	89	69	91	117	64	81	67	51	64	45	52	47	84	108	59	109	85	81	TRUE	-0.641852	FALSE	-0.138926	FALSE	-0.386577	6.381
comp142259_c0	NA	66	68	78	61	59	109	48	41	46	47	44	56	31	37	36	59	52	51	TRUE	-0.64177	FALSE	0.0907943	FALSE	0.00910463	6.14769
comp100650_c0	Predicted protein n=1 Tax=Thalassiosira pseudonana RepID=B8C7M9_THAPS	170	177	155	64	119	176	131	88	90	72	74	102	0	0	0	1	0	0	TRUE	-0.641601	TRUE	-0.416735	FALSE	0.14672	7.38531
comp134045_c0	NA	102	73	79	37	44	71	75	57	41	23	27	46	28	34	35	22	17	36	TRUE	-0.641273	TRUE	-0.80023	FALSE	-0.097828	6.41222
comp131328_c0	PREDICTED: rootletin isoform 1 n=1 Tax=Strongylocentrotus purpuratus RepID=UPI00026520F9	223	159	208	223	217	225	126	97	99	190	116	169	48	51	28	30	26	52	TRUE	-0.640986	TRUE	0.306761	FALSE	0.396756	7.62286
comp83140_c0	NA	182	136	177	293	250	176	133	140	112	127	114	148	66	93	39	124	105	69	TRUE	-0.640077	FALSE	0.312484	FALSE	-0.507644	7.36703
comp129638_c0	NA	67	55	57	53	63	89	29	69	35	44	49	26	36	47	65	36	69	41	TRUE	-0.639255	FALSE	0.0393832	FALSE	-0.333795	5.90407
comp81137_c0	NA	81	72	42	73	49	47	46	61	44	19	30	38	74	110	37	54	49	64	TRUE	-0.639037	TRUE	-0.484688	FALSE	-0.537836	6.0346
comp129367_c1	Dynein heavy chain 1, axonemal n=1 Tax=Crassostrea gigas RepID=K1RJM8_CRAGI	171	125	129	239	225	217	96	98	107	107	117	175	87	106	81	173	129	208	TRUE	-0.638669	TRUE	0.551352	FALSE	-0.268547	7.14908
comp79897_c0	Uncharacterized protein n=1 Tax=Lottia gigantea RepID=V4ANU2_LOTGI	127	91	79	72	96	83	69	49	56	55	63	64	62	68	48	45	64	72	TRUE	-0.638199	FALSE	-0.142148	FALSE	0.298611	6.63838
comp82745_c0	NA	232	217	337	334	349	254	189	118	154	198	211	229	22	9	19	11	4	4	TRUE	-0.6369	TRUE	0.325386	FALSE	0.204914	8.03035
comp32258_c0	NA	49	39	65	44	38	49	18	24	40	29	38	32	24	22	20	37	34	14	TRUE	-0.636874	FALSE	-0.0677787	FALSE	0.469285	5.66858
comp140563_c0	NA	145	126	140	187	165	163	77	80	70	124	83	155	28	24	32	56	45	46	TRUE	-0.634584	TRUE	0.445403	FALSE	0.364019	7.09729
comp51319_c0	PREDICTED: coiled-coil domain-containing protein 169-like n=1 Tax=Aplysia californica RepID=UPI0003594A87	309	277	325	287	261	239	198	193	179	156	162	208	225	279	191	202	249	263	TRUE	-0.633876	FALSE	-0.187338	FALSE	0.10257	8.2463
comp141780_c0	NA	36	44	53	64	50	62	41	45	35	27	28	25	18	8	13	22	13	14	TRUE	-0.63281	FALSE	-0.0170875	FALSE	-0.979743	5.4693
comp87115_c0	Metallophosphoesterase 1 n=1 Tax=Crassostrea gigas RepID=K1Q7I9_CRAGI	164	164	163	92	56	70	99	56	103	70	69	63	61	61	87	31	51	31	TRUE	-0.632765	TRUE	-0.862814	FALSE	0.817469	7.35487
comp113251_c0	PREDICTED: glutamate-rich protein 2-like isoform X2 n=1 Tax=Aplysia californica RepID=UPI00035932CE	157	122	147	64	55	81	97	96	85	44	48	45	119	132	75	82	73	72	TRUE	-0.632572	TRUE	-1.08545	FALSE	0.0734984	7.15084
comp142696_c1	NA	42	58	56	56	98	115	33	27	35	64	38	72	42	41	26	105	85	117	TRUE	-0.6323	TRUE	0.814816	FALSE	0.0572907	5.69215
comp131561_c0	NA	42	53	59	67	59	73	33	25	25	39	33	67	48	35	34	52	66	62	TRUE	-0.630124	TRUE	0.500044	FALSE	0.391255	5.67512
comp140277_c0	NA	49	33	40	47	53	51	18	27	22	23	33	50	39	50	30	82	37	116	TRUE	-0.630073	FALSE	0.413275	FALSE	0.348285	5.35288
comp105305_c0	NA	49	40	42	57	61	36	24	24	22	39	35	39	5	2	4	7	4	6	TRUE	-0.630023	FALSE	0.385779	FALSE	0.473966	5.45923
comp137834_c0	NA	589	583	548	338	355	396	371	201	337	252	326	330	86	82	96	62	53	80	TRUE	-0.629492	TRUE	-0.4029	FALSE	0.650918	9.16313
comp107381_c0	Uncharacterized protein n=1 Tax=Lottia gigantea RepID=V3YZS1_LOTGI	64	46	55	56	61	62	38	24	26	48	36	49	4	1	1	0	1	4	TRUE	-0.629006	FALSE	0.281373	FALSE	0.486633	5.78679
comp113298_c0	Tetratricopeptide repeat protein 16 n=1 Tax=Crassostrea gigas RepID=K1PP71_CRAGI	60	54	50	73	61	47	33	37	34	39	33	46	50	70	42	71	48	70	TRUE	-0.62869	FALSE	0.125219	FALSE	0.0581739	5.77479
comp31382_c0	Putative uncharacterized protein n=1 Tax=Branchiostoma floridae RepID=C3Z927_BRAFL	108	137	133	98	56	71	58	80	59	73	72	51	61	52	35	26	27	32	TRUE	-0.627998	TRUE	-0.471513	FALSE	0.76897	6.97319
comp129228_c1	NA	150	134	152	50	85	87	76	54	94	62	83	62	2	2	7	3	3	1	TRUE	-0.626816	TRUE	-0.623838	FALSE	0.809796	7.18092
comp120058_c0	Ankyrin repeat domain-containing protein 45 n=1 Tax=Crassostrea gigas RepID=K1QGU8_CRAGI	196	156	185	179	160	178	120	147	121	121	81	97	185	210	158	187	212	197	TRUE	-0.626337	FALSE	-0.200693	FALSE	-0.308882	7.48528
comp138979_c0	NA	340	252	288	425	335	454	194	157	187	267	226	317	146	168	106	319	263	278	TRUE	-0.624204	TRUE	0.498556	FALSE	0.132675	8.20012
comp143156_c0	NA	360	239	331	521	530	578	215	191	228	337	289	387	192	173	146	354	327	371	TRUE	-0.623992	TRUE	0.746817	FALSE	-0.133547	8.27786
comp127026_c0	NA	68	54	71	105	95	94	41	44	51	46	42	86	68	48	34	91	105	81	TRUE	-0.623671	TRUE	0.485346	FALSE	-0.236536	6.00886
comp140250_c0	NA	95	88	75	85	81	91	58	50	41	53	44	87	48	41	38	61	77	69	TRUE	-0.621961	FALSE	0.0983682	FALSE	0.341358	6.43376
comp138827_c0	NA	124	90	121	110	88	154	75	62	56	64	70	115	69	113	54	108	129	128	TRUE	-0.621488	FALSE	0.168147	FALSE	0.309444	6.80205
comp111910_c0	NA	281	251	278	138	185	153	153	97	111	136	197	148	10	12	22	13	19	11	TRUE	-0.619004	FALSE	-0.298796	TRUE	1.17127	8.07877
comp130516_c0	NA	80	64	61	82	80	67	40	44	43	49	46	59	29	42	22	5	4	3	TRUE	-0.618993	FALSE	0.186512	FALSE	0.1323	6.09905
comp137522_c3	NA	46	53	55	56	51	71	31	35	35	25	25	63	39	41	23	54	54	60	TRUE	-0.616352	FALSE	0.182918	FALSE	-0.0135353	5.67877
comp98395_c0	PREDICTED: uncharacterized protein LOC101236534, partial n=1 Tax=Hydra vulgaris RepID=UPI0002B4DC09	289	331	427	116	74	60	157	146	308	106	54	85	209	263	800	208	153	190	TRUE	-0.615838	TRUE	-1.76376	FALSE	0.773023	8.44565
comp125506_c0	Centriolin n=1 Tax=Crassostrea gigas RepID=K1Q2Y9_CRAGI	41	32	36	31	71	50	26	19	16	32	30	48	16	7	13	29	37	36	TRUE	-0.614518	TRUE	0.629041	FALSE	0.392218	5.19693
comp140230_c0	NA	56	35	80	56	47	46	25	30	35	36	33	48	18	18	14	32	15	15	TRUE	-0.614435	FALSE	0.00473419	FALSE	0.613871	5.83322
comp139447_c0	NA	257	212	225	264	283	253	156	173	177	153	129	187	141	204	137	258	209	218	TRUE	-0.613863	FALSE	0.0657035	FALSE	-0.308211	7.85623
comp130024_c0	NA	204	168	193	239	238	199	133	127	121	148	122	156	133	152	112	172	164	183	TRUE	-0.613706	FALSE	0.205259	FALSE	-0.0915041	7.55799
comp127035_c0	NA	121	116	111	111	99	106	74	84	89	49	62	79	52	76	58	61	67	71	TRUE	-0.611938	FALSE	-0.259688	FALSE	-0.228923	6.8596
comp127479_c0	NA	54	38	50	61	59	47	33	37	39	33	29	32	30	52	44	44	46	56	TRUE	-0.610824	FALSE	0.0129529	FALSE	-0.441669	5.57495
comp96281_c0	Uncharacterized protein C7orf62 n=1 Tax=Crassostrea gigas RepID=K1R0P0_CRAGI	115	142	184	122	157	124	100	108	115	81	62	89	135	154	106	162	108	141	TRUE	-0.610573	FALSE	-0.280343	FALSE	-0.366537	7.1919
comp34144_c0	NA	1081	1096	1412	363	237	240	636	575	872	374	184	280	944	1178	1156	908	521	360	TRUE	-0.609893	TRUE	-1.76293	TRUE	0.794676	10.2239
comp121486_c0	NA	114	95	134	73	58	73	54	54	70	70	53	58	61	39	48	52	44	32	TRUE	-0.609159	FALSE	-0.45765	FALSE	0.774518	6.83405
comp142966_c3	NA	62	55	70	120	100	113	33	34	51	69	60	85	47	69	59	124	91	119	TRUE	-0.60764	TRUE	0.810683	FALSE	0.0232576	5.96354
comp82356_c0	NA	129	135	121	141	139	116	81	79	89	78	95	90	3	2	6	7	3	4	TRUE	-0.605406	FALSE	0.0390571	FALSE	0.0346192	7.00019
comp78451_c0	NA	140	109	117	105	113	93	67	85	73	79	60	85	43	54	43	29	36	49	TRUE	-0.603016	FALSE	-0.15758	FALSE	0.246831	6.93375
comp51237_c0	NA	24	38	52	69	77	76	25	12	41	40	41	52	25	39	62	96	52	94	TRUE	-0.602805	TRUE	0.848984	FALSE	-0.254718	5.23695
comp126196_c0	PREDICTED: profilin-4-like n=1 Tax=Saccoglossus kowalevskii RepID=UPI0001CBBDB2	85	83	93	82	89	86	53	39	54	60	52	80	46	59	56	55	54	66	TRUE	-0.601957	FALSE	0.12104	FALSE	0.402088	6.4441
comp143894_c0	Uncharacterized protein n=1 Tax=Solanum lycopersicum RepID=K4B731_SOLLC	429	470	382	224	214	171	82	100	117	303	253	383	61	86	65	119	170	180	TRUE	-0.600937	FALSE	-0.0302949	TRUE	2.7292	8.73847
comp50609_c0	Uncharacterized protein n=1 Tax=Lottia gigantea RepID=V4BXA9_LOTGI	581	595	681	668	331	372	327	325	343	341	423	365	100	100	81	107	68	106	TRUE	-0.600874	FALSE	-0.203438	FALSE	0.630758	9.27374
comp104532_c0	PREDICTED: UPF0705 protein C11orf49 homolog isoform X2 n=1 Tax=Aplysia californica RepID=UPI0003593BC5	82	59	71	53	57	54	44	40	52	38	26	49	28	40	22	57	42	36	TRUE	-0.599353	FALSE	-0.350011	FALSE	0.107393	6.14504
comp83780_c0	Uncharacterized protein n=1 Tax=Lottia gigantea RepID=V4AAK2_LOTGI	141	108	123	174	146	164	99	79	71	104	94	114	96	111	86	116	97	106	TRUE	-0.598774	TRUE	0.338911	FALSE	-0.0365846	6.95978
comp112513_c0	NA	78	88	67	100	88	107	59	25	26	29	90	112	3	1	2	3	1	0	TRUE	-0.598415	TRUE	0.594216	FALSE	0.735523	6.27904
comp41292_c0	NA	116	146	142	124	86	95	98	84	79	66	77	66	77	77	72	89	87	113	TRUE	-0.598351	TRUE	-0.393973	FALSE	0.0943758	7.06594
comp137042_c0	NA	62	42	61	85	73	71	40	50	41	44	39	45	41	40	38	85	50	51	TRUE	-0.597711	FALSE	0.240123	FALSE	-0.481474	5.79031
comp45258_c0	NA	411	599	592	177	137	92	289	307	359	202	84	104	420	564	666	307	366	179	TRUE	-0.597434	TRUE	-1.6921	FALSE	0.705453	9.0589
comp114685_c0	NA	69	81	69	57	46	47	35	30	22	57	34	63	42	45	32	23	31	40	TRUE	-0.595284	FALSE	-0.0202557	TRUE	1.40652	6.18938
comp33179_c0	Nitric oxide synthase n=1 Tax=Aplysia californica RepID=Q7YWK8_APLCA	9	194	11	38	48	26	30	20	28	22	86	31	248	41	145	96	47	50	TRUE	-0.594933	FALSE	-0.22608	TRUE	1.7062	6.13451
comp113827_c0	NA	125	128	142	101	161	158	59	66	82	91	135	105	6	19	19	4	3	7	TRUE	-0.594588	TRUE	0.309152	FALSE	0.556783	7.03945
comp116063_c0	NA	418	333	435	265	168	226	214	216	234	190	187	187	14	23	21	4	4	3	TRUE	-0.594354	TRUE	-0.611134	FALSE	0.621133	8.62772
comp127202_c1	NA	83	105	102	56	71	62	76	84	52	51	43	21	41	28	56	22	42	37	TRUE	-0.593631	TRUE	-0.732357	FALSE	-0.270238	6.58788
comp124807_c0	NA	57	48	68	69	57	61	50	41	35	42	28	41	30	37	33	25	37	32	TRUE	-0.593144	FALSE	-0.0406967	FALSE	-0.26993	5.85359
comp137415_c0	NA	59	60	50	67	97	110	39	34	40	51	57	70	52	68	44	78	105	66	TRUE	-0.592058	TRUE	0.669109	FALSE	-0.0547946	5.81718
comp137190_c0	NA	74	60	67	83	74	91	28	54	55	47	39	71	43	39	20	76	65	61	TRUE	-0.591997	FALSE	0.245369	FALSE	-0.0822799	6.06576
comp131034_c0	Uncharacterized protein n=1 Tax=Capitella teleta RepID=R7V4G2_CAPTE	81	67	82	54	55	60	47	32	48	42	54	42	49	51	32	50	53	58	TRUE	-0.591227	FALSE	-0.250322	FALSE	0.536357	6.26589
comp133777_c0	NA	36	55	31	75	45	68	33	12	21	40	38	53	42	41	61	41	59	43	TRUE	-0.588516	TRUE	0.72358	FALSE	0.381863	5.34576
comp141086_c0	NA	74	83	113	79	96	101	63	56	61	57	42	82	79	99	57	110	103	116	TRUE	-0.587034	FALSE	0.0128848	FALSE	-0.0398997	6.48555
comp143250_c0	NA	586	453	559	731	894	759	322	322	329	525	460	681	359	351	269	782	667	630	TRUE	-0.586723	TRUE	0.65127	FALSE	0.201023	9.05814
comp128508_c0	NA	105	71	86	104	104	118	50	41	51	87	68	89	62	82	49	135	91	103	TRUE	-0.586443	TRUE	0.471659	FALSE	0.46688	6.45913
comp130613_c0	NA	148	186	162	171	173	219	108	141	141	96	94	127	167	227	141	168	173	203	TRUE	-0.582797	FALSE	-0.0201301	FALSE	-0.476787	7.3653
comp143043_c0	NA	178	166	152	284	252	352	156	141	130	172	123	194	231	298	195	477	441	508	TRUE	-0.58181	TRUE	0.565937	FALSE	-0.630436	7.37039
comp137846_c0	NA	225	194	222	278	272	240	174	142	133	154	145	203	146	137	99	223	200	256	TRUE	-0.581365	FALSE	0.23245	FALSE	-0.13159	7.74066
comp143196_c1	NA	82	65	73	69	80	116	56	40	52	57	49	69	60	44	56	74	82	58	TRUE	-0.581217	FALSE	0.236178	FALSE	-0.0314478	6.20856
comp139908_c0	NA	417	278	394	283	271	262	215	201	236	215	166	242	9	10	10	35	27	28	TRUE	-0.581096	FALSE	-0.285035	FALSE	0.35656	8.50611
comp135038_c0	NA	204	140	194	218	224	208	120	97	116	123	158	175	137	179	109	271	211	201	TRUE	-0.581034	TRUE	0.329138	FALSE	0.175546	7.48742
comp46222_c0	PREDICTED: histone-lysine N-methyltransferase SETMAR-like isoform 1 n=1 Tax=Ovis aries RepID=UPI00029D81E0	111	105	95	92	136	144	86	49	67	73	94	87	44	48	42	44	43	40	TRUE	-0.580943	FALSE	0.278714	FALSE	0.0537103	6.69688
comp120777_c0	NA	158	125	136	184	132	117	108	133	114	60	69	88	127	150	100	135	122	139	TRUE	-0.57977	FALSE	-0.281541	FALSE	-0.730147	7.12682
comp134419_c0	NA	137	125	132	51	60	98	91	113	83	31	52	46	49	33	34	27	13	15	TRUE	-0.579629	TRUE	-1.02125	FALSE	-0.257249	7.03554
comp142773_c0	NA	95	89	113	70	123	155	62	56	54	71	69	115	63	87	56	121	106	120	TRUE	-0.579282	TRUE	0.362392	FALSE	0.317641	6.623
comp106367_c0	NA	71	61	66	76	56	84	31	55	26	46	59	60	32	43	37	34	46	48	TRUE	-0.578448	FALSE	0.284533	FALSE	0.488714	6.0472
comp129279_c0	TBC1 domain family member 19 n=1 Tax=Crassostrea gigas RepID=K1PSC6_CRAGI	53	42	53	69	75	78	35	46	40	34	32	60	42	32	38	73	49	53	TRUE	-0.578367	FALSE	0.351182	FALSE	-0.518899	5.62485
comp139573_c1	NA	58	64	69	98	127	162	37	46	69	72	84	74	50	67	42	105	86	95	TRUE	-0.578196	TRUE	0.82434	FALSE	-0.452894	5.99654
comp136798_c0	NA	593	515	615	581	536	492	373	318	369	384	329	457	401	555	335	566	360	507	TRUE	-0.576305	FALSE	-0.00883925	FALSE	0.243456	9.16554
comp137268_c0	NA	56	67	51	50	71	73	34	36	34	47	33	62	48	43	39	77	57	37	TRUE	-0.576081	FALSE	0.265062	FALSE	0.296715	5.86095
comp128755_c0	WD repeat-containing protein 63 n=1 Tax=Crassostrea gigas RepID=K1QAU3_CRAGI	109	92	119	100	102	118	81	62	62	70	70	83	109	117	74	114	166	130	TRUE	-0.575919	FALSE	0.0339914	FALSE	0.11554	6.73522
comp132405_c0	Uncharacterized protein n=1 Tax=Ciona intestinalis RepID=F6UMX9_CIOIN	388	273	368	493	433	407	253	258	258	251	243	317	406	422	324	528	537	526	TRUE	-0.574603	FALSE	0.242492	FALSE	-0.292602	8.42289
comp129390_c0	Uncharacterized protein n=1 Tax=Capitella teleta RepID=R7TG11_CAPTE	271	236	271	272	231	286	189	162	197	163	153	187	181	199	139	273	245	269	TRUE	-0.573693	FALSE	-0.0536491	FALSE	-0.143954	8.02038
comp93631_c0	Uncharacterized protein n=2 Tax=Lottia gigantea RepID=V3ZC26_LOTGI	79	72	78	70	73	71	52	32	66	51	33	62	64	70	40	77	58	82	TRUE	-0.571923	FALSE	-0.101924	FALSE	0.0378567	6.26094
comp142518_c0	NA	120	106	98	111	95	118	83	76	74	85	50	69	121	126	75	148	74	106	TRUE	-0.571215	FALSE	-0.100637	FALSE	-0.1812	6.76035
comp101360_c0	Uncharacterized protein n=1 Tax=Strongylocentrotus purpuratus RepID=W4Y0N3_STRPU	182	175	164	341	256	194	124	153	117	161	149	171	160	167	120	213	201	257	TRUE	-0.57095	TRUE	0.458496	FALSE	-0.295973	7.44027
comp141425_c0	NA	79	98	98	94	42	68	63	64	70	44	48	34	68	52	46	55	46	65	TRUE	-0.570811	TRUE	-0.564168	FALSE	-0.181989	6.51653
comp138382_c0	NA	1097	1122	797	977	1027	978	553	358	360	647	1012	1098	12	8	10	9	9	12	TRUE	-0.570662	TRUE	0.417055	TRUE	1.13301	9.97391
comp128608_c0	NA	99	85	113	151	131	156	81	75	74	90	68	101	50	58	54	83	62	105	TRUE	-0.570549	TRUE	0.382932	FALSE	-0.378753	6.62889
comp142820_c2	NA	420	350	280	328	262	242	266	207	208	172	208	210	156	200	132	160	169	140	TRUE	-0.570023	FALSE	-0.301071	FALSE	0.137906	8.45477
comp136256_c0	NA	321	521	295	268	354	347	231	247	248	239	200	258	139	196	150	189	206	232	TRUE	-0.568214	FALSE	-0.164878	FALSE	0.167471	8.56493
comp120646_c0	NA	246	204	208	303	241	186	162	143	166	128	149	182	215	262	190	201	215	264	TRUE	-0.568085	FALSE	0.0531695	FALSE	-0.173416	7.77925
comp119824_c0	Uncharacterized protein n=1 Tax=Lottia gigantea RepID=V3ZUH2_LOTGI	239	209	207	212	183	208	156	166	156	114	107	154	148	166	114	201	149	208	TRUE	-0.566104	FALSE	-0.22907	FALSE	-0.219166	7.77308
comp49679_c0	Uncharacterized protein n=1 Tax=Lottia gigantea RepID=V4ANB6_LOTGI	107	87	131	114	80	91	79	45	72	66	62	83	71	79	62	135	96	126	TRUE	-0.565935	FALSE	-0.0978757	FALSE	0.304453	6.75514
comp139854_c0	NA	254	232	260	234	269	281	148	170	183	149	149	232	99	121	78	172	126	123	TRUE	-0.564974	FALSE	0.0682762	FALSE	0.010567	7.95771
comp138077_c0	NA	85	88	79	66	53	77	74	52	71	32	29	48	97	113	58	117	79	95	TRUE	-0.564239	TRUE	-0.598178	FALSE	-0.488479	6.39409
comp130306_c0	Uncharacterized protein n=1 Tax=Lottia gigantea RepID=V3YZV4_LOTGI	141	117	106	122	102	118	84	70	79	70	75	98	118	102	96	118	114	139	TRUE	-0.563387	FALSE	-0.0515045	FALSE	0.154953	6.92509
comp139500_c0	NA	184	180	217	182	110	128	99	153	101	99	142	86	136	111	131	91	104	125	TRUE	-0.562872	FALSE	-0.343844	FALSE	0.382748	7.59459
comp131636_c1	NA	568	583	536	356	420	445	276	288	336	327	405	340	89	82	91	75	97	103	TRUE	-0.561614	FALSE	-0.178828	TRUE	0.71287	9.13568
comp134562_c0	NA	241	223	256	240	228	218	151	123	171	170	142	190	161	187	130	180	163	194	TRUE	-0.561606	FALSE	0.0143897	FALSE	0.242399	7.90669
comp138728_c0	NA	66	63	74	86	100	141	63	41	55	61	45	87	69	64	48	93	112	90	TRUE	-0.561156	TRUE	0.504249	FALSE	-0.419387	6.08049
comp142937_c0	NA	213	184	217	174	138	193	146	152	164	104	88	109	111	125	84	150	127	158	TRUE	-0.561041	TRUE	-0.43921	FALSE	-0.335256	7.67817
comp89712_c0	NA	86	60	77	129	76	101	56	44	65	58	59	71	36	33	30	45	24	37	TRUE	-0.561	FALSE	0.303931	FALSE	-0.257769	6.22384
comp137530_c0	NA	338	284	348	281	353	350	216	176	219	218	236	260	143	120	148	133	184	137	TRUE	-0.55922	FALSE	0.0963695	FALSE	0.197262	8.33727
comp141649_c0	NA	537	510	529	668	667	588	343	349	339	434	328	573	205	218	121	354	255	241	TRUE	-0.558814	TRUE	0.316221	FALSE	0.0896759	9.03677
comp134569_c0	NA	118	79	93	100	109	116	82	60	77	71	52	75	69	62	58	84	91	95	TRUE	-0.55773	FALSE	0.0167457	FALSE	-0.298056	6.6043
comp83613_c0	PREDICTED: UPF0573 protein C2orf70 homolog A-like n=1 Tax=Aplysia californica RepID=UPI000359A77D	122	104	107	158	157	151	80	88	77	89	100	106	112	107	106	197	195	156	TRUE	-0.55748	TRUE	0.381467	FALSE	-0.21845	6.79378
comp134229_c0	NA	143	139	142	107	127	130	77	76	63	102	126	93	68	68	65	110	68	79	TRUE	-0.557329	FALSE	0.0894192	FALSE	0.782631	7.14167
comp110129_c0	Hydrocephalus-inducing-like protein n=1 Tax=Crassostrea gigas RepID=K1QL99_CRAGI	95	89	91	111	109	118	80	76	67	61	65	68	71	100	69	115	104	133	TRUE	-0.556956	FALSE	0.0804165	FALSE	-0.484958	6.51903
comp96839_c0	NA	55	53	93	63	75	68	60	49	66	33	32	39	0	5	4	6	3	6	TRUE	-0.556501	FALSE	-0.301787	FALSE	-0.812792	6.06052
comp142683_c0	NA	162	131	144	179	155	180	124	97	92	122	99	111	132	138	106	170	151	164	TRUE	-0.556354	FALSE	0.155596	FALSE	-0.139853	7.18965
comp125321_c1	NA	130	148	151	152	124	166	86	67	72	101	121	140	40	58	49	44	32	69	TRUE	-0.555982	FALSE	0.286005	FALSE	0.636302	7.15588
comp48002_c0	Uncharacterized protein n=1 Tax=Lottia gigantea RepID=V4A634_LOTGI	91	94	82	141	130	95	63	52	79	89	59	82	61	91	68	137	101	138	TRUE	-0.550991	FALSE	0.333425	FALSE	-0.220265	6.47984
comp49003_c0	NA	361	374	460	501	271	289	271	259	244	225	328	210	57	87	46	79	57	77	TRUE	-0.550862	FALSE	-0.128561	FALSE	0.161668	8.63761
comp118220_c0	Uncharacterized protein n=1 Tax=Lottia gigantea RepID=V4A6K3_LOTGI	179	132	165	100	83	94	117	98	114	55	60	78	102	167	91	142	107	81	TRUE	-0.549856	TRUE	-0.805616	FALSE	0.0148269	7.31299
comp138984_c0	NA	486	411	427	573	578	537	285	232	257	435	481	360	144	131	121	240	174	180	TRUE	-0.54958	TRUE	0.489978	FALSE	0.371269	8.78717
comp127691_c0	NA	37	44	21	79	85	84	23	25	24	64	44	52	30	30	22	59	70	57	TRUE	-0.549578	TRUE	1.21017	FALSE	-0.108208	5.09789
comp130053_c0	Uncharacterized protein n=1 Tax=Strongylocentrotus purpuratus RepID=W4ZGP4_STRPU	715	591	732	611	561	540	468	368	405	429	412	481	477	608	398	717	681	716	TRUE	-0.547767	FALSE	-0.118447	FALSE	0.344618	9.40785
comp116550_c1	Putative uncharacterized protein n=1 Tax=Branchiostoma floridae RepID=C3YCA1_BRAFL	133	105	125	148	184	146	88	60	82	107	89	143	94	112	62	189	133	144	TRUE	-0.545958	TRUE	0.448192	FALSE	0.152309	6.91963
comp141455_c0	NA	54	54	47	95	65	78	45	47	32	40	46	55	49	69	41	106	75	69	TRUE	-0.545698	FALSE	0.410622	FALSE	-0.396572	5.69477
comp135444_c0	NA	335	279	437	423	352	331	269	244	229	241	174	317	9	23	17	6	8	15	TRUE	-0.544621	FALSE	0.0254652	FALSE	-0.0861074	8.452
comp135556_c0	NA	133	106	133	101	144	178	82	90	103	97	84	90	94	136	97	146	114	144	TRUE	-0.543984	FALSE	0.0933875	FALSE	-0.216012	6.95467
comp134852_c0	NA	132	197	133	95	100	98	109	56	41	78	149	87	153	60	218	36	133	125	TRUE	-0.543502	FALSE	-0.145056	TRUE	1.25761	7.26357
comp142395_c0	NA	141	105	148	127	134	140	91	103	92	89	60	111	139	144	87	133	118	107	TRUE	-0.542942	FALSE	-0.0502498	FALSE	-0.159068	7.03452
comp110977_c0	NA	91	106	80	75	69	90	61	35	65	56	61	70	25	26	27	14	12	9	TRUE	-0.542681	FALSE	-0.0850502	FALSE	0.445215	6.53042
comp136344_c0	NA	234	266	229	145	196	211	128	116	121	158	190	170	95	107	91	106	100	96	TRUE	-0.541098	FALSE	-0.037208	TRUE	0.892186	7.92508
comp116766_c0	Protein phosphatase 1 regulatory subunit 7 n=1 Tax=Schistosoma japonicum RepID=C1LFH9_SCHJA	150	134	153	85	86	86	97	84	87	59	67	88	128	166	65	121	127	111	TRUE	-0.54104	TRUE	-0.592107	FALSE	0.442186	7.18701
comp102376_c0	Predicted protein n=1 Tax=Nematostella vectensis RepID=A7RK02_NEMVE	449	588	582	268	391	345	259	199	288	325	411	322	71	64	49	76	60	71	TRUE	-0.540547	FALSE	-0.199768	TRUE	1.17429	9.07493
comp81822_c0	NA	247	217	297	230	114	148	198	150	136	113	161	109	21	32	15	20	15	12	TRUE	-0.539974	TRUE	-0.532333	FALSE	0.30985	7.9856
comp139454_c0	NA	86	108	83	89	83	99	62	49	60	56	44	102	86	98	58	116	104	117	TRUE	-0.539338	FALSE	0.062468	FALSE	0.270919	6.53001
comp116597_c0	NA	334	337	473	215	228	162	209	177	219	143	256	205	23	14	22	7	27	18	TRUE	-0.538351	TRUE	-0.538764	TRUE	0.90719	8.57357
comp122856_c0	NA	61	52	110	23	12	41	95	87	22	8	2	6	1	0	2	0	0	0	TRUE	-0.537234	TRUE	-2.28484	TRUE	-1.98753	6.20856
comp124207_c0	NA	213	214	181	85	130	138	104	69	111	85	160	136	27	24	30	19	30	21	TRUE	-0.537046	FALSE	-0.285102	TRUE	1.17826	7.66285
comp142079_c0	NA	105	89	102	64	67	75	54	46	46	58	68	74	38	35	32	40	30	24	TRUE	-0.536716	FALSE	-0.132344	FALSE	0.972545	6.62367
comp130036_c1	Uncharacterized protein n=1 Tax=Latimeria chalumnae RepID=H3A8W3_LATCH	55	67	78	92	81	68	53	47	47	45	65	45	68	45	52	47	68	59	TRUE	-0.536701	FALSE	0.167699	FALSE	-0.193071	6.05771
comp106035_c0	NA	54	58	64	47	60	91	39	36	34	60	35	53	55	65	64	80	55	76	TRUE	-0.535904	FALSE	0.273287	FALSE	0.263262	5.87228
comp139907_c0	NA	162	122	140	102	87	95	75	84	90	70	83	90	85	102	85	90	97	82	TRUE	-0.535388	FALSE	-0.367773	FALSE	0.552427	7.1445
comp139341_c1	NA	130	112	125	117	113	122	81	69	96	86	65	97	85	103	74	116	134	109	TRUE	-0.535226	FALSE	-0.051549	FALSE	0.0756051	6.93671
comp125561_c0	NA	198	226	218	91	94	111	180	153	138	75	66	48	5	3	6	5	4	10	TRUE	-0.534086	TRUE	-1.21182	FALSE	-0.199415	7.73994
comp142928_c0	NA	88	84	104	138	124	153	79	56	68	91	88	88	76	87	64	115	121	118	TRUE	-0.533246	TRUE	0.489163	FALSE	-0.201314	6.51998
comp126215_c0	Leucine-rich repeat-containing protein 48 n=1 Tax=Crassostrea gigas RepID=K1P987_CRAGI	150	139	198	184	169	188	114	131	94	126	107	137	111	166	117	189	218	199	TRUE	-0.533004	FALSE	0.134448	FALSE	-0.015242	7.3383
comp137219_c0	NA	199	154	179	202	208	242	121	126	121	149	122	175	161	178	123	206	216	222	TRUE	-0.532725	FALSE	0.27679	FALSE	-0.00536744	7.47313
comp132003_c0	Uncharacterized protein C2orf77 n=1 Tax=Crassostrea gigas RepID=K1Q2U4_CRAGI	410	283	376	529	474	438	270	252	259	330	287	330	239	312	242	464	307	426	TRUE	-0.531935	TRUE	0.357107	FALSE	-0.14925	8.47896
comp83186_c0	NA	131	120	122	72	91	75	76	123	81	52	47	55	89	118	101	56	80	46	TRUE	-0.528527	TRUE	-0.749257	FALSE	-0.202786	6.95843
comp141998_c1	NA	122	90	122	85	61	101	80	76	85	49	40	76	87	110	88	111	125	116	TRUE	-0.526353	TRUE	-0.500461	FALSE	-0.0919927	6.79901
comp143091_c1	NA	162	150	149	117	137	189	96	82	107	105	117	119	77	140	68	99	78	89	TRUE	-0.526273	FALSE	0.05971	FALSE	0.298107	7.26454
comp107187_c0	Uncharacterized protein n=1 Tax=Capitella teleta RepID=R7V7M3_CAPTE	74	75	77	63	78	81	57	61	46	49	37	63	50	45	53	92	65	60	TRUE	-0.525975	FALSE	-0.0808234	FALSE	-0.104474	6.23553
comp93109_c0	Uncharacterized protein n=2 Tax=Anolis carolinensis RepID=H9G3Q6_ANOCA	196	147	175	76	111	105	95	88	143	75	80	87	81	108	62	100	81	102	TRUE	-0.524501	TRUE	-0.669799	FALSE	0.369134	7.43177
comp39274_c0	Uncharacterized protein n=1 Tax=Lottia gigantea RepID=V3ZV47_LOTGI	69	61	76	51	59	77	29	35	40	49	49	69	66	59	31	106	63	90	TRUE	-0.524152	FALSE	0.19144	FALSE	0.819874	6.09876
comp141822_c0	NA	89	92	115	85	72	98	61	65	56	65	48	86	72	84	44	106	74	109	TRUE	-0.523757	FALSE	-0.0818578	FALSE	0.353008	6.61795
comp138621_c0	NA	167	149	163	182	200	236	129	110	111	143	106	159	137	134	104	258	208	202	TRUE	-0.523266	FALSE	0.301459	FALSE	-0.141831	7.3164
comp112630_c0	Uncharacterized protein n=1 Tax=Crassostrea gigas RepID=K1PEL2_CRAGI	105	83	114	123	125	125	85	85	76	72	64	86	84	83	69	96	77	88	TRUE	-0.523264	FALSE	0.106954	FALSE	-0.437918	6.65275
comp128981_c1	NA	517	517	649	313	370	276	280	319	334	274	308	331	152	174	156	151	138	151	TRUE	-0.522606	TRUE	-0.484695	TRUE	0.776907	9.13144
comp131983_c0	Uncharacterized protein n=1 Tax=Lottia gigantea RepID=V4BGY5_LOTGI	97	97	91	119	113	99	73	70	77	74	64	71	119	142	73	141	130	143	TRUE	-0.519222	FALSE	0.0748801	FALSE	-0.284643	6.57161
comp127037_c0	Uncharacterized protein n=1 Tax=Capitella teleta RepID=R7TDL7_CAPTE	240	242	234	287	308	313	210	201	168	185	139	229	198	197	187	323	282	296	TRUE	-0.518474	FALSE	0.166002	FALSE	-0.400203	7.90016
comp100852_c0	Uncharacterized protein n=2 Tax=Desulfitobacterium hafniense RepID=B8G268_DESHD	219	200	226	290	326	183	158	170	152	181	129	215	138	131	141	213	123	202	TRUE	-0.518175	FALSE	0.226903	FALSE	-0.167932	7.7495
comp139509_c1	NA	284	229	221	266	253	163	184	168	171	148	138	180	124	143	134	120	154	201	TRUE	-0.518069	FALSE	-0.144904	FALSE	-0.0553842	7.93645
comp118184_c0	NA	184	198	138	256	282	342	91	47	75	154	255	339	4	6	2	8	4	8	TRUE	-0.517401	TRUE	1.13505	TRUE	1.02965	7.43795
comp47957_c0	Uncharacterized protein n=1 Tax=Lottia gigantea RepID=V3Z9K5_LOTGI	69	66	89	82	94	99	57	39	64	55	58	73	76	92	45	150	107	96	TRUE	-0.517024	FALSE	0.241554	FALSE	-0.108447	6.22259
comp134390_c0	NA	238	222	230	259	301	304	179	186	175	192	149	204	181	225	154	300	219	275	TRUE	-0.516276	FALSE	0.187895	FALSE	-0.30915	7.847
comp139619_c0	NA	284	203	251	233	210	258	202	181	154	151	140	182	199	202	98	237	204	226	TRUE	-0.516224	FALSE	-0.130116	FALSE	-0.097356	7.94537
comp137780_c0	NA	109	104	129	154	138	137	98	67	79	106	89	94	72	68	53	96	62	74	TRUE	-0.515921	FALSE	0.269552	FALSE	-0.0974879	6.82856
comp136834_c0	NA	196	182	174	324	247	338	126	130	131	213	184	225	142	190	152	271	239	317	TRUE	-0.514963	TRUE	0.691583	FALSE	-0.0301573	7.52306
comp138537_c1	NA	538	611	771	517	682	507	441	384	415	434	473	393	173	135	155	129	144	116	TRUE	-0.51431	FALSE	-0.0743985	FALSE	0.232899	9.32044
comp99581_c1	Uncharacterized protein n=1 Tax=Lottia gigantea RepID=V4BXA9_LOTGI	289	288	347	419	195	242	218	197	203	170	247	205	40	67	28	38	23	49	TRUE	-0.513503	FALSE	-0.0818682	FALSE	0.133862	8.26503
comp138766_c0	NA	112	106	88	67	66	93	71	42	39	60	77	85	25	35	42	30	37	27	TRUE	-0.509753	FALSE	-0.0426483	TRUE	0.990425	6.67757
comp140679_c0	NA	373	372	417	223	187	219	260	231	218	159	170	230	43	40	49	33	24	37	TRUE	-0.507187	TRUE	-0.663086	FALSE	0.554286	8.59794
comp143427_c0	NA	75	89	106	76	80	99	51	67	65	63	51	72	68	71	91	68	104	64	TRUE	-0.506261	FALSE	-0.0429381	FALSE	0.0958297	6.48434
comp120871_c1	Uncharacterized protein C2orf81-like protein n=1 Tax=Crassostrea gigas RepID=K1QNU3_CRAGI	86	89	85	119	120	131	62	55	76	90	58	96	73	87	55	161	135	142	TRUE	-0.506194	TRUE	0.414271	FALSE	-0.175707	6.44198
comp51929_c0	PREDICTED: uncharacterized protein LOC101859452 isoform X2 n=1 Tax=Aplysia californica RepID=UPI0003596D9F	110	106	132	177	127	122	96	84	81	111	70	97	86	77	46	84	68	80	TRUE	-0.506117	FALSE	0.186656	FALSE	-0.183607	6.85654
comp134651_c0	NA	202	175	207	247	246	226	148	112	146	169	166	170	174	182	136	210	200	215	TRUE	-0.506106	FALSE	0.291101	FALSE	0.00537416	7.60548
comp118518_c0	NA	76	72	90	88	91	93	53	64	76	49	54	63	62	67	73	103	90	54	TRUE	-0.503173	FALSE	-0.00205158	FALSE	-0.407962	6.31232
comp124220_c0	Nucleolar protein 10 (Fragment) n=1 Tax=Hydra vulgaris RepID=T2M6M7_HYDVU	94	80	109	105	97	115	70	90	63	76	63	63	79	102	91	97	86	69	TRUE	-0.502731	FALSE	0.0284209	FALSE	-0.290518	6.55603
comp138675_c0	NA	110	105	117	129	116	140	63	66	91	88	73	117	91	119	72	166	143	138	TRUE	-0.501772	FALSE	0.248816	FALSE	0.119313	6.7857
comp85245_c0	PREDICTED: uncharacterized protein LOC100939189, partial n=1 Tax=Pongo abelii RepID=UPI000273D873	681	554	629	354	353	265	344	209	271	354	421	405	16	25	25	16	9	11	TRUE	-0.501762	FALSE	-0.325026	TRUE	1.45441	9.2804
comp44746_c0	NA	147	98	185	126	123	93	92	90	92	93	73	106	37	35	22	20	8	10	TRUE	-0.501693	FALSE	-0.207509	FALSE	0.327233	7.16205
comp142945_c0	NA	138	109	171	111	170	159	92	107	81	93	105	130	52	78	53	55	41	58	TRUE	-0.501481	FALSE	0.1366	FALSE	0.148975	7.12322
comp134697_c0	NA	183	167	145	296	246	240	157	141	137	173	150	137	136	149	121	188	161	199	TRUE	-0.501477	TRUE	0.400508	FALSE	-0.571379	7.36762
comp119556_c0	PREDICTED: forkhead-associated domain-containing protein 1-like n=1 Tax=Aplysia californica RepID=UPI0003599A36	130	101	123	143	102	113	77	64	98	100	54	103	117	128	90	147	139	172	TRUE	-0.501378	FALSE	0.0266608	FALSE	0.0974059	6.88274
comp135054_c0	NA	206	144	200	199	171	187	177	146	141	94	83	144	138	158	117	205	195	200	TRUE	-0.500377	FALSE	-0.227092	FALSE	-0.538088	7.5199
comp113576_c0	NA	1669	2054	2240	754	544	332	1112	1212	1481	644	453	494	1525	2540	2026	1577	1268	814	TRUE	-0.49877	TRUE	-1.60468	FALSE	0.621618	10.9565
comp82670_c0	PREDICTED: protein patched homolog 2-like isoform X3 n=1 Tax=Aplysia californica RepID=UPI00035A0791	48	51	57	94	78	105	30	35	37	59	51	85	51	52	44	110	82	92	TRUE	-0.497678	TRUE	0.85142	FALSE	0.116806	5.69467
comp126564_c0	Uncharacterized protein n=1 Tax=Crassostrea gigas RepID=K1QH27_CRAGI	373	319	402	483	362	293	332	265	269	261	197	255	231	218	163	271	229	348	TRUE	-0.496944	FALSE	-0.0961091	FALSE	-0.32901	8.51055
comp121751_c0	Uncharacterized protein n=1 Tax=Otolemur garnettii RepID=H0X3P4_OTOGA	278	298	285	277	294	238	201	237	229	201	134	185	200	236	162	206	223	267	TRUE	-0.4965	FALSE	-0.211162	FALSE	-0.261969	8.16534
comp109842_c0	NA	104	138	87	148	146	160	52	102	65	125	99	109	94	90	96	139	134	162	TRUE	-0.494974	TRUE	0.514236	FALSE	0.160288	6.7786
comp137559_c0	NA	213	220	197	268	243	271	160	160	137	189	136	216	206	247	173	347	301	314	TRUE	-0.494423	FALSE	0.273562	FALSE	-0.0584233	7.71527
comp137310_c0	NA	65	67	98	124	117	188	52	61	71	88	114	76	85	184	204	192	302	252	TRUE	-0.493541	TRUE	0.750673	FALSE	-0.320298	6.26237
comp104148_c0	Uncharacterized protein n=1 Tax=Lottia gigantea RepID=V4ARC9_LOTGI	107	92	95	100	120	101	46	66	70	86	80	86	63	61	75	100	84	102	TRUE	-0.49244	FALSE	0.255646	FALSE	0.343256	6.61743
comp81160_c0	Uncharacterized protein C9orf93 n=1 Tax=Crassostrea gigas RepID=K1QJZ5_CRAGI	139	138	129	179	168	161	120	100	79	125	90	132	100	112	82	174	149	163	TRUE	-0.492383	FALSE	0.269486	FALSE	-0.0911755	7.0793
comp139670_c0	NA	472	561	470	329	331	390	269	253	351	264	313	366	6	12	2	6	3	8	TRUE	-0.492261	FALSE	-0.258119	FALSE	0.621311	8.96852
comp137810_c0	NA	394	361	373	470	442	390	273	272	248	308	288	335	360	345	189	442	403	372	TRUE	-0.491768	FALSE	0.209052	FALSE	0.0279522	8.55506
comp124975_c0	Uncharacterized protein n=1 Tax=Lottia gigantea RepID=V3YVD0_LOTGI	777	855	954	659	543	492	463	444	404	511	610	613	144	174	157	254	224	230	TRUE	-0.490572	FALSE	-0.187908	TRUE	1.01741	9.75064
comp103586_c0	NA	94	112	78	183	145	106	83	84	89	82	105	64	53	118	59	123	74	166	TRUE	-0.490311	FALSE	0.314284	FALSE	-0.630151	6.56792
comp132767_c0	Uncharacterized protein n=1 Tax=Lottia gigantea RepID=V4A0L2_LOTGI	331	310	304	146	142	155	218	192	260	99	114	117	183	167	196	117	161	149	TRUE	-0.489661	TRUE	-1.07654	FALSE	0.0650986	8.29823
comp51365_c0	Uncharacterized protein n=1 Tax=Lottia gigantea RepID=V4BCL3_LOTGI	512	642	519	447	480	350	316	332	318	362	394	380	95	115	95	65	69	63	TRUE	-0.489418	FALSE	-0.132645	FALSE	0.623107	9.12202
comp137671_c0	NA	274	261	266	299	269	350	179	191	182	229	197	241	338	405	265	478	419	525	TRUE	-0.489349	FALSE	0.218909	FALSE	0.0823685	8.06157
comp136496_c0	NA	173	171	249	291	236	223	184	146	127	155	175	164	109	120	118	181	178	179	TRUE	-0.489207	FALSE	0.231918	FALSE	-0.22077	7.62436
comp141507_c0	NA	19	26	25	51	71	154	10	5	15	87	80	39	42	73	137	210	221	123	TRUE	-0.487684	TRUE	2.2374	FALSE	0.697402	4.53349
comp34619_c0	Uncharacterized protein n=1 Tax=Capitella teleta RepID=R7T986_CAPTE	1957	1732	1976	1100	1127	750	979	1235	1106	882	1008	975	21	22	20	11	9	20	TRUE	-0.485523	TRUE	-0.622503	TRUE	0.717732	10.8831
comp138788_c0	NA	375	308	347	455	518	505	275	322	252	307	282	352	262	286	231	464	359	401	TRUE	-0.483794	TRUE	0.359974	FALSE	-0.368106	8.42409
comp141318_c0	NA	291	291	221	228	239	272	172	142	196	192	191	208	138	135	177	114	187	164	TRUE	-0.482781	FALSE	0.00818929	FALSE	0.326209	8.06652
comp137018_c0	NA	95	106	76	133	142	153	77	76	111	91	83	63	79	86	97	83	145	117	TRUE	-0.480946	FALSE	0.277462	FALSE	-0.793771	6.52769
comp121793_c0	NA	973	1013	1205	1357	757	802	842	784	752	653	737	606	262	258	178	247	164	206	TRUE	-0.480507	FALSE	-0.188367	FALSE	-0.117645	10.0546
comp142017_c0	NA	178	141	153	186	160	166	142	118	103	116	105	121	115	124	73	170	111	133	TRUE	-0.48031	FALSE	0.0151491	FALSE	-0.199171	7.2985
comp128981_c0	NA	546	527	602	354	391	301	278	304	309	309	369	386	125	142	109	148	162	131	TRUE	-0.479757	FALSE	-0.285064	TRUE	0.934052	9.12482
comp131743_c0	Axonemal dynein heavy chain protein (Fragment) n=1 Tax=Platynereis dumerilii RepID=Q2WBY8_PLADU	184	125	146	205	189	221	116	121	106	140	138	144	112	161	111	199	174	165	TRUE	-0.477546	TRUE	0.363623	FALSE	-0.124311	7.25008
comp117917_c0	Uncharacterized protein n=1 Tax=Crassostrea gigas RepID=K1R699_CRAGI	246	220	221	264	311	274	153	176	188	183	153	247	159	187	160	286	190	248	TRUE	-0.476716	FALSE	0.242781	FALSE	-0.131196	7.83993
comp135735_c0	NA	234	162	113	375	502	512	136	61	68	209	386	484	4	2	4	4	4	4	TRUE	-0.476372	TRUE	1.65494	FALSE	0.575174	7.41627
comp45733_c0	PREDICTED: enolase-like protein ENO4-like n=1 Tax=Saccoglossus kowalevskii RepID=UPI0001CBB070	167	133	174	183	194	237	131	140	137	140	94	138	127	184	90	227	161	209	TRUE	-0.476331	FALSE	0.150511	FALSE	-0.500461	7.30501
comp140641_c0	NA	183	97	178	315	197	253	100	92	84	199	185	202	120	100	56	240	324	265	TRUE	-0.475795	TRUE	0.859007	FALSE	0.359781	7.25605
comp114023_c0	Uncharacterized protein n=1 Tax=Capitella teleta RepID=R7TY49_CAPTE	119	116	118	123	117	124	85	93	95	73	78	91	140	144	98	185	199	197	TRUE	-0.475058	FALSE	-0.0647955	FALSE	-0.216794	6.87759
comp145114_c0	NA	176	169	206	158	141	139	137	100	137	104	108	125	148	233	144	222	191	223	TRUE	-0.473656	FALSE	-0.272579	FALSE	0.178872	7.52054
comp79166_c0	NA	129	153	135	72	91	94	96	110	118	60	58	52	135	151	146	91	97	87	TRUE	-0.47243	TRUE	-0.809823	FALSE	-0.239504	7.11891
comp108792_c0	Outer dense fiber protein 2 (Fragment) n=1 Tax=Crassostrea gigas RepID=K1RAD9_CRAGI	373	282	356	360	319	302	242	252	222	225	171	324	215	237	204	269	230	278	TRUE	-0.470116	FALSE	-0.0284961	FALSE	0.0648877	8.39759
comp144276_c0	NA	101	104	86	142	123	114	94	118	87	49	68	71	87	90	56	61	92	92	TRUE	-0.466661	FALSE	-0.080501	TRUE	-1.03729	6.60182
comp121614_c0	NA	95	117	169	334	155	177	160	163	105	101	112	109	200	239	145	288	262	376	TRUE	-0.466447	FALSE	0.258923	TRUE	-1.19117	6.9825
comp107911_c0	PREDICTED: sperm-associated antigen 8-like n=1 Tax=Saccoglossus kowalevskii RepID=UPI0001CBB6ED	144	161	168	126	99	133	118	132	126	81	66	83	184	234	115	170	153	182	TRUE	-0.465021	TRUE	-0.546048	FALSE	-0.29012	7.29848
comp83309_c0	Uncharacterized protein n=1 Tax=Helobdella robusta RepID=T1FK84_HELRO	53	81	108	237	189	225	32	36	41	125	235	159	48	65	42	85	128	102	TRUE	-0.462006	TRUE	1.72971	FALSE	0.805048	6.31553
comp44119_c0	NA	339	368	496	561	638	423	336	274	333	367	383	351	70	57	62	20	19	15	TRUE	-0.461187	TRUE	0.339315	FALSE	-0.213413	8.6448
comp136694_c0	NA	188	171	174	228	198	217	142	163	140	154	112	142	210	207	157	262	226	293	TRUE	-0.45981	FALSE	0.0887069	FALSE	-0.388685	7.47266
comp130360_c0	Uncharacterized protein n=1 Tax=Capitella teleta RepID=R7VCX3_CAPTE	306	237	314	363	309	354	208	203	215	256	224	259	229	287	196	372	305	441	TRUE	-0.457326	FALSE	0.241095	FALSE	-0.0187566	8.15827
comp121685_c0	PREDICTED: tetratricopeptide repeat protein 25-like isoform X4 n=1 Tax=Aplysia californica RepID=UPI0003593A6A	175	171	213	190	256	201	147	126	118	168	128	188	142	168	135	213	181	209	TRUE	-0.456723	FALSE	0.248106	FALSE	0.0893798	7.53921
comp126486_c0	Uncharacterized protein n=1 Tax=Crassostrea gigas RepID=K1PGZ1_CRAGI	139	173	128	135	159	177	116	85	99	107	125	129	149	136	136	196	154	189	TRUE	-0.456595	FALSE	0.162074	FALSE	0.159232	7.19445
comp136348_c0	NA	200	204	209	202	184	223	176	155	126	145	129	160	143	204	137	216	183	201	TRUE	-0.456242	FALSE	-0.0454019	FALSE	-0.0555087	7.67413
comp77192_c0	NA	158	135	161	221	212	173	155	125	130	122	114	124	83	136	85	154	180	166	TRUE	-0.45572	FALSE	0.148776	FALSE	-0.596445	7.24004
comp116550_c0	Putative uncharacterized protein n=1 Tax=Branchiostoma floridae RepID=C3YCA1_BRAFL	605	533	640	820	908	642	452	467	450	555	468	627	515	535	354	863	639	846	TRUE	-0.455346	TRUE	0.349027	FALSE	-0.143362	9.2121
comp132769_c0	NA	120	85	108	157	137	189	83	81	135	93	74	107	130	138	123	195	173	195	TRUE	-0.453955	FALSE	0.283108	FALSE	-0.756325	6.70547
comp137558_c0	NA	143	119	131	146	131	118	95	74	80	102	100	121	61	85	64	108	84	104	TRUE	-0.453013	FALSE	0.146194	FALSE	0.371481	7.03539
comp124728_c0	NA	171	161	162	192	210	160	123	165	138	107	97	144	143	171	110	176	145	252	TRUE	-0.451687	FALSE	-0.0238666	FALSE	-0.46776	7.36307
comp134802_c0	NA	728	675	916	583	540	435	478	329	513	392	526	597	217	320	256	374	294	329	TRUE	-0.449786	FALSE	-0.248848	TRUE	0.769057	9.59384
comp138943_c0	NA	2314	2592	2899	1949	1822	1154	1406	1589	1547	1217	1733	1832	288	292	238	228	193	183	TRUE	-0.44976	TRUE	-0.348286	TRUE	0.739373	11.345
comp110368_c0	Uncharacterized protein n=1 Tax=Lottia gigantea RepID=V3YVD0_LOTGI	315	294	381	227	198	167	168	171	174	204	202	240	64	75	64	89	105	102	TRUE	-0.449624	FALSE	-0.283311	TRUE	1.08349	8.36588
comp114815_c0	Metalloendopeptidase homolog PEX n=1 Tax=Dicentrarchus labrax RepID=E6ZJE7_DICLA	353	377	399	334	306	182	222	254	235	204	213	302	164	153	131	249	265	243	TRUE	-0.449374	FALSE	-0.26242	FALSE	0.480852	8.55558
comp133993_c0	Putative uncharacterized protein (Fragment) n=1 Tax=Branchiostoma floridae RepID=C3XZF4_BRAFL	255	215	277	206	204	207	204	170	189	130	152	159	254	314	206	250	269	279	TRUE	-0.449115	TRUE	-0.319472	FALSE	-0.0791497	7.96005
comp133729_c0	NA	1171	1147	1383	1089	1077	852	890	709	797	902	820	804	496	498	594	430	478	546	TRUE	-0.448787	FALSE	-0.139603	FALSE	0.369101	10.2683
comp110177_c0	NA	221	260	271	161	165	176	186	155	152	107	170	155	132	229	142	213	170	182	TRUE	-0.44833	TRUE	-0.422347	FALSE	0.385775	7.96747
comp141750_c1	NA	496	467	505	280	272	246	264	206	267	366	293	266	96	143	56	120	104	125	TRUE	-0.44818	FALSE	-0.358424	TRUE	1.20403	8.93387
comp44213_c0	PREDICTED: parkin coregulated gene protein homolog n=1 Tax=Saccoglossus kowalevskii RepID=UPI0001CBA661	377	359	359	428	516	301	273	278	257	331	269	304	234	343	257	341	393	418	TRUE	-0.44701	FALSE	0.170326	FALSE	-0.0227628	8.51099
comp142115_c0	NA	506	399	433	382	430	500	301	253	317	351	291	428	335	393	247	385	416	511	TRUE	-0.446689	FALSE	0.103818	FALSE	0.321394	8.80219
comp120595_c0	Expansin-yoaJ n=1 Tax=Crassostrea gigas RepID=K1QR45_CRAGI	304	258	237	324	419	477	183	171	252	105	315	447	18	18	33	10	11	12	TRUE	-0.446665	TRUE	0.561465	FALSE	-0.104329	8.05962
comp138395_c0	NA	167	110	123	158	157	164	87	115	102	109	89	143	84	76	62	131	87	131	TRUE	-0.445974	FALSE	0.207699	FALSE	-0.0796598	7.06648
comp140497_c0	NA	546	484	566	485	449	523	427	355	390	357	287	424	364	426	239	478	407	414	TRUE	-0.445417	FALSE	-0.138646	FALSE	-0.00212955	9.05466
comp141354_c3	NA	188	164	166	173	191	215	147	111	156	114	138	139	195	190	149	226	225	218	TRUE	-0.443937	FALSE	0.0424607	FALSE	-0.261225	7.43247
comp129379_c0	PREDICTED: uncharacterized protein LOC101848629 n=1 Tax=Aplysia californica RepID=UPI0003595664	162	158	162	204	180	215	139	138	127	148	96	143	198	170	127	270	149	186	TRUE	-0.443709	FALSE	0.141578	FALSE	-0.364362	7.32987
comp142875_c0	NA	4772	5090	6846	2518	1775	1308	3584	3253	4399	2100	1421	1664	4715	6824	6176	5387	4744	3553	TRUE	-0.443603	TRUE	-1.37503	FALSE	0.463116	12.4431
comp116652_c0	PREDICTED: coiled-coil domain-containing protein 83-like isoform X1 n=1 Tax=Aplysia californica RepID=UPI000359AA7E	616	516	575	622	696	565	455	509	423	383	336	539	397	432	356	473	363	498	TRUE	-0.442174	FALSE	0.0188353	FALSE	-0.27846	9.15277
comp130846_c0	Uncharacterized protein n=1 Tax=Lottia gigantea RepID=V4AU38_LOTGI	293	276	243	678	186	261	229	318	181	233	248	205	250	336	259	249	195	236	TRUE	-0.440738	FALSE	0.207166	FALSE	-0.51798	8.08397
comp128509_c0	Tctex1 domain-containing protein 1-B n=1 Tax=Crassostrea gigas RepID=K1RJ68_CRAGI	677	703	692	920	1011	839	554	587	532	593	531	764	474	451	427	705	641	774	TRUE	-0.440678	TRUE	0.311925	FALSE	-0.242356	9.43197
comp135909_c0	NA	960	810	869	920	981	763	706	632	639	650	567	718	549	578	449	640	577	632	TRUE	-0.439024	FALSE	-0.00916711	FALSE	-0.0427121	9.78174
comp130944_c1	Uncharacterized protein n=1 Tax=Lottia gigantea RepID=V4BIQ2_LOTGI	768	739	850	985	895	780	559	421	541	721	583	864	211	235	158	297	291	315	TRUE	-0.438035	TRUE	0.311757	FALSE	0.336452	9.61748
comp131057_c0	NA	126	148	156	322	359	325	85	86	107	255	193	313	4	9	4	14	10	9	TRUE	-0.437066	TRUE	1.31295	FALSE	0.215422	7.1582
comp45506_c0	NA	239	285	320	138	226	229	158	191	196	96	256	175	141	89	93	125	143	104	TRUE	-0.43694	FALSE	-0.311523	FALSE	0.43641	8.13405
comp142517_c1	NA	130	192	126	141	113	121	110	90	58	90	121	138	140	96	226	101	112	130	TRUE	-0.435153	FALSE	0.0270352	FALSE	0.722501	7.22093
comp136220_c0	NA	310	262	304	327	330	354	207	239	195	242	200	310	258	334	203	465	359	380	TRUE	-0.432367	FALSE	0.213157	FALSE	0.0307082	8.18896
comp139232_c0	NA	306	260	285	470	375	297	219	212	235	260	209	330	229	288	195	428	377	374	TRUE	-0.432222	TRUE	0.342539	FALSE	-0.151324	8.15042
comp129240_c0	Uncharacterized protein n=1 Tax=Lottia gigantea RepID=V3ZQN7_LOTGI	347	279	320	296	333	293	236	232	271	197	201	249	246	308	203	302	287	342	TRUE	-0.432066	FALSE	-0.11036	FALSE	-0.155429	8.30182
comp126604_c0	Protein FAM47E n=1 Tax=Crassostrea gigas RepID=K1Q7Z6_CRAGI	205	178	193	179	165	196	139	142	174	115	120	140	186	192	151	224	138	255	TRUE	-0.428456	FALSE	-0.188344	FALSE	-0.185681	7.58659
comp30686_c0	Carnitine O-palmitoyltransferase 1, liver isoform n=1 Tax=Crassostrea gigas RepID=K1R8D5_CRAGI	403	364	451	233	252	245	226	158	193	273	260	336	110	116	89	134	79	83	TRUE	-0.428427	FALSE	-0.168236	TRUE	1.32454	8.6654
comp138304_c0	NA	1458	1153	1574	1089	725	763	1010	753	915	673	888	790	128	192	120	125	67	68	TRUE	-0.428319	TRUE	-0.482268	FALSE	0.514266	10.4459
comp138229_c0	NA	92	128	127	157	156	155	81	70	95	132	84	134	79	123	87	201	180	196	TRUE	-0.428236	TRUE	0.453648	FALSE	0.0665323	6.84709
comp134198_c0	NA	587	448	585	486	255	339	417	436	398	252	269	243	506	544	376	355	363	433	TRUE	-0.428121	TRUE	-0.654001	FALSE	-0.112072	9.07772
comp116319_c0	Uncharacterized protein (Fragment) n=1 Tax=Monodelphis domestica RepID=K7E096_MONDO	297	275	434	302	213	208	286	193	290	152	210	155	45	103	48	38	19	32	TRUE	-0.427436	TRUE	-0.535647	FALSE	-0.0985328	8.38664
comp136004_c0	NA	219	206	211	160	165	167	150	137	127	122	138	168	131	120	121	100	109	89	TRUE	-0.426524	FALSE	-0.19664	FALSE	0.424925	7.72916
comp123401_c0	NA	96	102	119	201	137	125	133	107	136	55	82	64	154	259	131	86	151	280	TRUE	-0.425749	FALSE	-0.103132	TRUE	-1.45435	6.71758
comp96139_c0	Uncharacterized protein n=1 Tax=Lottia gigantea RepID=V4A836_LOTGI	302	270	294	346	291	334	207	265	259	217	201	217	259	329	221	320	308	338	TRUE	-0.425268	FALSE	-0.00373757	FALSE	-0.363361	8.17333
comp121015_c0	NA	86	113	91	179	269	212	72	61	59	138	116	248	5	9	3	13	8	8	TRUE	-0.424368	TRUE	1.26889	FALSE	0.203335	6.59431
comp131044_c1	Uncharacterized protein (Fragment) n=1 Tax=Lottia gigantea RepID=V4A4P4_LOTGI	194	178	190	228	209	229	126	133	133	174	148	197	149	153	126	249	178	230	TRUE	-0.421867	TRUE	0.303906	FALSE	0.159972	7.54959
comp34840_c0	NA	141	182	315	269	200	178	142	181	199	128	118	186	85	100	54	58	51	89	TRUE	-0.421779	FALSE	-0.115002	FALSE	-0.292438	7.72294
comp115108_c0	Uncharacterized protein n=1 Tax=Lottia gigantea RepID=V3ZXP1_LOTGI	224	198	188	305	310	309	160	177	172	218	199	216	186	201	171	312	252	288	TRUE	-0.41793	TRUE	0.46771	FALSE	-0.279341	7.67034
comp101360_c1	Uncharacterized protein (Fragment) n=1 Tax=Lottia gigantea RepID=V4ARZ7_LOTGI	731	560	515	975	1007	608	514	605	434	577	550	612	565	588	447	688	622	853	TRUE	-0.414887	TRUE	0.362609	FALSE	-0.35031	9.23493
comp110393_c0	Uncharacterized protein n=1 Tax=Crassostrea gigas RepID=K1PC50_CRAGI	254	199	221	343	316	294	168	204	227	189	187	239	194	255	197	354	292	356	TRUE	-0.414818	FALSE	0.286364	FALSE	-0.458863	7.81455
comp138472_c0	NA	999	1003	1096	259	441	188	901	719	652	310	242	202	1061	1412	413	999	944	507	TRUE	-0.41396	TRUE	-1.70754	FALSE	0.200917	10.012
comp125936_c3	NA	329	350	315	363	91	106	241	295	283	112	129	114	120	237	146	124	125	170	TRUE	-0.410499	TRUE	-1.0366	FALSE	-0.328946	8.37126
comp125936_c1	Uncharacterized protein n=1 Tax=Lottia gigantea RepID=V3ZYP8_LOTGI	1998	2432	2408	2133	791	801	1668	2082	1974	664	819	757	1092	1388	1326	784	803	1069	TRUE	-0.410276	TRUE	-1.08434	FALSE	-0.469759	11.1542
comp140188_c0	NA	259	203	273	633	339	399	398	390	251	162	229	155	463	451	406	430	396	434	TRUE	-0.40805	FALSE	0.0897355	TRUE	-1.81547	7.93946
comp142904_c0	NA	139	102	127	148	154	159	88	52	84	132	85	173	98	95	72	147	172	151	TRUE	-0.407439	TRUE	0.508848	FALSE	0.463878	6.93914
comp132617_c0	Uncharacterized protein n=1 Tax=Capitella teleta RepID=R7V601_CAPTE	209	176	166	183	238	217	142	183	166	147	120	142	164	166	162	201	170	185	TRUE	-0.406945	FALSE	-0.00109597	FALSE	-0.473169	7.52422
comp102083_c0	PREDICTED: ropporin-1-like protein-like n=1 Tax=Aplysia californica RepID=UPI00035A23CF	319	272	326	302	351	317	219	233	215	255	197	301	209	269	207	344	342	331	TRUE	-0.406794	FALSE	0.118432	FALSE	0.0970569	8.25562
comp120410_c0	Leucine rich repeat containing protein 1 n=1 Tax=Azumapecten farreri RepID=I6LKU7_9BIVA	261	167	194	202	227	187	197	174	153	124	143	150	177	169	122	209	139	177	TRUE	-0.403847	FALSE	-0.161282	FALSE	-0.307599	7.70103
comp44858_c0	NA	390	393	400	411	310	268	267	258	288	292	252	284	103	98	89	131	122	121	TRUE	-0.401891	FALSE	-0.145143	FALSE	0.291711	8.62343
comp51670_c0	Uncharacterized protein n=1 Tax=Lottia gigantea RepID=V3ZLS8_LOTGI	283	233	268	277	238	238	194	189	192	176	191	219	216	328	178	359	273	337	TRUE	-0.401851	FALSE	-0.0318971	FALSE	0.0946406	8.03065
comp51129_c0	Coiled-coil domain-containing protein 19, mitochondrial n=1 Tax=Crassostrea gigas RepID=K1R4R1_CRAGI	393	371	360	407	434	342	290	249	282	288	274	359	338	367	313	466	434	476	TRUE	-0.401816	FALSE	0.106404	FALSE	0.0902847	8.55008
comp130379_c0	Uncharacterized protein n=1 Tax=Lottia gigantea RepID=V3ZYW9_LOTGI	502	404	422	467	391	388	324	273	313	310	350	381	362	494	331	533	494	575	TRUE	-0.397637	FALSE	0.0230552	FALSE	0.289463	8.79118
comp142331_c1	NA	291	236	271	385	389	395	202	193	186	221	260	421	188	163	144	227	208	240	TRUE	-0.396404	TRUE	0.580351	FALSE	0.0923769	8.05818
comp142396_c0	NA	304	226	294	240	283	339	240	187	214	218	215	210	233	196	176	365	332	351	TRUE	-0.394585	FALSE	0.0321316	FALSE	-0.0664617	8.10321
comp128461_c0	Lipopolysaccharide binding protein 2 n=1 Tax=Euprymna scolopes RepID=G1BIV9_EUPSC	264	259	159	234	224	278	115	105	166	145	269	272	7	3	8	9	11	13	TRUE	-0.393546	TRUE	0.403446	FALSE	0.710253	7.83044
comp132110_c0	WD repeat-containing protein 93 n=1 Tax=Crassostrea gigas RepID=K1PU98_CRAGI	416	323	334	288	358	274	269	248	184	230	304	294	289	314	212	290	299	287	TRUE	-0.387582	FALSE	-0.0245812	FALSE	0.461821	8.48403
comp134183_c3	NA	1362	1200	1671	700	916	705	1077	830	981	595	804	744	326	404	359	177	198	234	TRUE	-0.385433	TRUE	-0.674326	FALSE	0.431875	10.4624
comp134726_c0	NA	352	303	349	407	344	359	266	300	258	275	216	301	312	376	230	451	328	453	TRUE	-0.384649	FALSE	0.0496522	FALSE	-0.194049	8.38733
comp138977_c0	NA	369	287	337	381	392	332	232	280	265	247	285	297	298	330	230	467	396	405	TRUE	-0.384126	FALSE	0.119617	FALSE	-0.061733	8.37153
comp125688_c0	Uncharacterized protein n=1 Tax=Crassostrea gigas RepID=K1PAH5_CRAGI	546	582	549	384	385	348	284	329	330	375	377	450	341	367	375	335	258	286	TRUE	-0.381757	FALSE	-0.177526	TRUE	0.938607	9.12631
comp143309_c0	NA	279	255	233	179	245	320	157	147	178	219	235	225	196	208	257	323	279	271	TRUE	-0.379726	FALSE	0.184391	FALSE	0.526963	7.99992
comp45169_c0	Uncharacterized protein n=1 Tax=Astyanax mexicanus RepID=W5KSG6_ASTMX	580	573	565	630	431	365	371	442	369	359	429	446	301	389	217	226	140	207	TRUE	-0.37875	FALSE	-0.132249	FALSE	0.341956	9.16153
comp102505_c0	Uncharacterized protein n=1 Tax=Capitella teleta RepID=R7UDR4_CAPTE	470	390	399	419	549	471	265	304	282	426	324	470	343	411	325	530	438	489	TRUE	-0.377202	TRUE	0.332102	FALSE	0.326878	8.71395
comp137537_c0	NA	331	264	304	347	414	390	219	253	231	284	274	314	261	295	183	440	342	348	TRUE	-0.376818	TRUE	0.334916	FALSE	-0.0455217	8.22701
comp108338_c0	Uncharacterized protein n=1 Tax=Lottia gigantea RepID=V3ZQE9_LOTGI	299	284	339	319	330	292	247	247	277	224	191	252	309	258	227	275	225	257	TRUE	-0.373722	FALSE	-0.0810023	FALSE	-0.239708	8.26327
comp129423_c0	Uncharacterized protein n=1 Tax=Lottia gigantea RepID=V4ALN9_LOTGI	266	221	276	293	359	301	191	204	196	254	199	274	185	208	187	337	267	345	TRUE	-0.373585	TRUE	0.30662	FALSE	-0.0207411	7.9914
comp137880_c0	NA	361	271	304	423	477	390	230	304	209	336	259	377	313	339	215	528	428	499	TRUE	-0.372444	TRUE	0.427066	FALSE	-0.0676138	8.28694
comp139177_c0	NA	380	336	398	469	453	442	347	350	292	323	242	366	379	413	309	571	458	511	TRUE	-0.365917	FALSE	0.119972	FALSE	-0.373471	8.53678
comp142633_c0	NA	630	569	684	1015	843	845	650	638	467	575	490	732	563	524	501	1031	725	863	TRUE	-0.365054	TRUE	0.303161	FALSE	-0.482333	9.29363
comp137477_c1	NA	304	192	234	170	249	277	159	116	158	236	196	241	173	202	258	346	250	214	TRUE	-0.364638	FALSE	0.230382	FALSE	0.695099	7.93215
comp142909_c3	NA	1190	1417	1292	902	1105	954	870	801	789	1008	984	886	814	777	774	729	851	844	TRUE	-0.362032	FALSE	-0.123476	FALSE	0.62086	10.3433
comp131593_c0	PREDICTED: tektin-1-like isoform X2 n=1 Tax=Aplysia californica RepID=UPI0003596DD5	468	368	399	471	388	366	365	335	324	284	291	317	351	406	230	432	397	470	TRUE	-0.361079	FALSE	-0.102737	FALSE	-0.179559	8.68738
comp138947_c0	NA	847	768	861	996	829	810	694	796	684	559	509	747	751	863	559	869	833	1053	TRUE	-0.357197	FALSE	-0.0684003	FALSE	-0.345625	9.68924
comp142482_c0	NA	631	569	630	898	859	777	515	628	462	593	530	679	610	884	571	1031	852	1041	TRUE	-0.354111	TRUE	0.33324	FALSE	-0.296725	9.25304
comp140019_c0	NA	930	897	961	1127	1261	977	769	916	642	820	627	1041	918	956	752	1610	1104	1158	TRUE	-0.353254	FALSE	0.194189	FALSE	-0.17108	9.86014
comp101860_c0	Uncharacterized protein n=1 Tax=Lottia gigantea RepID=V4BGM1_LOTGI	478	427	463	489	539	493	342	337	334	429	325	497	367	421	286	503	360	507	TRUE	-0.348518	FALSE	0.216296	FALSE	0.153216	8.83341
comp143161_c1	NA	1808	1786	1895	1423	1548	1244	1307	1331	1323	1220	1144	1338	756	895	938	739	727	825	TRUE	-0.341687	FALSE	-0.256181	FALSE	0.282804	10.8371
comp136873_c2	NA	605	712	613	753	873	651	353	436	464	598	712	763	453	453	506	511	422	453	TRUE	-0.334083	TRUE	0.448145	FALSE	0.486396	9.32904

## Sheet: WT>Apo
Locus_id	Annotation (nr)	Apo1	Apo2	Apo3	Apo4	Apo5	Apo6	Lux1	Lux2	Lux3	Lux4	Lux5	Lux6	WT1	WT2	WT3	WT4	WT5	WT6	Infection	Log2(WT/Apo)	Experiment	log2(B/A)	Interaction infection x Experiment	log2(WT-B/Apo-A)	intercept
comp148198_c0	NA	0	0	0	0	0	0	0	0	0	0	0	0	40	77	25	28	21	47	TRUE	33.1204	FALSE	-0.430194	FALSE	-0.815407	-27.9588
comp154351_c0	NA	0	0	0	0	0	0	0	0	0	1	0	1	35	36	29	23	24	87	TRUE	33.1094	FALSE	0.543749	FALSE	0.164324	-27.9588
comp45575_c0	NA	0	0	0	0	1	0	0	1	0	0	0	0	39	59	47	35	49	112	TRUE	8.41298	FALSE	0.553324	FALSE	-24.615	-26.5161
comp29774_c0	NA	0	0	0	3	1	2	2	2	1	1	2	0	108	191	154	400	178	377	TRUE	8.12918	TRUE	1.14573	FALSE	-26.3213	-26.5161
comp143202_c1	NA	2	0	0	4	3	0	1	1	1	3	1	2	1	1	3	311	1567	332	TRUE	8.10561	TRUE	8.36936	TRUE	6.9111	-0.705205
comp49053_c0	Putative uncharacterized protein n=1 Tax=Thermobia domestica RepID=A4FSG8_9INSE	2	1	1	1	0	0	1	2	1	29	3	3	0	0	4	296	734	383	TRUE	7.88427	TRUE	7.36893	TRUE	10.5001	0.616773
comp28176_c0	NA	1	0	0	1	0	0	2	4	1	1	0	0	49	77	49	43	37	86	TRUE	7.40865	FALSE	0.0292681	FALSE	-0.336331	-1.70559
[truncated: 4,922 more rows]

## Sheet: WT>Lux
Locus_id	Annotation (nr)	Apo1	Apo2	Apo3	Apo4	Apo5	Apo6	Lux1	Lux2	Lux3	Lux4	Lux5	Lux6	WT1	WT2	WT3	WT4	WT5	WT6	Infection	Log2(WT/Lux)	Experiment	log2(B/A)	Interaction infection x Experiment	log2(WT-B/Lux-A)	intercept
[truncated: 4,411 more rows]

[truncated: 7 more sheets: Lux>WT, Lux>Apo, VD-Over specific Apo, VD- Over specific WT, VD- Over specific Lux , VD- ApoLux>WT, VD- LuxWT>Apo]
