# Supplementary material for: Persistent Interactions with Bacterial Symbionts Direct Mature-Host Cell Morphology and Gene Expression in the Squid-Vibrio Symbiosis
Source: mSystems. 2018 Oct 2;3(5):e00165-18. doi: 10.1128/mSystems.00165-18 (PMC6172772; doi:10.1128/mSystems.00165-18)
Supplement: TABLE S2 [file sys005182266st2.xlsx]

## Sheet: Apo_Spe_over_BP
GO_BP_ID	Adjusted Pvalue	OddsRatio	ExpCount	Count	Size	Term
GO:0007017	6.02470614290237e-07	3.08642540845931	15.3157894736842	41	485	microtubule-based process
GO:0001539	6.02470614290237e-07	21.787579393084	0.694736842105263	9	22	cilium or flagellum-dependent cell motility
GO:0007018	1.82422336280419e-05	3.53662646203962	8.02105263157895	25	254	microtubule-based movement
GO:0006260	0.00010309918721382	2.9750346740638	10.1368421052632	27	321	DNA replication
GO:0006261	0.00067195674656306	4.79371776840131	2.87368421052632	12	91	DNA-dependent DNA replication
GO:0006270	0.000711679892109188	12.4715151515152	0.663157894736842	6	21	DNA replication initiation
GO:0006928	0.0119250830547779	1.91446590461175	19.7368421052632	35	625	movement of cell or subcellular component
GO:0032392	0.0230911831839187	5.33454545454545	1.29473684210526	6	41	DNA geometric change
GO:0032508	0.0230911831839187	5.33454545454545	1.29473684210526	6	41	DNA duplex unwinding
GO:0051297	0.0236130837881892	5.18585858585859	1.32631578947368	6	42	centrosome organization
GO:0000084	0.0282260520257671	4.78554778554779	1.42105263157895	6	45	mitotic S phase
GO:0051320	0.0282260520257671	4.78554778554779	1.42105263157895	6	45	S phase
GO:0031023	0.0309498733653987	4.55121951219512	1.48421052631579	6	47	microtubule organizing center organization
GO:0003341	0.0309498733653987	5.54380664652568	1.04210526315789	5	33	cilium movement
GO:0090329	0.0337711482518831	6.88487282463186	0.694736842105263	4	22	regulation of DNA-dependent DNA replication
GO:0051325	0.0337711482518831	4.1450505050505	1.61052631578947	6	51	interphase
GO:0051329	0.0337711482518831	4.1450505050505	1.61052631578947	6	51	mitotic interphase
GO:0006268	0.0337711482518831	10.3053053053053	0.378947368421053	3	12	DNA unwinding involved in DNA replication
GO:0010457	0.0337711482518831	30.8443113772455	0.126315789473684	2	4	centriole-centriole cohesion
GO:0035188	0.0337711482518831	30.8443113772455	0.126315789473684	2	4	hatching
GO:0042851	0.0337711482518831	30.8443113772455	0.126315789473684	2	4	L-alanine metabolic process
GO:0051674	0.0343490304709136	2.04257101151021	8.81052631578947	17	279	localization of cell
GO:0048870	0.0343490304709136	2.04257101151021	8.81052631578947	17	279	cell motility
GO:0071103	0.0343490304709136	2.62540599061711	4.07368421052632	10	129	DNA conformation change
GO:0032507	0.0343490304709136	4.30849278281302	1.29473684210526	5	41	maintenance of protein location in cell
GO:0000076	0.0343490304709136	20.560878243513	0.157894736842105	2	5	DNA replication checkpoint
GO:0071684	0.0343490304709136	20.560878243513	0.157894736842105	2	5	organism emergence from protective structure
GO:0006259	0.0343490304709136	1.55158550680939	26.6210526315789	39	843	DNA metabolic process
GO:0000226	0.0343490304709136	2.13127902068383	6.94736842105263	14	220	microtubule cytoskeleton organization
GO:0009612	0.0343490304709136	5.16064257028112	0.884210526315789	4	28	response to mechanical stimulus
GO:0051651	0.0343490304709136	3.97590828104423	1.38947368421053	5	44	maintenance of location in cell
GO:0045185	0.0343490304709136	3.97590828104423	1.38947368421053	5	44	maintenance of protein location
GO:0071824	0.0343490304709136	3.02364066193853	2.49473684210526	7	79	protein-DNA complex subunit organization
GO:0097035	0.0343490304709136	7.13167013167013	0.505263157894737	3	16	regulation of membrane lipid distribution
GO:0006275	0.0343490304709136	3.8761329305136	1.42105263157895	5	45	regulation of DNA replication
GO:0071312	0.0343490304709136	15.4191616766467	0.189473684210526	2	6	cellular response to alkaloid
GO:0034502	0.0343490304709136	6.62162162162162	0.536842105263158	3	17	protein localization to chromosome
GO:0022616	0.0343490304709136	6.62162162162162	0.536842105263158	3	17	DNA strand elongation
GO:0006271	0.0343490304709136	6.62162162162162	0.536842105263158	3	17	DNA strand elongation involved in DNA replication
GO:0051983	0.0343490304709136	4.42168674698795	1.01052631578947	4	32	regulation of chromosome segregation
GO:0044772	0.0343490304709136	2.18749632533072	5.30526315789474	11	168	mitotic cell cycle phase transition
GO:0065004	0.0343490304709136	3.10424242424242	2.08421052631579	6	66	protein-DNA complex assembly
GO:0044699	0.0343490304709136	1.29983002339897	223.863157894737	242	7089	single-organism process
GO:0008608	0.0343490304709136	12.3341317365269	0.221052631578947	2	7	attachment of spindle microtubules to kinetochore
GO:0033260	0.0343490304709136	12.3341317365269	0.221052631578947	2	7	nuclear DNA replication
GO:0034728	0.0343490304709136	3.05305514157973	2.11578947368421	6	67	nucleosome organization
GO:0006457	0.0343490304709136	2.25971370143149	4.67368421052632	10	148	protein folding
GO:0044763	0.0343490304709136	1.27238709119225	189.063157894737	208	5987	single-organism cellular process
GO:0044770	0.0343490304709136	2.14584615384615	5.4	11	171	cell cycle phase transition
GO:0006996	0.0343490304709136	1.37013527254799	46.4526315789474	60	1471	organelle organization
GO:0006333	0.0343490304709136	2.95555555555556	2.17894736842105	6	69	chromatin assembly or disassembly
GO:0044848	0.0343490304709136	2.46389760927312	3.44210526315789	8	109	biological phase
GO:0030031	0.0343490304709136	2.27813828597002	4.16842105263158	9	132	cell projection assembly
GO:0003146	0.0343490304709136	10.2774451097804	0.252631578947368	2	8	heart jogging
GO:0071108	0.0343490304709136	10.2774451097804	0.252631578947368	2	8	protein K48-linked deubiquitination
GO:0030174	0.0343490304709136	10.2774451097804	0.252631578947368	2	8	regulation of DNA-dependent DNA replication initiation
GO:0048232	0.0343490304709136	2.5886524822695	2.87368421052632	7	91	male gamete generation
GO:0098763	0.0343490304709136	2.55794743429287	2.90526315789474	7	92	mitotic cell cycle phase
GO:0038032	0.0343490304709136	5.14814814814815	0.663157894736842	3	21	termination of G-protein coupled receptor signaling pathway
GO:0023021	0.0343490304709136	5.14814814814815	0.663157894736842	3	21	termination of signal transduction
GO:0006334	0.0343490304709136	3.09788519637462	1.73684210526316	5	55	nucleosome assembly
GO:0007098	0.0343490304709136	4.87671882408724	0.694736842105263	3	22	centrosome cycle
GO:0015917	0.0343490304709136	8.80838323353293	0.284210526315789	2	9	aminophospholipid transport
GO:0006103	0.0343490304709136	8.80838323353293	0.284210526315789	2	9	2-oxoglutarate metabolic process
GO:0010569	0.0343490304709136	8.80838323353293	0.284210526315789	2	9	regulation of double-strand break repair via homologous recombination
GO:0031497	0.0343490304709136	3.03684615840294	1.76842105263158	5	56	chromatin assembly
GO:0051767	0.0343490304709136	Inf	0.0315789473684211	1	1	nitric-oxide synthase biosynthetic process
GO:0051769	0.0343490304709136	Inf	0.0315789473684211	1	1	regulation of nitric-oxide synthase biosynthetic process
GO:0051771	0.0343490304709136	Inf	0.0315789473684211	1	1	negative regulation of nitric-oxide synthase biosynthetic process
GO:0008204	0.0343490304709136	Inf	0.0315789473684211	1	1	ergosterol metabolic process
GO:0070934	0.0343490304709136	Inf	0.0315789473684211	1	1	CRD-mediated mRNA stabilization
GO:0051643	0.0343490304709136	Inf	0.0315789473684211	1	1	endoplasmic reticulum localization
GO:0003313	0.0343490304709136	Inf	0.0315789473684211	1	1	heart rudiment development
GO:0003314	0.0343490304709136	Inf	0.0315789473684211	1	1	heart rudiment morphogenesis
GO:0003305	0.0343490304709136	Inf	0.0315789473684211	1	1	cell migration involved in heart jogging
GO:0006054	0.0343490304709136	Inf	0.0315789473684211	1	1	N-acetylneuraminate metabolic process
GO:0018395	0.0343490304709136	Inf	0.0315789473684211	1	1	peptidyl-lysine hydroxylation to 5-hydroxy-L-lysine
GO:0044851	0.0343490304709136	Inf	0.0315789473684211	1	1	hair cycle phase
GO:0090481	0.0343490304709136	Inf	0.0315789473684211	1	1	pyrimidine nucleotide-sugar transmembrane transport
GO:0018307	0.0343490304709136	Inf	0.0315789473684211	1	1	enzyme active site formation
GO:0018192	0.0343490304709136	Inf	0.0315789473684211	1	1	enzyme active site formation via L-cysteine persulfide
GO:0006230	0.0343490304709136	Inf	0.0315789473684211	1	1	TMP biosynthetic process
GO:0045053	0.0343490304709136	Inf	0.0315789473684211	1	1	protein retention in Golgi apparatus
GO:0042438	0.0343490304709136	Inf	0.0315789473684211	1	1	melanin biosynthetic process
GO:0042760	0.0343490304709136	Inf	0.0315789473684211	1	1	very long-chain fatty acid catabolic process
GO:0006696	0.0343490304709136	Inf	0.0315789473684211	1	1	ergosterol biosynthetic process
GO:0045110	0.0343490304709136	Inf	0.0315789473684211	1	1	intermediate filament bundle assembly
GO:0045109	0.0343490304709136	Inf	0.0315789473684211	1	1	intermediate filament organization
GO:0042640	0.0343490304709136	Inf	0.0315789473684211	1	1	anagen
GO:0016128	0.0343490304709136	Inf	0.0315789473684211	1	1	phytosteroid metabolic process
GO:0016129	0.0343490304709136	Inf	0.0315789473684211	1	1	phytosteroid biosynthetic process
GO:0016131	0.0343490304709136	Inf	0.0315789473684211	1	1	brassinosteroid metabolic process
GO:0016132	0.0343490304709136	Inf	0.0315789473684211	1	1	brassinosteroid biosynthetic process
GO:0045875	0.0343490304709136	Inf	0.0315789473684211	1	1	negative regulation of sister chromatid cohesion
GO:0035947	0.0343490304709136	Inf	0.0315789473684211	1	1	regulation of gluconeogenesis by regulation of transcription from RNA polymerase II promoter
GO:0035948	0.0343490304709136	Inf	0.0315789473684211	1	1	positive regulation of gluconeogenesis by positive regulation of transcription from RNA polymerase II promoter
GO:0030210	0.0343490304709136	Inf	0.0315789473684211	1	1	heparin biosynthetic process
GO:0072364	0.0343490304709136	Inf	0.0315789473684211	1	1	regulation of cellular ketone metabolic process by regulation of transcription from RNA polymerase II promoter
GO:0072366	0.0343490304709136	Inf	0.0315789473684211	1	1	regulation of cellular ketone metabolic process by positive regulation of transcription from RNA polymerase II promoter
GO:0072334	0.0343490304709136	Inf	0.0315789473684211	1	1	UDP-galactose transmembrane transport
GO:0019262	0.0343490304709136	Inf	0.0315789473684211	1	1	N-acetylneuraminate catabolic process
GO:0046044	0.0343490304709136	Inf	0.0315789473684211	1	1	TMP metabolic process
GO:0060352	0.0343490304709136	Inf	0.0315789473684211	1	1	cell adhesion molecule production
GO:0070050	0.0343490304709136	Inf	0.0315789473684211	1	1	neuron cellular homeostasis
GO:0070077	0.0343490304709136	Inf	0.0315789473684211	1	1	histone arginine demethylation
GO:0070078	0.0343490304709136	Inf	0.0315789473684211	1	1	histone H3-R2 demethylation
GO:0070079	0.0343490304709136	Inf	0.0315789473684211	1	1	histone H4-R3 demethylation
GO:0002143	0.0343490304709136	Inf	0.0315789473684211	1	1	tRNA wobble position uridine thiolation
GO:0043654	0.0343490304709136	Inf	0.0315789473684211	1	1	recognition of apoptotic cell
GO:0017185	0.0343490304709136	Inf	0.0315789473684211	1	1	peptidyl-lysine hydroxylation
GO:0070158	0.0343490304709136	Inf	0.0315789473684211	1	1	mitochondrial seryl-tRNA aminoacylation
GO:0070127	0.0343490304709136	Inf	0.0315789473684211	1	1	tRNA aminoacylation for mitochondrial protein translation
GO:0031585	0.0343490304709136	Inf	0.0315789473684211	1	1	regulation of inositol 1,4,5-trisphosphate-sensitive calcium-release channel activity
GO:0070782	0.0343490304709136	Inf	0.0315789473684211	1	1	phosphatidylserine exposure on apoptotic cell surface
GO:0071168	0.040103121239787	7.7065868263473	0.315789473684211	2	10	protein localization to chromatin
GO:0006269	0.040103121239787	7.7065868263473	0.315789473684211	2	10	DNA replication, synthesis of RNA primer
GO:0006537	0.040103121239787	7.7065868263473	0.315789473684211	2	10	glutamate biosynthetic process
GO:0032481	0.0406410104712834	4.41141141141141	0.757894736842105	3	24	positive regulation of type I interferon production
GO:0007059	0.0422017002061848	2.31100045269353	3.18947368421053	7	101	chromosome segregation
GO:0008277	0.0440164228178199	3.25491439441978	1.32631578947368	4	42	regulation of G-protein coupled receptor protein signaling pathway
GO:0045744	0.0440164228178199	4.21048321048321	0.789473684210526	3	25	negative regulation of G-protein coupled receptor protein signaling pathway
GO:0001819	0.0466213200641137	3.17114612295335	1.35789473684211	4	43	positive regulation of cytokine production
GO:0000075	0.0466213200641137	2.23886817284492	3.28421052631579	7	104	cell cycle checkpoint
GO:0032886	0.0492909969516773	3.09156626506024	1.38947368421053	4	44	regulation of microtubule-based process

## Sheet: Apo_Spe_over_MF
GO_MF_ID	Adjusted Pvalue	OddsRatio	ExpCount	Count	Size	Term
GO:0005215	8.41707285754734e-08	1.93176131766491	77.3727047146402	131	822	transporter activity
GO:0022857	2.2007311509178e-06	1.91506376530999	61.8416873449132	105	657	transmembrane transporter activity
GO:0003824	5.76489246232205e-06	1.38615435898847	571.447311827957	655	6071	catalytic activity
GO:1901505	2.93693812375776e-05	8.96761852712119	2.35318444995864	12	25	carbohydrate derivative transporter activity
GO:0022892	3.39284665019485e-05	1.79740775086804	59.3002481389578	96	630	substrate-specific transporter activity
GO:0022891	3.9000775707694e-05	1.843660820148	51.8641852770885	86	551	substrate-specific transmembrane transporter activity
GO:0005337	4.50858949089093e-05	19.3769911504425	1.12952853598015	8	12	nucleoside transmembrane transporter activity
GO:0019842	4.50858949089093e-05	8.89825495415558	2.16492969396195	11	23	vitamin binding
GO:0016491	7.33639477662094e-05	1.70168749717998	65.9832919768404	102	701	oxidoreductase activity
GO:0016297	0.00010455314870207	Inf	0.470636889991729	5	5	acyl-[acyl-carrier-protein] hydrolase activity
GO:0004035	0.00010455314870207	Inf	0.470636889991729	5	5	alkaline phosphatase activity
GO:0008509	0.00010455314870207	3.02509421034601	10.354011579818	26	110	anion transmembrane transporter activity
GO:0022804	0.000131330078381245	2.37527504342791	18.3548387096774	38	195	active transmembrane transporter activity
GO:0016878	0.000140662472570595	9.69264836138175	1.69429280397022	9	18	acid-thiol ligase activity
GO:0004312	0.00017146998988836	29.0194346289753	0.753019023986766	6	8	fatty acid synthase activity
GO:0016885	0.000320307491737583	48.3274492497793	0.564764267990074	5	6	ligase activity, forming carbon-carbon bonds
GO:0042084	0.000320307491737583	48.3274492497793	0.564764267990074	5	6	5-methyltetrahydrofolate-dependent methyltransferase activity
GO:0008705	0.000320307491737583	48.3274492497793	0.564764267990074	5	6	methionine synthase activity
GO:0008898	0.000320307491737583	48.3274492497793	0.564764267990074	5	6	S-adenosylmethionine-homocysteine S-methyltransferase activity
GO:0003987	0.000320307491737583	48.3274492497793	0.564764267990074	5	6	acetate-CoA ligase activity
GO:0016405	0.000479088134378269	11.2911877394636	1.22365591397849	7	13	CoA-ligase activity
GO:0015075	0.000479088134378269	1.68969296853509	49.0403639371381	76	521	ion transmembrane transporter activity
GO:0031419	0.000826956558662484	24.1615180935569	0.65889164598842	5	7	cobalamin binding
GO:0015248	0.000826956558662484	24.1615180935569	0.65889164598842	5	7	sterol transporter activity
GO:0004075	0.000826956558662484	24.1615180935569	0.65889164598842	5	7	biotin carboxylase activity
GO:0016830	0.000833938518784788	4.07091039426523	4.14160463192721	13	44	carbon-carbon lyase activity
GO:0016758	0.00107458697352881	2.18697757938264	16.4722911497105	32	175	transferase activity, transferring hexosyl groups
GO:0015932	0.00152178800347971	6.45427728613569	1.88254755996691	8	20	nucleobase-containing compound transmembrane transporter activity
GO:0008172	0.00175323060334333	16.1062077081495	0.753019023986766	5	8	S-methyltransferase activity
GO:0008603	0.00178392658276953	38.6278659611993	0.470636889991729	4	5	cAMP-dependent protein kinase regulator activity
GO:0016421	0.00178392658276953	38.6278659611993	0.470636889991729	4	5	CoA carboxylase activity
GO:0016208	0.00178392658276953	38.6278659611993	0.470636889991729	4	5	AMP binding
GO:0005452	0.0031977224649411	12.0785525154457	0.847146401985112	5	9	inorganic anion exchanger activity
GO:0033218	0.0032367223825244	3.52623930243824	4.23573200992556	12	45	amide binding
GO:0004420	0.00337056268353281	Inf	0.282382133995037	3	3	hydroxymethylglutaryl-CoA reductase (NADPH) activity
GO:0008241	0.00337056268353281	Inf	0.282382133995037	3	3	peptidyl-dipeptidase activity
GO:0019171	0.00337056268353281	Inf	0.282382133995037	3	3	3-hydroxyacyl-[acyl-carrier-protein] dehydratase activity
GO:0004594	0.00337056268353281	Inf	0.282382133995037	3	3	pantothenate kinase activity
GO:0003922	0.00337056268353281	Inf	0.282382133995037	3	3	GMP synthase (glutamine-hydrolyzing) activity
GO:0030151	0.00386450371405787	19.3121693121693	0.564764267990074	4	6	molybdenum ion binding
GO:0017127	0.00386450371405787	19.3121693121693	0.564764267990074	4	6	cholesterol transporter activity
GO:0015297	0.00420988072888825	4.83893805309734	2.2590570719603	8	24	antiporter activity
GO:0016757	0.00442545826733609	1.72878717796231	27.5793217535153	44	293	transferase activity, transferring glycosyl groups
GO:0015301	0.00442545826733609	9.66195939982348	0.941273779983457	5	10	anion:anion antiporter activity
GO:0016829	0.00446015571624384	2.11668424547834	13.1778329197684	25	140	lyase activity
GO:0000287	0.00469616138332874	2.398071097803	9.03622828784119	19	96	magnesium ion binding
GO:0015291	0.0046994621141276	2.46300301810865	8.37733664185277	18	89	secondary active transmembrane transporter activity
GO:0008514	0.00475994136569783	3.00169312169312	5.17700578990902	13	55	organic anion transmembrane transporter activity
GO:0015399	0.00589875702927474	2.26026542413779	9.97750206782465	20	106	primary active transmembrane transporter activity
GO:0015405	0.00589875702927474	2.26026542413779	9.97750206782465	20	106	P-P-bond-hydrolysis-driven transmembrane transporter activity
GO:0043492	0.00589875702927474	2.26026542413779	9.97750206782465	20	106	ATPase activity, coupled to movement of substances
GO:0016831	0.00609360419861109	4.30049164208456	2.44731182795699	8	26	carboxy-lyase activity
GO:0015114	0.00645545226458085	12.8736037624927	0.65889164598842	4	7	phosphate ion transmembrane transporter activity
GO:0016877	0.00791089076002869	3.62976085031001	3.10620347394541	9	33	ligase activity, forming carbon-sulfur bonds
GO:0016744	0.00828435193540977	28.9453744493392	0.376509511993383	3	4	transferase activity, transferring aldehyde or ketonic groups
GO:0031420	0.00828435193540977	28.9453744493392	0.376509511993383	3	4	alkali metal ion binding
GO:0015321	0.00828435193540977	28.9453744493392	0.376509511993383	3	4	sodium-dependent phosphate transmembrane transporter activity
GO:0003989	0.00828435193540977	28.9453744493392	0.376509511993383	3	4	acetyl-CoA carboxylase activity
GO:0016406	0.00828435193540977	28.9453744493392	0.376509511993383	3	4	carnitine O-acyltransferase activity
GO:0016820	0.0083862353342947	2.19681688582493	9.69511993382961	19	103	hydrolase activity, acting on acid anhydrides, catalyzing transmembrane movement of substances
GO:0016874	0.0121329622773575	1.55825535676186	32.8504549214227	48	349	ligase activity
GO:0016810	0.0125127248766272	2.34610633958579	7.24780810587262	15	77	hydrolase activity, acting on carbon-nitrogen (but not peptide) bonds
GO:0042626	0.0147120368102561	2.104582616179	9.50686517783292	18	101	ATPase activity, coupled to transmembrane movement of substances
GO:0016742	0.015703176390471	4.46004349007883	1.78842018196857	6	19	hydroxymethyl-, formyl- and related transferase activity
GO:0036094	0.0158949974694226	1.20892075223029	224.587923904053	257	2386	small molecule binding
GO:0031406	0.0158949974694226	2.66264418811003	4.80049627791563	11	51	carboxylic acid binding
GO:0043177	0.0158949974694226	2.66264418811003	4.80049627791563	11	51	organic acid binding
GO:0016790	0.0158949974694226	5.36579386093949	1.31778329197684	5	14	thiolester hydrolase activity
GO:0003840	0.0158949974694226	14.4713656387665	0.470636889991729	3	5	gamma-glutamyltransferase activity
GO:0004814	0.0158949974694226	14.4713656387665	0.470636889991729	3	5	arginine-tRNA ligase activity
GO:0051185	0.0158949974694226	14.4713656387665	0.470636889991729	3	5	coenzyme transporter activity
GO:0046943	0.0158949974694226	2.76519756838906	4.23573200992556	10	45	carboxylic acid transmembrane transporter activity
GO:0005342	0.0158949974694226	2.76519756838906	4.23573200992556	10	45	organic acid transmembrane transporter activity
GO:0046906	0.0158949974694226	1.94132379248658	11.2952853598015	20	120	tetrapyrrole binding
GO:0030160	0.0158949974694226	Inf	0.188254755996691	2	2	GKAP/Homer scaffold activity
GO:0030159	0.0158949974694226	Inf	0.188254755996691	2	2	receptor signaling complex scaffold activity
GO:0004316	0.0158949974694226	Inf	0.188254755996691	2	2	3-oxoacyl-[acyl-carrier-protein] reductase (NADPH) activity
GO:0046921	0.0158949974694226	Inf	0.188254755996691	2	2	alpha-(1->6)-fucosyltransferase activity
GO:0033980	0.0158949974694226	Inf	0.188254755996691	2	2	phosphonopyruvate decarboxylase activity
GO:0005415	0.0158949974694226	Inf	0.188254755996691	2	2	nucleoside:sodium symporter activity
GO:0004862	0.0158949974694226	Inf	0.188254755996691	2	2	cAMP-dependent protein kinase inhibitor activity
GO:0004802	0.0158949974694226	Inf	0.188254755996691	2	2	transketolase activity
GO:0004590	0.0158949974694226	Inf	0.188254755996691	2	2	orotidine-5'-phosphate decarboxylase activity
GO:0034040	0.0158949974694226	Inf	0.188254755996691	2	2	lipid-transporting ATPase activity
GO:0015245	0.0158949974694226	Inf	0.188254755996691	2	2	fatty acid transporter activity
GO:0016314	0.0158949974694226	Inf	0.188254755996691	2	2	phosphatidylinositol-3,4,5-trisphosphate 3-phosphatase activity
GO:0004637	0.0158949974694226	Inf	0.188254755996691	2	2	phosphoribosylamine-glycine ligase activity
GO:0004095	0.0158949974694226	Inf	0.188254755996691	2	2	carnitine O-palmitoyltransferase activity
GO:0004176	0.0181087725186657	6.43503821281599	0.941273779983457	4	10	ATP-dependent peptidase activity
GO:0034185	0.0181087725186657	6.43503821281599	0.941273779983457	4	10	apolipoprotein binding
GO:0004252	0.0184531043177383	2.18775111927448	7.15368072787428	14	76	serine-type endopeptidase activity
GO:0016884	0.0227331421153079	4.38939260210222	1.50603804797353	5	16	carbon-nitrogen ligase activity, with glutamine as amido-N-donor
GO:0004749	0.0227331421153079	9.64669603524229	0.564764267990074	3	6	ribose phosphate diphosphokinase activity
GO:0042277	0.0281248000038409	2.76207332490518	3.38858560794045	8	36	peptide binding
GO:0043168	0.0283914680558934	1.18134244006729	214.610421836228	242	2280	anion binding
GO:0048037	0.031978662135057	1.48726552120161	26.2615384615385	37	279	cofactor binding
GO:0000166	0.031978662135057	1.17249317392113	217.622497932175	244	2312	nucleotide binding
GO:1901265	0.031978662135057	1.17179456405033	217.716625310174	244	2313	nucleoside phosphate binding
GO:0005388	0.031978662135057	7.23436123348018	0.65889164598842	3	7	calcium-transporting ATPase activity
GO:0030976	0.031978662135057	7.23436123348018	0.65889164598842	3	7	thiamine pyrophosphate binding
GO:0032559	0.031978662135057	1.19270945520629	158.133995037221	181	1680	adenyl ribonucleotide binding
GO:0034236	0.031978662135057	19.2799295774648	0.282382133995037	2	3	protein kinase A catalytic subunit binding
GO:0030226	0.031978662135057	19.2799295774648	0.282382133995037	2	3	apolipoprotein receptor activity
GO:0004329	0.031978662135057	19.2799295774648	0.282382133995037	2	3	formate-tetrahydrofolate ligase activity
GO:0009374	0.031978662135057	19.2799295774648	0.282382133995037	2	3	biotin binding
GO:0004488	0.031978662135057	19.2799295774648	0.282382133995037	2	3	methylenetetrahydrofolate dehydrogenase (NADP+) activity
GO:0004477	0.031978662135057	19.2799295774648	0.282382133995037	2	3	methenyltetrahydrofolate cyclohydrolase activity
GO:0034594	0.031978662135057	19.2799295774648	0.282382133995037	2	3	phosphatidylinositol trisphosphate phosphatase activity
GO:0005355	0.031978662135057	19.2799295774648	0.282382133995037	2	3	glucose transmembrane transporter activity
GO:0034618	0.031978662135057	19.2799295774648	0.282382133995037	2	3	arginine binding
GO:0004743	0.031978662135057	19.2799295774648	0.282382133995037	2	3	pyruvate kinase activity
GO:0008521	0.031978662135057	19.2799295774648	0.282382133995037	2	3	acetyl-CoA transporter activity
GO:0015149	0.031978662135057	19.2799295774648	0.282382133995037	2	3	hexose transmembrane transporter activity
GO:0015136	0.031978662135057	19.2799295774648	0.282382133995037	2	3	sialic acid transmembrane transporter activity
GO:0030955	0.031978662135057	19.2799295774648	0.282382133995037	2	3	potassium ion binding
GO:0003939	0.031978662135057	19.2799295774648	0.282382133995037	2	3	L-iditol 2-dehydrogenase activity
GO:0004611	0.031978662135057	19.2799295774648	0.282382133995037	2	3	phosphoenolpyruvate carboxykinase activity
GO:0004613	0.031978662135057	19.2799295774648	0.282382133995037	2	3	phosphoenolpyruvate carboxykinase (GTP) activity
GO:0016416	0.031978662135057	19.2799295774648	0.282382133995037	2	3	O-palmitoyltransferase activity
GO:0001540	0.031978662135057	19.2799295774648	0.282382133995037	2	3	beta-amyloid binding
GO:0030350	0.031978662135057	19.2799295774648	0.282382133995037	2	3	iron-responsive element binding
GO:0034186	0.031978662135057	19.2799295774648	0.282382133995037	2	3	apolipoprotein A-I binding
GO:0034188	0.031978662135057	19.2799295774648	0.282382133995037	2	3	apolipoprotein A-I receptor activity
GO:0008237	0.032201313233666	1.61699581089168	15.8133995037221	24	168	metallopeptidase activity
GO:0046873	0.0330780241656995	1.50186510120467	22.4964433416046	32	239	metal ion transmembrane transporter activity
GO:0030554	0.0350776248921994	1.18404939279518	159.922415219189	182	1699	adenyl nucleotide binding
GO:0016301	0.0355179569728358	1.25928144513231	75.960794044665	92	807	kinase activity
GO:0008324	0.0363499363331247	1.39027578094367	33.8858560794045	45	360	cation transmembrane transporter activity
GO:0070011	0.0366332718239187	1.35162979226482	40.9454094292804	53	435	peptidase activity, acting on L-amino acid peptides
GO:0045296	0.038856688570225	5.78696035242291	0.753019023986766	3	8	cadherin binding
GO:0004517	0.038856688570225	5.78696035242291	0.753019023986766	3	8	nitric-oxide synthase activity
GO:0016778	0.038856688570225	5.78696035242291	0.753019023986766	3	8	diphosphotransferase activity
GO:0005319	0.0391602030249006	2.23063296313961	4.5181141439206	9	48	lipid transporter activity
GO:0016645	0.0401550926454926	3.2177110914975	1.88254755996691	5	20	oxidoreductase activity, acting on the CH-NH group of donors
GO:0016417	0.0401550926454926	3.2177110914975	1.88254755996691	5	20	S-acyltransferase activity
GO:0050662	0.0410378166091775	1.51419592826335	18.8254755996691	27	200	coenzyme binding
GO:0016811	0.0417240977822865	2.50433899859187	3.20033085194376	7	34	hydrolase activity, acting on carbon-nitrogen (but not peptide) bonds, in linear amides
GO:0016887	0.0479089228638627	1.29185741391143	49.0403639371381	61	521	ATPase activity
GO:0016740	0.0479089228638627	1.14372170446473	221.575847808106	244	2354	transferase activity
GO:0017171	0.0479089228638627	1.75913943707538	8.56559139784946	14	91	serine hydrolase activity
GO:0008236	0.0479089228638627	1.75913943707538	8.56559139784946	14	91	serine-type peptidase activity
GO:0016832	0.0479089228638627	4.82202643171806	0.847146401985112	3	9	aldehyde-lyase activity
GO:0051184	0.0479089228638627	4.82202643171806	0.847146401985112	3	9	cofactor transporter activity
GO:0008417	0.0479089228638627	3.50841750841751	1.41191066997519	4	15	fucosyltransferase activity
GO:0016646	0.0479089228638627	3.50841750841751	1.41191066997519	4	15	oxidoreductase activity, acting on the CH-NH group of donors, NAD or NADP as acceptor
GO:0016773	0.0479089228638627	1.24085917312661	68.4306038047974	82	727	phosphotransferase activity, alcohol group as acceptor
GO:0051879	0.0479089228638627	9.63908450704225	0.376509511993383	2	4	Hsp90 protein binding
GO:0005381	0.0479089228638627	9.63908450704225	0.376509511993383	2	4	iron ion transmembrane transporter activity
GO:0043559	0.0479089228638627	9.63908450704225	0.376509511993383	2	4	insulin binding
GO:0019103	0.0479089228638627	9.63908450704225	0.376509511993383	2	4	pyrimidine nucleotide binding
GO:0015145	0.0479089228638627	9.63908450704225	0.376509511993383	2	4	monosaccharide transmembrane transporter activity
GO:0004656	0.0479089228638627	9.63908450704225	0.376509511993383	2	4	procollagen-proline 4-dioxygenase activity
GO:0005542	0.0479089228638627	9.63908450704225	0.376509511993383	2	4	folic acid binding
GO:0051787	0.0479089228638627	9.63908450704225	0.376509511993383	2	4	misfolded protein binding
GO:0016763	0.0481158478657269	1.97260819221306	5.5535153019024	10	59	transferase activity, transferring pentosyl groups
GO:0032553	0.048130784832551	1.15065907853521	184.583788254756	205	1961	ribonucleotide binding
GO:0016836	0.0498733921994601	2.51858964510678	2.72969396195203	6	29	hydro-lyase activity
GO:0016702	0.0498733921994601	2.83863766159597	2.07080231596361	5	22	oxidoreductase activity, acting on single donors with incorporation of molecular oxygen, incorporation of two atoms of oxygen

## Sheet: Apo_Spe_over_CC
GO_CC_ID	Adjusted Pvalue	OddsRatio	ExpCount	Count	Size	Term
GO:0030286	3.58134907496822e-09	7.78699861687414	3.29938008994773	20	104	dynein complex
GO:0015630	2.70098489646699e-08	3.07456503728252	18.7810866658563	48	592	microtubule cytoskeleton
GO:0043228	1.10403362947434e-07	2.11470116718767	69.8263036343746	112	2201	non-membrane-bounded organelle
GO:0043232	1.10403362947434e-07	2.11470116718767	69.8263036343746	112	2201	intracellular non-membrane-bounded organelle
GO:0005858	4.97012472421627e-07	16.6995798319328	0.824845022486933	9	26	axonemal dynein complex
GO:0005929	4.97012472421627e-07	4.27735867074102	6.31323690288076	23	199	cilium
GO:0005875	4.97012472421627e-07	4.62212837837838	5.36149264616507	21	169	microtubule associated complex
GO:0097014	4.97012472421627e-07	8.13527830487033	2.03038774766014	13	64	ciliary cytoplasm
GO:0005930	4.97012472421627e-07	8.13527830487033	2.03038774766014	13	64	axoneme
GO:0032838	5.43502921653882e-07	7.97782258064516	2.06211255621733	13	65	cell projection cytoplasm
GO:0044422	9.08127495978608e-07	1.92007172624483	97.5855111219156	138	3076	organelle part
GO:0044447	1.45467894760715e-06	12.8961038961039	0.983469065272882	9	31	axoneme part
GO:0044441	1.45467894760715e-06	5.46904038211029	3.48972894129087	16	110	ciliary part
GO:0005868	1.76848726035747e-06	12.333850931677	1.01519387383007	9	32	cytoplasmic dynein complex
GO:0005856	3.47600864408148e-06	2.15222399432926	34.5483165187796	63	1089	cytoskeleton
GO:0044446	4.22501834388589e-06	1.83296105135323	95.6502977999271	133	3015	intracellular organelle part
GO:0044430	8.54410630498486e-06	2.17205175024495	29.4088975325149	55	927	cytoskeletal part
GO:0042995	0.000129173898637047	2.34012023593466	15.7672298529233	33	497	cell projection
GO:0044427	0.000205243190646061	2.36903193424933	14.0858149993922	30	444	chromosomal part
GO:0005694	0.000364876657450753	2.18921798423183	16.718974109639	33	527	chromosome
GO:0005874	0.000511597210078785	2.79043142012283	7.51877962805397	19	237	microtubule
GO:0044463	0.000716525587960681	2.88249912800837	6.5035857542239	17	205	cell projection part
GO:0042555	0.00144789699436834	13.7604842196282	0.412422511243467	4	13	MCM complex
GO:0005657	0.00154751313020553	4.21055437100213	2.41108545034642	9	76	replication fork
GO:0044424	0.00243580868754613	1.60967083198096	187.081196061748	209	5897	intracellular part
GO:0000228	0.00297148999165076	2.74775567681746	5.5518414975082	14	175	nuclear chromosome
GO:0043229	0.00330891722243286	1.50020580366331	159.956484745351	183	5042	intracellular organelle
GO:0005664	0.00330891722243286	18.5139534883721	0.253798468457518	3	8	nuclear origin of replication recognition complex
GO:0043226	0.00422957787555088	1.49099638560716	164.873830071715	187	5197	organelle
GO:0005622	0.00665124933943367	1.54682926480165	195.424820712289	214	6160	intracellular
GO:0044428	0.00665124933943367	1.54681389463998	41.2422511243467	58	1300	nuclear part
GO:0031974	0.00765178458080649	1.55088889731246	38.1014950771849	54	1201	membrane-enclosed lumen
GO:0070013	0.00765178458080649	1.55267055962737	37.3083748632551	53	1176	intracellular organelle lumen
GO:0031981	0.00765178458080649	1.57573555279871	33.8820955390786	49	1068	nuclear lumen
GO:0043233	0.00777461533502625	1.54785489821014	37.4035492889267	53	1179	organelle lumen
GO:0000808	0.00920093475686722	10.2803617571059	0.380697702686277	3	12	origin recognition complex
GO:0044454	0.0122538288096627	2.49588405797101	4.72699647502127	11	149	nuclear chromosome part
GO:0033643	0.0126186523946522	20.4967824967825	0.158624042785949	2	5	host cell part
GO:0043657	0.0126186523946522	20.4967824967825	0.158624042785949	2	5	host cell
GO:0018995	0.0126186523946522	20.4967824967825	0.158624042785949	2	5	host
GO:0044215	0.0126186523946522	20.4967824967825	0.158624042785949	2	5	other organism
GO:0044216	0.0126186523946522	20.4967824967825	0.158624042785949	2	5	other organism cell
GO:0044217	0.0126186523946522	20.4967824967825	0.158624042785949	2	5	other organism part
GO:0043245	0.0126186523946522	20.4967824967825	0.158624042785949	2	5	extraorganismal space
GO:0000793	0.0138982524484266	3.10866141732283	2.44281025890361	7	77	condensed chromosome
GO:0000775	0.0138982524484266	3.10866141732283	2.44281025890361	7	77	chromosome, centromeric region
GO:0044464	0.0140473734570787	1.49275379983667	207.258174304121	222	6533	cell part
GO:0005623	0.0140473734570787	1.49161548210978	207.289899112678	222	6534	cell
GO:1902494	0.0153670249892184	1.5794164591713	22.9687613954054	34	724	catalytic complex
GO:0098687	0.023770654556853	2.51271609374376	3.3945545156193	8	107	chromosomal region
GO:0000794	0.0304177604744905	3.85894941634241	1.14209310805883	4	36	condensed nuclear chromosome
GO:0016272	0.0332990566423416	8.77992277992278	0.285523277014708	2	9	prefoldin complex
GO:0070937	0.0332990566423416	Inf	0.0317248085571897	1	1	CRD-mediated mRNA stability complex
GO:0070451	0.0332990566423416	Inf	0.0317248085571897	1	1	cell hair
GO:0042642	0.0332990566423416	Inf	0.0317248085571897	1	1	actomyosin, myosin complex part
GO:0031084	0.0332990566423416	Inf	0.0317248085571897	1	1	BLOC-2 complex
GO:0005815	0.0332990566423416	1.81682261830766	8.08982618208338	14	255	microtubule organizing center
GO:0015629	0.039088723888908	1.73139231392314	9.07329524735627	15	286	actin cytoskeleton
GO:0005813	0.0405036543301949	1.90324444444444	6.05943843442324	11	191	centrosome

## Sheet: Lux_Spe_over_BP
GO_BP_ID	Adjusted Pvalue	OddsRatio	ExpCount	Count	Size	Term
GO:0035020	0.0019464898181164	4.06425702811245	4.24342105263158	15	105	regulation of Rac protein signal transduction
GO:0032015	0.0019464898181164	4.00876696832579	4.00093984962406	14	99	regulation of Ran protein signal transduction
GO:0032483	0.0019464898181164	4.00876696832579	4.00093984962406	14	99	regulation of Rab protein signal transduction
GO:0032485	0.0019464898181164	4.00876696832579	4.00093984962406	14	99	regulation of Ral protein signal transduction
GO:0032487	0.0019464898181164	4.00876696832579	4.00093984962406	14	99	regulation of Rap protein signal transduction
GO:0043087	0.0019464898181164	4.00876696832579	4.00093984962406	14	99	regulation of GTPase activity
GO:0032489	0.00233743005213959	3.87095716783217	4.12218045112782	14	102	regulation of Cdc42 protein signal transduction
GO:0032012	0.00282598372880186	3.74223372781065	4.24342105263158	14	105	regulation of ARF protein signal transduction
GO:0043547	0.0110281651992077	3.85842758811525	3.23308270676692	11	80	positive regulation of GTPase activity
GO:0035023	0.0239856001784069	2.56918773404719	7.19360902255639	17	178	regulation of Rho protein signal transduction
GO:0051056	0.0239856001784069	2.34568480300188	9.21428571428571	20	228	regulation of small GTPase mediated signal transduction
GO:0046578	0.0245198518055494	2.44831046265661	7.96146616541353	18	197	regulation of Ras protein signal transduction
GO:0030328	0.0289255528496021	Inf	0.0808270676691729	2	2	prenylcysteine catabolic process
GO:0030329	0.0289255528496021	Inf	0.0808270676691729	2	2	prenylcysteine metabolic process
GO:1903579	0.0289255528496021	Inf	0.0808270676691729	2	2	negative regulation of ATP metabolic process
GO:0045978	0.0289255528496021	Inf	0.0808270676691729	2	2	negative regulation of nucleoside metabolic process
GO:0046683	0.0453653897589819	5.99411764705882	1.01033834586466	5	25	response to organophosphorus
GO:0097193	0.0453653897589819	3.28568343770244	3.03101503759398	9	75	intrinsic apoptotic signaling pathway
GO:1903902	0.0453653897589819	5.70812324929972	1.05075187969925	5	26	positive regulation of viral life cycle
GO:0048524	0.0453653897589819	5.70812324929972	1.05075187969925	5	26	positive regulation of viral process
GO:0009966	0.0453653897589819	1.61533309210172	28.9765037593985	44	717	regulation of signal transduction
GO:0009112	0.0453653897589819	2.51520383693046	5.57706766917293	13	138	nucleobase metabolic process
GO:0006206	0.0453653897589819	3.4373730534868	2.58646616541353	8	64	pyrimidine nucleobase metabolic process
GO:1902531	0.0453653897589819	1.78290454767604	17.2565789473684	29	427	regulation of intracellular signal transduction
GO:0051336	0.0453653897589819	2.11122836639932	9.09304511278195	18	225	regulation of hydrolase activity
GO:0048583	0.0453653897589819	1.53252930185154	36.0892857142857	52	893	regulation of response to stimulus
GO:0009118	0.0453653897589819	47.7056074766355	0.121240601503759	2	3	regulation of nucleoside metabolic process
GO:1903578	0.0453653897589819	47.7056074766355	0.121240601503759	2	3	regulation of ATP metabolic process
GO:0050434	0.0453653897589819	6.83836351441985	0.727443609022556	4	18	positive regulation of viral transcription
GO:0050770	0.0453653897589819	4.99313725490196	1.17199248120301	5	29	regulation of axonogenesis
GO:0007409	0.0453653897589819	2.22788084854756	7.19360902255639	15	178	axonogenesis
GO:0043902	0.0453653897589819	4.79294117647059	1.21240601503759	5	30	positive regulation of multi-organism process
GO:0061564	0.0453653897589819	2.18696472637538	7.31484962406015	15	181	axon development
GO:0051345	0.0453653897589819	2.32658317790212	5.9812030075188	13	148	positive regulation of hydrolase activity
GO:0046782	0.0453653897589819	5.98239436619718	0.808270676691729	4	20	regulation of viral transcription
GO:0046907	0.0453653897589819	1.57248686581079	26.187969924812	39	648	intracellular transport
GO:1901135	0.0453653897589819	1.58635384971263	24.6118421052632	37	609	carbohydrate derivative metabolic process
GO:0042273	0.0453653897589819	8.9596018735363	0.444548872180451	3	11	ribosomal large subunit biogenesis
GO:0000463	0.0453653897589819	23.8504672897196	0.161654135338346	2	4	maturation of LSU-rRNA from tricistronic rRNA transcript (SSU-rRNA, 5.8S rRNA, LSU-rRNA)
GO:0000470	0.0453653897589819	23.8504672897196	0.161654135338346	2	4	maturation of LSU-rRNA
GO:0044273	0.0453653897589819	23.8504672897196	0.161654135338346	2	4	sulfur compound catabolic process
GO:0042219	0.0453653897589819	23.8504672897196	0.161654135338346	2	4	cellular modified amino acid catabolic process
GO:2000505	0.0453653897589819	23.8504672897196	0.161654135338346	2	4	regulation of energy homeostasis
GO:1903429	0.0453653897589819	23.8504672897196	0.161654135338346	2	4	regulation of cell maturation
GO:0048168	0.0453653897589819	23.8504672897196	0.161654135338346	2	4	regulation of neuronal synaptic plasticity
GO:0001967	0.0453653897589819	23.8504672897196	0.161654135338346	2	4	suckling behavior
GO:0014041	0.0453653897589819	23.8504672897196	0.161654135338346	2	4	regulation of neuron maturation
GO:0021960	0.0453653897589819	23.8504672897196	0.161654135338346	2	4	anterior commissure morphogenesis
GO:0000098	0.0453653897589819	23.8504672897196	0.161654135338346	2	4	sulfur amino acid catabolic process
GO:0060560	0.0453653897589819	3.23267866884888	2.3843984962406	7	59	developmental growth involved in morphogenesis
GO:1990138	0.0453653897589819	4.2781512605042	1.33364661654135	5	33	neuron projection extension
GO:0048675	0.0453653897589819	4.2781512605042	1.33364661654135	5	33	axon extension
GO:0034504	0.0453653897589819	2.67326471364476	3.63721804511278	9	90	protein localization to nucleus
GO:0006022	0.0453653897589819	2.38854845298759	4.93045112781955	11	122	aminoglycan metabolic process
GO:0010646	0.0453653897589819	1.49361165150639	31.765037593985	45	786	regulation of cell communication
GO:0071260	0.0453653897589819	7.96330991412959	0.484962406015038	3	12	cellular response to mechanical stimulus
GO:0044033	0.0453653897589819	3.50977910722503	1.89943609022556	6	47	multi-organism metabolic process
GO:1903900	0.0453653897589819	4.13022312373225	1.37406015037594	5	34	regulation of viral life cycle
GO:0023051	0.0453653897589819	1.48927653772876	31.8458646616541	45	788	regulation of signaling
GO:0010975	0.0453653897589819	2.78618036953087	3.11184210526316	8	77	regulation of neuron projection development
GO:0072527	0.0453653897589819	2.78618036953087	3.11184210526316	8	77	pyrimidine-containing compound metabolic process
GO:0000096	0.0453653897589819	3.42587601078167	1.93984962406015	6	48	sulfur amino acid metabolic process
GO:0090398	0.0453653897589819	7.16627634660422	0.525375939849624	3	13	cellular senescence
GO:0016226	0.0453653897589819	7.16627634660422	0.525375939849624	3	13	iron-sulfur cluster assembly
GO:0007631	0.0453653897589819	7.16627634660422	0.525375939849624	3	13	feeding behavior
GO:0031163	0.0453653897589819	7.16627634660422	0.525375939849624	3	13	metallo-sulfur cluster assembly
GO:0050792	0.0453653897589819	3.86299810246679	1.45488721804511	5	36	regulation of viral process
GO:0043903	0.0453653897589819	3.86299810246679	1.45488721804511	5	36	regulation of symbiosis, encompassing mutualism through parasitism
GO:0008202	0.0453653897589819	2.7071624057139	3.19266917293233	8	79	steroid metabolic process
GO:2001233	0.0453653897589819	2.7071624057139	3.19266917293233	8	79	regulation of apoptotic signaling pathway
GO:1900543	0.0453653897589819	15.898753894081	0.202067669172932	2	5	negative regulation of purine nucleotide metabolic process
GO:0035999	0.0453653897589819	15.898753894081	0.202067669172932	2	5	tetrahydrofolate interconversion
GO:0070373	0.0453653897589819	15.898753894081	0.202067669172932	2	5	negative regulation of ERK1 and ERK2 cascade
GO:0070212	0.0453653897589819	15.898753894081	0.202067669172932	2	5	protein poly-ADP-ribosylation
GO:0097190	0.0453653897589819	2.12651280607937	5.9812030075188	12	148	apoptotic signaling pathway
GO:0048667	0.0453653897589819	1.93731074028735	8.16353383458647	15	202	cell morphogenesis involved in neuron differentiation
GO:1902284	0.0453653897589819	6.51415797317437	0.565789473684211	3	14	neuron projection extension involved in neuron projection guidance
GO:0006890	0.0453653897589819	6.51415797317437	0.565789473684211	3	14	retrograde vesicle-mediated transport, Golgi to ER
GO:0048846	0.0453653897589819	6.51415797317437	0.565789473684211	3	14	axon extension involved in axon guidance
GO:0048588	0.0453653897589819	3.62816399286988	1.53571428571429	5	38	developmental cell growth
GO:0010769	0.0453653897589819	2.79944838455477	2.70770676691729	7	67	regulation of cell morphogenesis involved in differentiation
GO:0030203	0.0453653897589819	3.05991569650743	2.14191729323308	6	53	glycosaminoglycan metabolic process
GO:0006550	0.0453653897589819	4.348271446863	1.05075187969925	4	26	isoleucine catabolic process
GO:0006552	0.0453653897589819	4.348271446863	1.05075187969925	4	26	leucine catabolic process
GO:0006574	0.0453653897589819	4.348271446863	1.05075187969925	4	26	valine catabolic process
GO:0032502	0.0453653897589819	1.29084593346481	78.1597744360902	95	1934	developmental process
GO:0030212	0.0453653897589819	5.97072599531616	0.606203007518797	3	15	hyaluronan metabolic process
GO:0007275	0.0453653897589819	1.30952170029308	66.2377819548872	82	1639	multicellular organismal development
GO:0031344	0.0453653897589819	2.35107921098833	4.08176691729323	9	101	regulation of cell projection organization
GO:0006575	0.0453653897589819	2.49473748999815	3.43515037593985	8	85	cellular modified amino acid metabolic process
GO:0048812	0.0453653897589819	1.87595979774018	8.40601503759398	15	208	neuron projection morphogenesis
GO:0090114	0.0453653897589819	11.9228971962617	0.242481203007519	2	6	COPII-coated vesicle budding
GO:0009253	0.0453653897589819	11.9228971962617	0.242481203007519	2	6	peptidoglycan catabolic process
GO:0030157	0.0453653897589819	11.9228971962617	0.242481203007519	2	6	pancreatic juice secretion
GO:0048207	0.0453653897589819	11.9228971962617	0.242481203007519	2	6	vesicle targeting, rough ER to cis-Golgi
GO:0048208	0.0453653897589819	11.9228971962617	0.242481203007519	2	6	COPII vesicle coating
GO:0045980	0.0453653897589819	11.9228971962617	0.242481203007519	2	6	negative regulation of nucleotide metabolic process
GO:0045444	0.0453653897589819	4.15880791998367	1.09116541353383	4	27	fat cell differentiation
GO:2001242	0.0453653897589819	4.15880791998367	1.09116541353383	4	27	regulation of intrinsic apoptotic signaling pathway
GO:0006650	0.0453653897589819	2.20642201834862	4.80921052631579	10	119	glycerophospholipid metabolic process
GO:0046486	0.0453653897589819	1.90762168622338	7.71898496240602	14	191	glycerolipid metabolic process
GO:0009167	0.0453653897589819	2.30060140496285	4.16259398496241	9	103	purine ribonucleoside monophosphate metabolic process
GO:0009126	0.0453653897589819	2.30060140496285	4.16259398496241	9	103	purine nucleoside monophosphate metabolic process
GO:0051649	0.0453653897589819	1.40917394625835	33.421992481203	45	827	establishment of localization in cell
GO:0006471	0.0453653897589819	5.51089893712845	0.646616541353383	3	16	protein ADP-ribosylation
GO:0006885	0.0453653897589819	5.51089893712845	0.646616541353383	3	16	regulation of pH
GO:2001235	0.0453653897589819	3.98513302034429	1.13157894736842	4	28	positive regulation of apoptotic signaling pathway
GO:0006935	0.0453653897589819	2.0678326372315	5.61748120300752	11	139	chemotaxis
GO:0046488	0.0453653897589819	2.40047393364929	3.55639097744361	8	88	phosphatidylinositol metabolic process
GO:0009123	0.0453653897589819	2.14668367346939	4.93045112781955	10	122	nucleoside monophosphate metabolic process
GO:0044767	0.0453653897589819	1.27216551994	77.3110902255639	93	1913	single-organism developmental process
GO:0051705	0.0453653897589819	3.82535211267606	1.17199248120301	4	29	multi-organism behavior
GO:0009083	0.0453653897589819	3.82535211267606	1.17199248120301	4	29	branched-chain amino acid catabolic process
GO:0006886	0.0453653897589819	1.59672071133389	15.0338345864662	23	372	intracellular protein transport
GO:0009168	0.0453653897589819	3.14922600619195	1.73778195488722	5	43	purine ribonucleoside monophosphate biosynthetic process
GO:0009127	0.0453653897589819	3.14922600619195	1.73778195488722	5	43	purine nucleoside monophosphate biosynthetic process
GO:0009056	0.0453653897589819	1.36369600308451	39.1203007518797	51	968	catabolic process
GO:0007589	0.0453653897589819	5.11676145868183	0.68703007518797	3	17	body fluid secretion
GO:0007264	0.0453653897589819	1.64526298324208	12.6898496240601	20	314	small GTPase mediated signal transduction
GO:0006020	0.0453653897589819	9.53738317757009	0.282894736842105	2	7	inositol metabolic process
GO:0035024	0.0453653897589819	9.53738317757009	0.282894736842105	2	7	negative regulation of Rho protein signal transduction
GO:0032728	0.0453653897589819	9.53738317757009	0.282894736842105	2	7	positive regulation of interferon-beta production
GO:0006177	0.0453653897589819	9.53738317757009	0.282894736842105	2	7	GMP biosynthetic process
GO:0016255	0.0453653897589819	9.53738317757009	0.282894736842105	2	7	attachment of GPI anchor to protein
GO:0097009	0.0453653897589819	9.53738317757009	0.282894736842105	2	7	energy homeostasis
GO:2001244	0.0453653897589819	9.53738317757009	0.282894736842105	2	7	positive regulation of intrinsic apoptotic signaling pathway
GO:0042330	0.0453653897589819	2.00437549721559	5.77913533834586	11	143	taxis
GO:0009124	0.0453653897589819	2.71190815236739	2.3843984962406	6	59	nucleoside monophosphate biosynthetic process
GO:0019083	0.0453653897589819	3.06817496229261	1.7781954887218	5	44	viral transcription
GO:0016072	0.0453653897589819	2.28526292033401	3.71804511278195	8	92	rRNA metabolic process
GO:1902532	0.0453653897589819	2.43214444787063	3.07142857142857	7	76	negative regulation of intracellular signal transduction
GO:0051641	0.0453653897589819	1.35286420471067	38.5949248120301	50	955	cellular localization
GO:0090100	0.0453653897589819	4.7751756440281	0.727443609022556	3	18	positive regulation of transmembrane receptor protein serine/threonine kinase signaling pathway
GO:0043467	0.0453653897589819	4.7751756440281	0.727443609022556	3	18	regulation of generation of precursor metabolites and energy
GO:0002119	0.0453653897589819	4.7751756440281	0.727443609022556	3	18	nematode larval development
GO:0034976	0.0453653897589819	2.99117647058824	1.81860902255639	5	45	response to endoplasmic reticulum stress
GO:0019080	0.0453653897589819	2.99117647058824	1.81860902255639	5	45	viral gene expression
GO:0048193	0.0453653897589819	2.0363196125908	5.17293233082707	10	128	Golgi vesicle transport
GO:0048469	0.0453653897589819	3.54129716571031	1.25281954887218	4	31	cell maturation
GO:0006551	0.0453653897589819	3.41448692152917	1.29323308270677	4	32	leucine metabolic process
GO:0006573	0.0453653897589819	3.41448692152917	1.29323308270677	4	32	valine metabolic process
GO:0006549	0.0453653897589819	3.41448692152917	1.29323308270677	4	32	isoleucine metabolic process
GO:1903510	0.0453653897589819	3.41448692152917	1.29323308270677	4	32	mucopolysaccharide metabolic process
GO:0008300	0.0453653897589819	7.94704049844237	0.323308270676692	2	8	isoprenoid catabolic process
GO:0032648	0.0453653897589819	7.94704049844237	0.323308270676692	2	8	regulation of interferon-beta production
GO:0010823	0.0453653897589819	7.94704049844237	0.323308270676692	2	8	negative regulation of mitochondrion organization
GO:1903846	0.0453653897589819	7.94704049844237	0.323308270676692	2	8	positive regulation of cellular response to transforming growth factor beta stimulus
GO:0030511	0.0453653897589819	7.94704049844237	0.323308270676692	2	8	positive regulation of transforming growth factor beta receptor signaling pathway
GO:0046037	0.0453653897589819	7.94704049844237	0.323308270676692	2	8	GMP metabolic process
GO:1901976	0.0453653897589819	7.94704049844237	0.323308270676692	2	8	regulation of cell cycle checkpoint
GO:0006913	0.0453653897589819	1.91608730241085	6.02161654135338	11	149	nucleocytoplasmic transport
GO:0006144	0.0453653897589819	2.07733418600402	4.56672932330827	9	113	purine nucleobase metabolic process
GO:0006904	0.0453653897589819	4.47628805620609	0.767857142857143	3	19	vesicle docking involved in exocytosis
GO:0016192	0.0453653897589819	1.48412417076012	18.9135338345865	27	468	vesicle-mediated transport
GO:0005975	0.0453653897589819	1.47296057672591	19.7622180451128	28	489	carbohydrate metabolic process
GO:0070874	0.0453653897589819	Inf	0.0404135338345865	1	1	negative regulation of glycogen metabolic process
GO:0044026	0.0453653897589819	Inf	0.0404135338345865	1	1	DNA hypermethylation
GO:0044027	0.0453653897589819	Inf	0.0404135338345865	1	1	hypermethylation of CpG island
GO:0070561	0.0453653897589819	Inf	0.0404135338345865	1	1	vitamin D receptor signaling pathway
GO:0070562	0.0453653897589819	Inf	0.0404135338345865	1	1	regulation of vitamin D receptor signaling pathway
GO:0070564	0.0453653897589819	Inf	0.0404135338345865	1	1	positive regulation of vitamin D receptor signaling pathway
GO:0046951	0.0453653897589819	Inf	0.0404135338345865	1	1	ketone body biosynthetic process
GO:0051728	0.0453653897589819	Inf	0.0404135338345865	1	1	cell cycle switching, mitotic to meiotic cell cycle
GO:0051729	0.0453653897589819	Inf	0.0404135338345865	1	1	germline cell cycle switching, mitotic to meiotic cell cycle
GO:0000320	0.0453653897589819	Inf	0.0404135338345865	1	1	re-entry into mitotic cell cycle
GO:0003091	0.0453653897589819	Inf	0.0404135338345865	1	1	renal water homeostasis
GO:0003097	0.0453653897589819	Inf	0.0404135338345865	1	1	renal water transport
GO:0044337	0.0453653897589819	Inf	0.0404135338345865	1	1	canonical Wnt signaling pathway involved in positive regulation of apoptotic process
GO:0008205	0.0453653897589819	Inf	0.0404135338345865	1	1	ecdysone metabolic process
GO:0034626	0.0453653897589819	Inf	0.0404135338345865	1	1	fatty acid elongation, polyunsaturated fatty acid
GO:0003323	0.0453653897589819	Inf	0.0404135338345865	1	1	type B pancreatic cell development
GO:0000715	0.0453653897589819	Inf	0.0404135338345865	1	1	nucleotide-excision repair, DNA damage recognition
GO:0003309	0.0453653897589819	Inf	0.0404135338345865	1	1	type B pancreatic cell differentiation
GO:0006037	0.0453653897589819	Inf	0.0404135338345865	1	1	cell wall chitin metabolic process
GO:0090324	0.0453653897589819	Inf	0.0404135338345865	1	1	negative regulation of oxidative phosphorylation
GO:1902594	0.0453653897589819	Inf	0.0404135338345865	1	1	multi-organism nuclear import
GO:0034970	0.0453653897589819	Inf	0.0404135338345865	1	1	histone H3-R2 methylation
GO:0034971	0.0453653897589819	Inf	0.0404135338345865	1	1	histone H3-R17 methylation
GO:0071305	0.0453653897589819	Inf	0.0404135338345865	1	1	cellular response to vitamin D
GO:2000074	0.0453653897589819	Inf	0.0404135338345865	1	1	regulation of type B pancreatic cell development
GO:2000077	0.0453653897589819	Inf	0.0404135338345865	1	1	negative regulation of type B pancreatic cell development
GO:0010383	0.0453653897589819	Inf	0.0404135338345865	1	1	cell wall polysaccharide metabolic process
GO:0061643	0.0453653897589819	Inf	0.0404135338345865	1	1	chemorepulsion of axon
GO:0071109	0.0453653897589819	Inf	0.0404135338345865	1	1	superior temporal gyrus development
GO:1900029	0.0453653897589819	Inf	0.0404135338345865	1	1	positive regulation of ruffle assembly
GO:0010182	0.0453653897589819	Inf	0.0404135338345865	1	1	sugar mediated signaling pathway
GO:0018888	0.0453653897589819	Inf	0.0404135338345865	1	1	3-chloroacrylic acid metabolic process
GO:0006231	0.0453653897589819	Inf	0.0404135338345865	1	1	dTMP biosynthetic process
GO:0006235	0.0453653897589819	Inf	0.0404135338345865	1	1	dTTP biosynthetic process
GO:0010255	0.0453653897589819	Inf	0.0404135338345865	1	1	glucose mediated signaling pathway
GO:2000465	0.0453653897589819	Inf	0.0404135338345865	1	1	regulation of glycogen (starch) synthase activity
GO:2000466	0.0453653897589819	Inf	0.0404135338345865	1	1	negative regulation of glycogen (starch) synthase activity
GO:0045035	0.0453653897589819	Inf	0.0404135338345865	1	1	sensory organ precursor cell division
GO:0010737	0.0453653897589819	Inf	0.0404135338345865	1	1	protein kinase A signaling
GO:0010738	0.0453653897589819	Inf	0.0404135338345865	1	1	regulation of protein kinase A signaling
GO:0010891	0.0453653897589819	Inf	0.0404135338345865	1	1	negative regulation of sequestering of triglyceride
GO:0010889	0.0453653897589819	Inf	0.0404135338345865	1	1	regulation of sequestering of triglyceride
GO:0006697	0.0453653897589819	Inf	0.0404135338345865	1	1	ecdysone biosynthetic process
GO:2000765	0.0453653897589819	Inf	0.0404135338345865	1	1	regulation of cytoplasmic translation
GO:2000766	0.0453653897589819	Inf	0.0404135338345865	1	1	negative regulation of cytoplasmic translation
GO:0009212	0.0453653897589819	Inf	0.0404135338345865	1	1	pyrimidine deoxyribonucleoside triphosphate biosynthetic process
GO:0045455	0.0453653897589819	Inf	0.0404135338345865	1	1	ecdysteroid metabolic process
GO:0045456	0.0453653897589819	Inf	0.0404135338345865	1	1	ecdysteroid biosynthetic process
GO:0009757	0.0453653897589819	Inf	0.0404135338345865	1	1	hexose mediated signaling
GO:0035574	0.0453653897589819	Inf	0.0404135338345865	1	1	histone H4-K20 demethylation
GO:1900247	0.0453653897589819	Inf	0.0404135338345865	1	1	regulation of cytoplasmic translational elongation
GO:1900248	0.0453653897589819	Inf	0.0404135338345865	1	1	negative regulation of cytoplasmic translational elongation
GO:2000506	0.0453653897589819	Inf	0.0404135338345865	1	1	negative regulation of energy homeostasis
GO:1903430	0.0453653897589819	Inf	0.0404135338345865	1	1	negative regulation of cell maturation
GO:0045723	0.0453653897589819	Inf	0.0404135338345865	1	1	positive regulation of fatty acid biosynthetic process
GO:0045719	0.0453653897589819	Inf	0.0404135338345865	1	1	negative regulation of glycogen biosynthetic process
GO:0016233	0.0453653897589819	Inf	0.0404135338345865	1	1	telomere capping
GO:0019368	0.0453653897589819	Inf	0.0404135338345865	1	1	fatty acid elongation, unsaturated fatty acid
GO:0040040	0.0453653897589819	Inf	0.0404135338345865	1	1	thermosensory behavior
GO:0040009	0.0453653897589819	Inf	0.0404135338345865	1	1	regulation of growth rate
GO:0036093	0.0453653897589819	Inf	0.0404135338345865	1	1	germ cell proliferation
GO:0030730	0.0453653897589819	Inf	0.0404135338345865	1	1	sequestering of triglyceride
GO:1901096	0.0453653897589819	Inf	0.0404135338345865	1	1	regulation of autophagic vacuole maturation
GO:0036015	0.0453653897589819	Inf	0.0404135338345865	1	1	response to interleukin-3
GO:0036016	0.0453653897589819	Inf	0.0404135338345865	1	1	cellular response to interleukin-3
GO:0048742	0.0453653897589819	Inf	0.0404135338345865	1	1	regulation of skeletal muscle fiber development
GO:0033280	0.0453653897589819	Inf	0.0404135338345865	1	1	response to vitamin D
GO:0014043	0.0453653897589819	Inf	0.0404135338345865	1	1	negative regulation of neuron maturation
GO:2001169	0.0453653897589819	Inf	0.0404135338345865	1	1	regulation of ATP biosynthetic process
GO:2001170	0.0453653897589819	Inf	0.0404135338345865	1	1	negative regulation of ATP biosynthetic process
GO:0048539	0.0453653897589819	Inf	0.0404135338345865	1	1	bone marrow development
GO:0046073	0.0453653897589819	Inf	0.0404135338345865	1	1	dTMP metabolic process
GO:0046075	0.0453653897589819	Inf	0.0404135338345865	1	1	dTTP metabolic process
GO:0036150	0.0453653897589819	Inf	0.0404135338345865	1	1	phosphatidylserine acyl-chain remodeling
GO:0036151	0.0453653897589819	Inf	0.0404135338345865	1	1	phosphatidylcholine acyl-chain remodeling
GO:0036152	0.0453653897589819	Inf	0.0404135338345865	1	1	phosphatidylethanolamine acyl-chain remodeling
GO:0036257	0.0453653897589819	Inf	0.0404135338345865	1	1	multivesicular body organization
GO:0097352	0.0453653897589819	Inf	0.0404135338345865	1	1	autophagic vacuole maturation
GO:0050873	0.0453653897589819	Inf	0.0404135338345865	1	1	brown fat cell differentiation
GO:0075732	0.0453653897589819	Inf	0.0404135338345865	1	1	viral penetration into host nucleus
GO:1901722	0.0453653897589819	Inf	0.0404135338345865	1	1	regulation of cell proliferation involved in kidney development
GO:1901723	0.0453653897589819	Inf	0.0404135338345865	1	1	negative regulation of cell proliferation involved in kidney development
GO:0021793	0.0453653897589819	Inf	0.0404135338345865	1	1	chemorepulsion of branchiomotor axon
GO:0021784	0.0453653897589819	Inf	0.0404135338345865	1	1	postganglionic parasympathetic fiber development
GO:1901859	0.0453653897589819	Inf	0.0404135338345865	1	1	negative regulation of mitochondrial DNA metabolic process
GO:0060184	0.0453653897589819	Inf	0.0404135338345865	1	1	cell cycle switching
GO:0002182	0.0453653897589819	Inf	0.0404135338345865	1	1	cytoplasmic translational elongation
GO:0043569	0.0453653897589819	Inf	0.0404135338345865	1	1	negative regulation of insulin-like growth factor receptor signaling pathway
GO:0021563	0.0453653897589819	Inf	0.0404135338345865	1	1	glossopharyngeal nerve development
GO:0021559	0.0453653897589819	Inf	0.0404135338345865	1	1	trigeminal nerve development
GO:0060743	0.0453653897589819	Inf	0.0404135338345865	1	1	epithelial cell maturation involved in prostate gland development
GO:0021615	0.0453653897589819	Inf	0.0404135338345865	1	1	glossopharyngeal nerve morphogenesis
GO:0021644	0.0453653897589819	Inf	0.0404135338345865	1	1	vagus nerve morphogenesis
GO:0021636	0.0453653897589819	Inf	0.0404135338345865	1	1	trigeminal nerve morphogenesis
GO:0060666	0.0453653897589819	Inf	0.0404135338345865	1	1	dichotomous subdivision of terminal units involved in salivary gland branching
GO:0070293	0.0453653897589819	Inf	0.0404135338345865	1	1	renal absorption
GO:0070295	0.0453653897589819	Inf	0.0404135338345865	1	1	renal water absorption
GO:0034497	0.0453653897589819	Inf	0.0404135338345865	1	1	protein localization to pre-autophagosomal structure
GO:0070647	0.046208725543195	1.52859302859303	15.640037593985	23	387	protein modification by small protein conjugation or removal
GO:0051169	0.0471149400930504	1.88833958404364	6.10244360902256	11	151	nuclear transport
GO:0006368	0.0481585204175332	2.78166894664843	1.93984962406015	5	48	transcription elongation from RNA polymerase II promoter
GO:0050790	0.048422729258806	1.44697925966976	20.812969924812	29	515	regulation of catalytic activity
GO:0000904	0.048422729258806	1.66216891554223	10.0225563909774	16	248	cell morphogenesis involved in differentiation
GO:0044036	0.0486054345799911	4.21256371401019	0.808270676691729	3	20	cell wall macromolecule metabolic process
GO:0006026	0.0486054345799911	4.21256371401019	0.808270676691729	3	20	aminoglycan catabolic process
GO:0071554	0.0486054345799911	4.21256371401019	0.808270676691729	3	20	cell wall organization or biogenesis
GO:0019482	0.0486054345799911	4.21256371401019	0.808270676691729	3	20	beta-alanine metabolic process
GO:0009063	0.0486691820353186	2.01849179745599	4.68796992481203	9	116	cellular amino acid catabolic process
GO:1901575	0.049113396231252	1.33278899445764	35.8872180451128	46	888	organic substance catabolic process
GO:0035556	0.049113396231252	1.33668158881314	34.9981203007519	45	866	intracellular signal transduction
GO:0032446	0.049113396231252	1.55266253627167	13.3768796992481	20	331	protein modification by small protein conjugation
GO:0019058	0.049113396231252	2.23624901497242	3.31390977443609	7	82	viral life cycle
GO:0016567	0.049113396231252	1.57019298070193	12.5686090225564	19	311	protein ubiquitination
GO:0051445	0.049113396231252	6.81108144192256	0.363721804511278	2	9	regulation of meiotic cell cycle
GO:0044038	0.049113396231252	6.81108144192256	0.363721804511278	2	9	cell wall macromolecule biosynthetic process
GO:0070589	0.049113396231252	6.81108144192256	0.363721804511278	2	9	cellular component macromolecule biosynthetic process
GO:0071526	0.049113396231252	6.81108144192256	0.363721804511278	2	9	semaphorin-plexin signaling pathway
GO:0038034	0.049113396231252	6.81108144192256	0.363721804511278	2	9	signal transduction in absence of ligand
GO:0032608	0.049113396231252	6.81108144192256	0.363721804511278	2	9	interferon-beta production
GO:0009252	0.049113396231252	6.81108144192256	0.363721804511278	2	9	peptidoglycan biosynthetic process
GO:0009273	0.049113396231252	6.81108144192256	0.363721804511278	2	9	peptidoglycan-based cell wall biogenesis
GO:0042551	0.049113396231252	6.81108144192256	0.363721804511278	2	9	neuron maturation
GO:0042546	0.049113396231252	6.81108144192256	0.363721804511278	2	9	cell wall biogenesis
GO:0048199	0.049113396231252	6.81108144192256	0.363721804511278	2	9	vesicle targeting, to, from or within Golgi
GO:0097192	0.049113396231252	6.81108144192256	0.363721804511278	2	9	extrinsic apoptotic signaling pathway in absence of ligand
GO:1901532	0.049113396231252	6.81108144192256	0.363721804511278	2	9	regulation of hematopoietic progenitor cell differentiation
GO:0044248	0.0492014974036018	1.33717519672322	34.1898496240602	44	846	cellular catabolic process
GO:0009161	0.0495022204006339	1.98106299984746	4.7687969924812	9	118	ribonucleoside monophosphate metabolic process
GO:0051603	0.0498917915867877	1.54242967349801	13.4577067669173	20	333	proteolysis involved in cellular protein catabolic process

## Sheet: Lux_Spe_over_MF
GO_MF_ID	Adjusted Pvalue	OddsRatio	ExpCount	Count	Size	Term
GO:0030695	0.00218585420237728	5.37488372093023	2.44201819685691	11	61	GTPase regulator activity
GO:0060589	0.00218585420237728	5.16726296958855	2.52208436724566	11	63	nucleoside-triphosphatase regulator activity
GO:0005096	0.00498587000150039	5.47863157894737	1.9616211745244	9	49	GTPase activator activity
GO:0003899	0.00861564753714283	4.27455770227256	2.68221670802316	10	67	DNA-directed RNA polymerase activity
GO:0034062	0.00861564753714283	4.20049468936418	2.72224979321754	10	68	RNA polymerase activity
GO:0003924	0.0203679123885046	2.67746253093241	6.08502894954508	15	152	GTPase activity
GO:0004842	0.0203679123885046	2.35420875420875	8.68717948717949	19	217	ubiquitin-protein transferase activity
GO:0019787	0.0220371277696118	2.29521690767519	8.88734491315136	19	222	ubiquitin-like protein transferase activity
GO:0001735	0.0220371277696118	Inf	0.080066170388751	2	2	prenylcysteine oxidase activity
GO:0070735	0.0274762531563273	3.47157894736842	2.88238213399504	9	72	protein-glycine ligase activity
GO:0004553	0.0347920890881742	2.70668549905838	4.80397022332506	12	120	hydrolase activity, hydrolyzing O-glycosyl compounds
GO:0004839	0.0439301111867478	48.1535269709544	0.120099255583127	2	3	ubiquitin activating enzyme activity
GO:0003938	0.0439301111867478	48.1535269709544	0.120099255583127	2	3	IMP dehydrogenase activity
GO:0005484	0.0439301111867478	10.3347193347193	0.400330851943755	3	10	SNAP receptor activity
GO:0004177	0.0439301111867478	4.64910872008993	1.24102564102564	5	31	aminopeptidase activity
GO:0019003	0.0439301111867478	6.03645833333333	0.80066170388751	4	20	GDP binding
GO:0001056	0.0439301111867478	9.04209979209979	0.440363937138131	3	11	RNA polymerase III activity
GO:0043022	0.0439301111867478	5.68088235294118	0.840694789081886	4	21	ribosome binding
GO:0016798	0.0439301111867478	2.3351186440678	5.48453267162945	12	137	hydrolase activity, acting on glycosyl bonds
GO:0015928	0.0439301111867478	24.0746887966805	0.160132340777502	2	4	fucosidase activity
GO:0043813	0.0439301111867478	24.0746887966805	0.160132340777502	2	4	phosphatidylinositol-3,5-bisphosphate 5-phosphatase activity
GO:0016670	0.0439301111867478	24.0746887966805	0.160132340777502	2	4	oxidoreductase activity, acting on a sulfur group of donors, oxygen as acceptor
GO:0043023	0.0439301111867478	24.0746887966805	0.160132340777502	2	4	ribosomal large subunit binding
GO:0004560	0.0439301111867478	24.0746887966805	0.160132340777502	2	4	alpha-L-fucosidase activity
GO:0019842	0.0439301111867478	5.08201754385965	0.920760959470637	4	23	vitamin binding
GO:0016787	0.0439301111867478	1.27681804236127	106.327874276261	127	2656	hydrolase activity
GO:0008139	0.0439301111867478	16.0484094052559	0.200165425971878	2	5	nuclear localization sequence binding
GO:0016308	0.0439301111867478	16.0484094052559	0.200165425971878	2	5	1-phosphatidylinositol-4-phosphate 5-kinase activity
GO:0005525	0.0439301111867478	1.76942778610695	11.8497932175352	20	296	GTP binding
GO:0043021	0.0439301111867478	3.66071993420636	1.52125723738627	5	38	ribonucleoprotein complex binding
GO:0003824	0.0439301111867478	1.2193427051972	243.040860215054	266	6071	catalytic activity
GO:0008047	0.0439301111867478	2.39757085020243	4.00330851943755	9	100	enzyme activator activity
GO:0032561	0.0439301111867478	1.73086329175838	12.0899917287014	20	302	guanyl ribonucleotide binding
GO:0019001	0.0439301111867478	1.72459485804801	12.1300248138958	20	303	guanyl nucleotide binding
GO:0034593	0.0439301111867478	12.0352697095436	0.240198511166253	2	6	phosphatidylinositol bisphosphate phosphatase activity
GO:0034595	0.0439301111867478	12.0352697095436	0.240198511166253	2	6	phosphatidylinositol phosphate 5-phosphatase activity
GO:0008745	0.0439301111867478	12.0352697095436	0.240198511166253	2	6	N-acetylmuramoyl-L-alanine amidase activity
GO:0004033	0.0439301111867478	12.0352697095436	0.240198511166253	2	6	aldo-keto reductase (NADP) activity
GO:0016874	0.0439301111867478	1.64249308286006	13.9715467328371	22	349	ligase activity
GO:0016879	0.0439301111867478	1.93764734997981	7.04582299421009	13	176	ligase activity, forming carbon-nitrogen bonds
GO:0003727	0.0439301111867478	5.16424116424116	0.680562448304384	3	17	single-stranded RNA binding
GO:0001055	0.0439301111867478	9.62738589211618	0.280231596360629	2	7	RNA polymerase II activity
GO:0008187	0.0439301111867478	9.62738589211618	0.280231596360629	2	7	poly-pyrimidine tract binding
GO:0010340	0.0439301111867478	9.62738589211618	0.280231596360629	2	7	carboxyl-O-methyltransferase activity
GO:0051998	0.0439301111867478	9.62738589211618	0.280231596360629	2	7	protein carboxyl O-methyltransferase activity
GO:0030976	0.0439301111867478	9.62738589211618	0.280231596360629	2	7	thiamine pyrophosphate binding
GO:0004602	0.0439301111867478	9.62738589211618	0.280231596360629	2	7	glutathione peroxidase activity
GO:0004197	0.0439301111867478	2.73616483776743	2.36195202646816	6	59	cysteine-type endopeptidase activity
GO:0008289	0.0439301111867478	1.78974244120941	8.16674937965261	14	204	lipid binding
GO:0043168	0.0439301111867478	1.23206192224076	91.2754342431762	107	2280	anion binding
GO:0042623	0.0439301111867478	1.57435454394418	13.8514474772539	21	346	ATPase activity, coupled
GO:0005021	0.0439301111867478	Inf	0.0400330851943755	1	1	vascular endothelial growth factor-activated receptor activity
GO:0080012	0.0439301111867478	Inf	0.0400330851943755	1	1	trihydroxyferuloyl spermidine O-methyltransferase activity
GO:0043791	0.0439301111867478	Inf	0.0400330851943755	1	1	dimethylamine methyltransferase activity
GO:0043780	0.0439301111867478	Inf	0.0400330851943755	1	1	cobalt-precorrin-5B C1-methyltransferase activity
GO:0043782	0.0439301111867478	Inf	0.0400330851943755	1	1	cobalt-precorrin-3 C17-methyltransferase activity
GO:0043770	0.0439301111867478	Inf	0.0400330851943755	1	1	demethylmenaquinone methyltransferase activity
GO:0043776	0.0439301111867478	Inf	0.0400330851943755	1	1	cobalt-precorrin-6B C5-methyltransferase activity
GO:0043777	0.0439301111867478	Inf	0.0400330851943755	1	1	cobalt-precorrin-7 C15-methyltransferase activity
GO:0019002	0.0439301111867478	Inf	0.0400330851943755	1	1	GMP binding
GO:0004347	0.0439301111867478	Inf	0.0400330851943755	1	1	glucose-6-phosphate isomerase activity
GO:0008425	0.0439301111867478	Inf	0.0400330851943755	1	1	2-polyprenyl-6-methoxy-1,4-benzoquinone methyltransferase activity
GO:0004337	0.0439301111867478	Inf	0.0400330851943755	1	1	geranyltranstransferase activity
GO:0030792	0.0439301111867478	Inf	0.0400330851943755	1	1	methylarsonite methyltransferase activity
GO:0043890	0.0439301111867478	Inf	0.0400330851943755	1	1	N-acetylgalactosamine-6-sulfatase activity
GO:0004491	0.0439301111867478	Inf	0.0400330851943755	1	1	methylmalonate-semialdehyde dehydrogenase (acylating) activity
GO:0004494	0.0439301111867478	Inf	0.0400330851943755	1	1	methylmalonyl-CoA mutase activity
GO:0043851	0.0439301111867478	Inf	0.0400330851943755	1	1	methanol-specific methylcobalamin:coenzyme M methyltransferase activity
GO:0043852	0.0439301111867478	Inf	0.0400330851943755	1	1	monomethylamine methyltransferase activity
GO:0009383	0.0439301111867478	Inf	0.0400330851943755	1	1	rRNA (cytosine-C5-)-methyltransferase activity
GO:0043827	0.0439301111867478	Inf	0.0400330851943755	1	1	tRNA (adenine-57, 58-N(1)-) methyltransferase activity
GO:0043833	0.0439301111867478	Inf	0.0400330851943755	1	1	methylamine-specific methylcobalamin:coenzyme M methyltransferase activity
GO:0043834	0.0439301111867478	Inf	0.0400330851943755	1	1	trimethylamine methyltransferase activity
GO:0004419	0.0439301111867478	Inf	0.0400330851943755	1	1	hydroxymethylglutaryl-CoA lyase activity
GO:0008111	0.0439301111867478	Inf	0.0400330851943755	1	1	alpha-methylacyl-CoA racemase activity
GO:0043803	0.0439301111867478	Inf	0.0400330851943755	1	1	hydroxyneurosporene-O-methyltransferase activity
GO:0034807	0.0439301111867478	Inf	0.0400330851943755	1	1	4,5-dihydroxybenzo(a)pyrene methyltransferase activity
GO:0052735	0.0439301111867478	Inf	0.0400330851943755	1	1	tRNA (cytosine-3-)-methyltransferase activity
GO:0071424	0.0439301111867478	Inf	0.0400330851943755	1	1	rRNA (cytosine-N4-)-methyltransferase activity
GO:0018478	0.0439301111867478	Inf	0.0400330851943755	1	1	malonate-semialdehyde dehydrogenase (acetylating) activity
GO:0018423	0.0439301111867478	Inf	0.0400330851943755	1	1	protein C-terminal leucine carboxyl O-methyltransferase activity
GO:0042083	0.0439301111867478	Inf	0.0400330851943755	1	1	5,10-methylenetetrahydrofolate-dependent methyltransferase activity
GO:0034541	0.0439301111867478	Inf	0.0400330851943755	1	1	dimethylarsinite methyltransferase activity
GO:0030580	0.0439301111867478	Inf	0.0400330851943755	1	1	quinone cofactor methyltransferase activity
GO:0051994	0.0439301111867478	Inf	0.0400330851943755	1	1	P-methyltransferase activity
GO:0035575	0.0439301111867478	Inf	0.0400330851943755	1	1	histone demethylase activity (H4-K20 specific)
GO:0004799	0.0439301111867478	Inf	0.0400330851943755	1	1	thymidylate synthase activity
GO:0005123	0.0439301111867478	Inf	0.0400330851943755	1	1	death receptor binding
GO:0000285	0.0439301111867478	Inf	0.0400330851943755	1	1	1-phosphatidylinositol-3-phosphate 5-kinase activity
GO:0035538	0.0439301111867478	Inf	0.0400330851943755	1	1	carbohydrate response element binding
GO:0052665	0.0439301111867478	Inf	0.0400330851943755	1	1	tRNA (uracil-2'-O-)-methyltransferase activity
GO:0052666	0.0439301111867478	Inf	0.0400330851943755	1	1	tRNA (cytosine-2'-O-)-methyltransferase activity
GO:0052667	0.0439301111867478	Inf	0.0400330851943755	1	1	phosphomethylethanolamine N-methyltransferase activity
GO:0052624	0.0439301111867478	Inf	0.0400330851943755	1	1	2-phytyl-1,4-naphthoquinone methyltransferase activity
GO:0047066	0.0439301111867478	Inf	0.0400330851943755	1	1	phospholipid-hydroperoxide glutathione peroxidase activity
GO:0035642	0.0439301111867478	Inf	0.0400330851943755	1	1	histone methyltransferase activity (H3-R17 specific)
GO:0008555	0.0439301111867478	Inf	0.0400330851943755	1	1	chloride-transporting ATPase activity
GO:0018707	0.0439301111867478	Inf	0.0400330851943755	1	1	1-phenanthrol methyltransferase activity
GO:0070677	0.0439301111867478	Inf	0.0400330851943755	1	1	rRNA (cytosine-2'-O-)-methyltransferase activity
GO:0034931	0.0439301111867478	Inf	0.0400330851943755	1	1	1-hydroxypyrene methyltransferase activity
GO:0034933	0.0439301111867478	Inf	0.0400330851943755	1	1	1-hydroxy-6-methoxypyrene methyltransferase activity
GO:0015250	0.0439301111867478	Inf	0.0400330851943755	1	1	water channel activity
GO:0051377	0.0439301111867478	Inf	0.0400330851943755	1	1	mannose-ethanolamine phosphotransferase activity
GO:0019702	0.0439301111867478	Inf	0.0400330851943755	1	1	protein-arginine N5-methyltransferase activity
GO:0035925	0.0439301111867478	Inf	0.0400330851943755	1	1	mRNA 3'-UTR AU-rich region binding
GO:0016428	0.0439301111867478	Inf	0.0400330851943755	1	1	tRNA (cytosine-5-)-methyltransferase activity
GO:0016435	0.0439301111867478	Inf	0.0400330851943755	1	1	rRNA (guanine) methyltransferase activity
GO:0001565	0.0439301111867478	Inf	0.0400330851943755	1	1	phorbol ester receptor activity
GO:0008988	0.0439301111867478	Inf	0.0400330851943755	1	1	rRNA (adenine-N6-)-methyltransferase activity
GO:0051267	0.0439301111867478	Inf	0.0400330851943755	1	1	CP2 mannose-ethanolamine phosphotransferase activity
GO:0033814	0.0439301111867478	Inf	0.0400330851943755	1	1	propanoyl-CoA C-acyltransferase activity
GO:0016205	0.0439301111867478	Inf	0.0400330851943755	1	1	selenocysteine methyltransferase activity
GO:0009019	0.0439301111867478	Inf	0.0400330851943755	1	1	tRNA (guanine-N1-)-methyltransferase activity
GO:0016881	0.0463725369875724	1.95351844290186	5.36443341604632	10	134	acid-amino acid ligase activity
GO:0016860	0.0472416935979601	4.25180384003913	0.80066170388751	3	20	intramolecular oxidoreductase activity
GO:0070011	0.0472918744731599	1.48732663797226	17.4143920595534	25	435	peptidase activity, acting on L-amino acid peptides
GO:0008238	0.0478398436197664	2.45663428125665	2.60215053763441	6	65	exopeptidase activity
GO:0016903	0.0478954467580886	3.21555555555556	1.36112489660877	4	34	oxidoreductase activity, acting on the aldehyde or oxo group of donors
GO:0016624	0.0481648794843967	6.87551867219917	0.36029776674938	2	9	oxidoreductase activity, acting on the aldehyde or oxo group of donors, disulfide as acceptor
GO:0045182	0.0481648794843967	6.87551867219917	0.36029776674938	2	9	translation regulator activity
GO:0061505	0.0481648794843967	6.87551867219917	0.36029776674938	2	9	DNA topoisomerase II activity
GO:0015299	0.0481648794843967	6.87551867219917	0.36029776674938	2	9	solute:proton antiporter activity
GO:0003918	0.0481648794843967	6.87551867219917	0.36029776674938	2	9	DNA topoisomerase type II (ATP-hydrolyzing) activity
GO:0008234	0.0492097431630068	1.98017224880383	4.76393713813069	9	119	cysteine-type peptidase activity

## Sheet: Lux_Spe_over_CC
GO_CC_ID	Adjusted Pvalue	OddsRatio	ExpCount	Count	Size	Term
GO:0000139	0.0105329347431938	2.81369426751592	7.50893399781208	19	176	Golgi membrane
GO:0098588	0.0156149108693567	1.84006986027944	23.0387747660143	39	540	bounding membrane of organelle
GO:0044431	0.0156149108693567	2.24305444462219	10.6660994287103	22	250	Golgi apparatus part
GO:0005730	0.0156149108693567	1.78992497320472	24.2333779020299	40	568	nucleolus
GO:0005773	0.0156149108693567	2.56451077943615	6.82630363437462	16	160	vacuole
GO:0030877	0.0184554034202906	Inf	0.0853287954296827	2	2	beta-catenin destruction complex
GO:0005665	0.0236095654872471	8.24207492795389	0.639965965722621	4	15	DNA-directed RNA polymerase II, core complex
GO:0044440	0.0236095654872471	3.5785742868576	2.51719946517564	8	59	endosomal part
GO:0016020	0.0236095654872471	1.35113922627655	148.941412422511	174	3491	membrane
GO:0031901	0.0303950468973224	6.97228995788074	0.725294761152303	4	17	early endosome membrane
GO:0005764	0.036906031986537	2.4101847539202	5.37571411207001	12	126	lysosome
GO:0000323	0.036906031986537	2.4101847539202	5.37571411207001	12	126	lytic vacuole
GO:0031090	0.036906031986537	1.51517715494447	32.3822778655646	46	759	organelle membrane
GO:0030137	0.036906031986537	5.6628242074928	0.853287954296827	4	20	COPI-coated vesicle
GO:0000792	0.036906031986537	4.36305024455313	1.32259632916008	5	31	heterochromatin
GO:0042720	0.036906031986537	22.5616045845272	0.170657590859365	2	4	mitochondrial inner membrane peptidase complex
GO:0070545	0.036906031986537	22.5616045845272	0.170657590859365	2	4	PeBoW complex
GO:0010008	0.037959544515206	3.12215002279982	2.4745350674608	7	58	endosome membrane
GO:0005774	0.0393063436852988	2.67809981135311	3.24249422632794	8	76	vacuolar membrane
GO:0080008	0.0393063436852988	6.78103448275862	0.554637170292938	3	13	Cul4-RING E3 ubiquitin ligase complex
GO:0043231	0.0393063436852988	1.27099876824698	169.889631700498	190	3982	intracellular membrane-bounded organelle
GO:0030686	0.0393063436852988	15.0391595033429	0.213321988574207	2	5	90S preribosome
GO:0005737	0.0393063436852988	1.26761026774845	152.226571046554	172	3568	cytoplasm
GO:0043227	0.0393063436852988	1.26500721500721	177.355901300596	197	4157	membrane-bounded organelle
GO:0005765	0.0393063436852988	2.79136066911465	2.73052145374985	7	64	lysosomal membrane
GO:0005783	0.0393063436852988	1.59957264957265	17.7910538470889	27	417	endoplasmic reticulum
GO:0012505	0.0393063436852988	1.37826651793609	45.4802479640209	59	1066	endomembrane system
GO:0005666	0.0393063436852988	6.16379310344828	0.597301568007779	3	14	DNA-directed RNA polymerase III complex
GO:0044452	0.0393063436852988	6.16379310344828	0.597301568007779	3	14	nucleolar part
GO:0044437	0.0393063436852988	2.52802073210236	3.41315181718731	8	80	vacuolar part
GO:0005794	0.0393063436852988	1.5785547081477	18.6870061991005	28	438	Golgi apparatus
GO:0005770	0.0393063436852988	3.02647342995169	2.17588428345691	6	51	late endosome
GO:0042175	0.042897734193274	1.90603363006924	7.76492038410113	14	182	nuclear outer membrane-endoplasmic reticulum membrane network
GO:0030126	0.042897734193274	5.64942528735632	0.639965965722621	3	15	COPI vesicle coat
GO:0055029	0.0435698537665486	2.39373945066749	3.58380940804668	8	84	nuclear DNA-directed RNA polymerase complex
GO:0000428	0.0435698537665486	2.39373945066749	3.58380940804668	8	84	DNA-directed RNA polymerase complex
GO:0030880	0.0435698537665486	2.36234902124115	3.62647380576152	8	85	RNA polymerase complex
GO:0031902	0.0435698537665486	5.21419098143236	0.682630363437462	3	16	late endosome membrane
GO:0000785	0.0435698537665486	1.69792014236459	11.1354078035736	18	261	chromatin
GO:0005769	0.0435698537665486	2.61672240802676	2.4745350674608	6	58	early endosome
GO:0098589	0.0435698537665486	1.6093708591721	13.0126413030266	20	305	membrane region
GO:0030176	0.0435698537665486	3.48038129017956	1.27993193144524	4	30	integral component of endoplasmic reticulum membrane
GO:0030663	0.0435698537665486	4.51781609195402	0.767959158867145	3	18	COPI-coated vesicle membrane
GO:0005789	0.0435698537665486	1.80863039399625	7.55159839552692	13	177	endoplasmic reticulum membrane
GO:0005798	0.0435698537665486	2.83092485549133	1.91989789716786	5	45	Golgi-associated vesicle
GO:0097425	0.0435698537665486	Inf	0.0426643977148414	1	1	smooth endoplasmic reticulum part
GO:0035012	0.0435698537665486	Inf	0.0426643977148414	1	1	polytene chromosome, telomeric region
GO:1990124	0.0435698537665486	Inf	0.0426643977148414	1	1	messenger ribonucleoprotein complex
GO:0044530	0.0435698537665486	Inf	0.0426643977148414	1	1	supraspliceosomal complex
GO:0030868	0.0435698537665486	Inf	0.0426643977148414	1	1	smooth endoplasmic reticulum membrane
GO:0042599	0.0435698537665486	Inf	0.0426643977148414	1	1	lamellar body
GO:0097208	0.0435698537665486	Inf	0.0426643977148414	1	1	alveolar lamellar body
GO:0071146	0.0435698537665486	Inf	0.0426643977148414	1	1	SMAD3-SMAD4 protein complex
GO:0030688	0.0435698537665486	Inf	0.0426643977148414	1	1	preribosome, small subunit precursor
GO:0001401	0.0435698537665486	Inf	0.0426643977148414	1	1	mitochondrial sorting and assembly machinery complex
GO:0032783	0.0435698537665486	Inf	0.0426643977148414	1	1	ELL-EAF complex
GO:0042272	0.0435698537665486	Inf	0.0426643977148414	1	1	nuclear RNA export factor complex
GO:0035658	0.0435698537665486	Inf	0.0426643977148414	1	1	Mon1-Ccz1 complex
GO:0042765	0.0435698537665486	7.51671442215855	0.341315181718731	2	8	GPI-anchor transamidase complex
GO:0016471	0.0435698537665486	7.51671442215855	0.341315181718731	2	8	vacuolar proton-transporting V-type ATPase complex
GO:0030684	0.0449320142618852	4.23491379310345	0.810623556581986	3	19	preribosome

## Sheet: WT_Spe_over_BP
GO_BP_ID	Adjusted Pvalue	OddsRatio	ExpCount	Count	Size	Term
GO:0007186	1.06856485339549e-10	3.00484807312253	30.2861842105263	73	297	G-protein coupled receptor signaling pathway
GO:0006022	3.05882152657533e-07	3.77861529252666	12.4407894736842	36	122	aminoglycan metabolic process
GO:0007166	7.82405201594476e-07	1.79640309552475	89.8388157894737	142	881	cell surface receptor signaling pathway
GO:0006040	5.24143042132577e-06	4.16454202077432	8.36184210526316	26	82	amino sugar metabolic process
GO:0006030	8.46520492327939e-06	4.47693032015066	7.03618421052632	23	69	chitin metabolic process
GO:1901071	1.69121666547043e-05	4.2015065913371	7.34210526315789	23	72	glucosamine-containing compound metabolic process
GO:0018149	0.000156298820598876	17.736304549675	1.22368421052632	8	12	peptide cross-linking
GO:0044700	0.000186712057285436	1.39770007154807	220.161184210526	277	2159	single organism signaling
GO:0007165	0.000186712057285436	1.40287529482338	209.453947368421	265	2054	signal transduction
GO:0023052	0.000186712057285436	1.3949300102424	220.467105263158	277	2162	signaling
GO:0006145	0.00025743498745908	Inf	0.509868421052632	5	5	purine nucleobase catabolic process
GO:0007154	0.00025743498745908	1.38100020084354	223.730263157895	279	2194	cell communication
GO:0042073	0.00025743498745908	6.27465599473713	2.95723684210526	12	29	intraciliary transport
GO:0050896	0.000781593049761119	1.31224798387097	323.358552631579	381	3171	response to stimulus
GO:0046113	0.0011291407530094	44.2314814814815	0.611842105263158	5	6	nucleobase catabolic process
GO:0009074	0.00118387845063726	17.7052826691381	0.917763157894737	6	9	aromatic amino acid family catabolic process
GO:0022610	0.00118387845063726	1.77456241024378	39.7697368421053	64	390	biological adhesion
GO:0007155	0.00118387845063726	1.77456241024378	39.7697368421053	64	390	cell adhesion
GO:1901135	0.00237717781359422	1.57481046852761	62.1019736842105	90	609	carbohydrate derivative metabolic process
GO:0055114	0.00307562096042416	1.53582363747704	67.7105263157895	96	664	oxidation-reduction process
GO:0098609	0.00430240624796604	2.21527777777778	14.8881578947368	29	146	cell-cell adhesion
GO:0036372	0.00605974021861375	35.3524514338575	0.509868421052632	4	5	opsin transport
GO:0034418	0.00605974021861375	35.3524514338575	0.509868421052632	4	5	urate biosynthetic process
GO:0050680	0.00610635133907324	4.43488372093023	3.05921052631579	10	30	negative regulation of epithelial cell proliferation
GO:1901565	0.00650499624133819	1.98794798604504	19.0690789473684	34	187	organonitrogen compound catabolic process
GO:0007156	0.00704869732942882	2.17125632248506	14.0723684210526	27	138	homophilic cell adhesion via plasma membrane adhesion molecules
GO:0030705	0.00798901529308724	2.84527595884004	6.73026315789474	16	66	cytoskeleton-dependent intracellular transport
GO:0044712	0.00825472688915784	1.65610454708199	36.7105263157895	56	360	single-organism catabolic process
GO:0072358	0.00852248250044309	1.72785384882656	29.6743421052632	47	291	cardiovascular system development
GO:0072359	0.00852248250044309	1.72785384882656	29.6743421052632	47	291	circulatory system development
GO:0010970	0.00852248250044309	2.89790735473385	6.22039473684211	15	61	microtubule-based transport
GO:1902222	0.00852248250044309	Inf	0.305921052631579	3	3	erythrose 4-phosphate/phosphoenolpyruvate family amino acid catabolic process
GO:0035001	0.00852248250044309	Inf	0.305921052631579	3	3	dorsal trunk growth, open tracheal system
GO:0009115	0.00852248250044309	Inf	0.305921052631579	3	3	xanthine catabolic process
GO:0006559	0.00852248250044309	Inf	0.305921052631579	3	3	L-phenylalanine catabolic process
GO:0098742	0.00886373324007386	2.07656769441366	14.5822368421053	27	143	cell-cell adhesion via plasma-membrane adhesion molecules
GO:0007224	0.00886373324007386	2.96078431372549	5.71052631578947	14	56	smoothened signaling pathway
GO:0046415	0.0101117855919491	17.6743755781684	0.611842105263158	4	6	urate metabolic process
GO:0007160	0.0123349506283464	2.9589552238806	5.30263157894737	13	52	cell-matrix adhesion
GO:0001738	0.0123349506283464	3.98768587360595	2.95723684210526	9	29	morphogenesis of a polarized epithelium
GO:0030203	0.0142874017640278	2.88467817164179	5.40460526315789	13	53	glycosaminoglycan metabolic process
GO:0044699	0.0146931652151116	1.22139616935484	722.891447368421	765	7089	single-organism process
GO:1901566	0.0154051477698629	1.60429603990634	34.2631578947368	51	336	organonitrogen compound biosynthetic process
GO:0015985	0.0154626543352271	5.89805375347544	1.52960526315789	6	15	energy coupled proton transport, down electrochemical gradient
GO:0015986	0.0154626543352271	5.89805375347544	1.52960526315789	6	15	ATP synthesis coupled proton transport
GO:0030855	0.0171675485334189	1.92521739130435	15.5	27	152	epithelial cell differentiation
GO:0006775	0.0171675485334189	11.781683626272	0.713815789473684	4	7	fat-soluble vitamin metabolic process
GO:0060830	0.0171675485334189	11.781683626272	0.713815789473684	4	7	ciliary receptor clustering involved in smoothened signaling pathway
GO:0043113	0.0171675485334189	7.36805555555556	1.12171052631579	5	11	receptor clustering
GO:0031589	0.0190021027012648	2.46651090342679	7.03618421052632	15	69	cell-substrate adhesion
GO:0003344	0.0190021027012648	26.4898336414048	0.407894736842105	3	4	pericardium morphogenesis
GO:0006002	0.0190021027012648	26.4898336414048	0.407894736842105	3	4	fructose 6-phosphate metabolic process
GO:0015671	0.0190021027012648	26.4898336414048	0.407894736842105	3	4	oxygen transport
GO:0042359	0.0190021027012648	26.4898336414048	0.407894736842105	3	4	vitamin D metabolic process
GO:1900673	0.0190021027012648	26.4898336414048	0.407894736842105	3	4	olefin metabolic process
GO:0002121	0.0190021027012648	26.4898336414048	0.407894736842105	3	4	inter-male aggressive behavior
GO:0002118	0.0190021027012648	26.4898336414048	0.407894736842105	3	4	aggressive behavior
GO:0046110	0.0190021027012648	26.4898336414048	0.407894736842105	3	4	xanthine metabolic process
GO:0001736	0.022136565303242	4.12987012987013	2.24342105263158	7	22	establishment of planar polarity
GO:0007164	0.022136565303242	4.12987012987013	2.24342105263158	7	22	establishment of tissue polarity
GO:0072522	0.022136565303242	2.1109873358349	10.0953947368421	19	99	purine-containing compound biosynthetic process
GO:0001822	0.022136565303242	2.22073970037453	8.66776315789474	17	85	kidney development
GO:0015804	0.0228516760090925	4.82466930659702	1.73355263157895	6	17	neutral amino acid transport
GO:1901293	0.0229612349056919	1.85216241737488	15.3980263157895	26	151	nucleoside phosphate biosynthetic process
GO:0009206	0.0229612349056919	3.54131847725162	2.85526315789474	8	28	purine ribonucleoside triphosphate biosynthetic process
GO:1901136	0.0229612349056919	2.50683403634004	6.01644736842105	13	59	carbohydrate derivative catabolic process
GO:0009165	0.0229612349056919	1.85436320754717	14.7861842105263	25	145	nucleotide biosynthetic process
GO:0009145	0.0229612349056919	3.37233054781801	2.95723684210526	8	29	purine nucleoside triphosphate biosynthetic process
GO:0042074	0.0229612349056919	4.42215013901761	1.83552631578947	6	18	cell migration involved in gastrulation
GO:0006952	0.0229612349056919	1.65675157149319	22.1282894736842	34	217	defense response
GO:0001655	0.0229612349056919	2.00961538461538	10.5032894736842	19	103	urogenital system development
GO:0042742	0.0229612349056919	3.64323911382735	2.44736842105263	7	24	defense response to bacterium
GO:0007389	0.0229612349056919	1.6384910124206	22.3322368421053	34	219	pattern specification process
GO:0015837	0.0229612349056919	7.06753006475486	0.917763157894737	4	9	amine transport
GO:0001937	0.0229612349056919	7.06753006475486	0.917763157894737	4	9	negative regulation of endothelial cell proliferation
GO:0060971	0.0229612349056919	13.2435304990758	0.509868421052632	3	5	embryonic heart tube left/right pattern formation
GO:0061383	0.0229612349056919	13.2435304990758	0.509868421052632	3	5	trabecula morphogenesis
GO:0015669	0.0229612349056919	13.2435304990758	0.509868421052632	3	5	gas transport
GO:0019530	0.0229612349056919	13.2435304990758	0.509868421052632	3	5	taurine metabolic process
GO:0009607	0.0229612349056919	1.84488542572641	13.0526315789474	22	128	response to biotic stimulus
GO:0060972	0.0229612349056919	4.91049382716049	1.42763157894737	5	14	left/right pattern formation
GO:0060119	0.0229612349056919	4.91049382716049	1.42763157894737	5	14	inner ear receptor cell development
GO:0007018	0.0229612349056919	1.56921893239945	25.9013157894737	38	254	microtubule-based movement
GO:0003161	0.0229612349056919	Inf	0.203947368421053	2	2	cardiac conduction system development
GO:1902547	0.0229612349056919	Inf	0.203947368421053	2	2	regulation of cellular response to vascular endothelial growth factor stimulus
GO:1902548	0.0229612349056919	Inf	0.203947368421053	2	2	negative regulation of cellular response to vascular endothelial growth factor stimulus
GO:0003222	0.0229612349056919	Inf	0.203947368421053	2	2	ventricular trabecula myocardium morphogenesis
GO:0042350	0.0229612349056919	Inf	0.203947368421053	2	2	GDP-L-fucose biosynthetic process
GO:0042351	0.0229612349056919	Inf	0.203947368421053	2	2	'de novo' GDP-L-fucose biosynthetic process
GO:0090598	0.0229612349056919	Inf	0.203947368421053	2	2	male anatomical structure morphogenesis
GO:0006214	0.0229612349056919	Inf	0.203947368421053	2	2	thymidine catabolic process
GO:0035160	0.0229612349056919	Inf	0.203947368421053	2	2	maintenance of epithelial integrity, open tracheal system
GO:0035126	0.0229612349056919	Inf	0.203947368421053	2	2	post-embryonic genitalia morphogenesis
GO:0035720	0.0229612349056919	Inf	0.203947368421053	2	2	intraciliary anterograde transport
GO:0035564	0.0229612349056919	Inf	0.203947368421053	2	2	regulation of kidney size
GO:1900746	0.0229612349056919	Inf	0.203947368421053	2	2	regulation of vascular endothelial growth factor signaling pathway
GO:1900747	0.0229612349056919	Inf	0.203947368421053	2	2	negative regulation of vascular endothelial growth factor signaling pathway
GO:0009810	0.0229612349056919	Inf	0.203947368421053	2	2	stilbene metabolic process
GO:0009811	0.0229612349056919	Inf	0.203947368421053	2	2	stilbene biosynthetic process
GO:0009804	0.0229612349056919	Inf	0.203947368421053	2	2	coumarin metabolic process
GO:0009805	0.0229612349056919	Inf	0.203947368421053	2	2	coumarin biosynthetic process
GO:0009808	0.0229612349056919	Inf	0.203947368421053	2	2	lignin metabolic process
GO:0009809	0.0229612349056919	Inf	0.203947368421053	2	2	lignin biosynthetic process
GO:0006930	0.0229612349056919	Inf	0.203947368421053	2	2	substrate-dependent cell migration, cell extension
GO:0009698	0.0229612349056919	Inf	0.203947368421053	2	2	phenylpropanoid metabolic process
GO:0009699	0.0229612349056919	Inf	0.203947368421053	2	2	phenylpropanoid biosynthetic process
GO:0016201	0.0229612349056919	Inf	0.203947368421053	2	2	synaptic target inhibition
GO:1900674	0.0229612349056919	Inf	0.203947368421053	2	2	olefin biosynthetic process
GO:0045601	0.0229612349056919	Inf	0.203947368421053	2	2	regulation of endothelial cell differentiation
GO:0045602	0.0229612349056919	Inf	0.203947368421053	2	2	negative regulation of endothelial cell differentiation
GO:0007483	0.0229612349056919	Inf	0.203947368421053	2	2	genital disc morphogenesis
GO:0014045	0.0229612349056919	Inf	0.203947368421053	2	2	establishment of endothelial blood-brain barrier
GO:0048803	0.0229612349056919	Inf	0.203947368421053	2	2	imaginal disc-derived male genitalia morphogenesis
GO:0048805	0.0229612349056919	Inf	0.203947368421053	2	2	imaginal disc-derived genitalia morphogenesis
GO:0048808	0.0229612349056919	Inf	0.203947368421053	2	2	male genitalia morphogenesis
GO:0007227	0.0229612349056919	Inf	0.203947368421053	2	2	signal transduction downstream of smoothened
GO:0007216	0.0229612349056919	Inf	0.203947368421053	2	2	G-protein coupled glutamate receptor signaling pathway
GO:2001212	0.0229612349056919	Inf	0.203947368421053	2	2	regulation of vasculogenesis
GO:2001213	0.0229612349056919	Inf	0.203947368421053	2	2	negative regulation of vasculogenesis
GO:0007508	0.0229612349056919	Inf	0.203947368421053	2	2	larval heart development
GO:0060482	0.0229612349056919	Inf	0.203947368421053	2	2	lobar bronchus development
GO:0060433	0.0229612349056919	Inf	0.203947368421053	2	2	bronchus development
GO:0046439	0.0229612349056919	Inf	0.203947368421053	2	2	L-cysteine metabolic process
GO:0046125	0.0229612349056919	Inf	0.203947368421053	2	2	pyrimidine deoxyribonucleoside metabolic process
GO:0046127	0.0229612349056919	Inf	0.203947368421053	2	2	pyrimidine deoxyribonucleoside catabolic process
GO:0046104	0.0229612349056919	Inf	0.203947368421053	2	2	thymidine metabolic process
GO:0050996	0.0229612349056919	Inf	0.203947368421053	2	2	positive regulation of lipid catabolic process
GO:0046131	0.0229612349056919	3.44047619047619	2.54934210526316	7	25	pyrimidine ribonucleoside metabolic process
GO:0007424	0.0232342645660415	3.07843849662912	3.16118421052632	8	31	open tracheal system development
GO:0007507	0.0235298399379333	1.64338235294118	20.2927631578947	31	199	heart development
GO:0007219	0.0244340551536216	2.11214953271028	7.95394736842105	15	78	Notch signaling pathway
GO:0051707	0.0252151004895083	1.87002718062763	11.7269736842105	20	115	response to other organism
GO:0043207	0.0252151004895083	1.87002718062763	11.7269736842105	20	115	response to external biotic stimulus
GO:0072001	0.0252307819247602	1.9853020894934	9.48355263157895	17	93	renal system development
GO:0044036	0.0252307819247602	3.78962001853568	2.03947368421053	6	20	cell wall macromolecule metabolic process
GO:0006026	0.0252307819247602	3.78962001853568	2.03947368421053	6	20	aminoglycan catabolic process
GO:0071554	0.0252307819247602	3.78962001853568	2.03947368421053	6	20	cell wall organization or biogenesis
GO:0009156	0.0258124146523568	2.31184407796102	5.91447368421053	12	58	ribonucleoside monophosphate biosynthetic process
GO:0050678	0.0258124146523568	2.31184407796102	5.91447368421053	12	58	regulation of epithelial cell proliferation
GO:0000270	0.0270829860630984	5.88899167437558	1.01973684210526	4	10	peptidoglycan metabolic process
GO:0015846	0.0270829860630984	5.88899167437558	1.01973684210526	4	10	polyamine transport
GO:0009164	0.0270829860630984	4.41898148148148	1.52960526315789	5	15	nucleoside catabolic process
GO:0060429	0.0270829860630984	1.41450478496483	41.8092105263158	56	410	epithelium development
GO:0046942	0.0282673248745246	2.10391049074997	7.44407894736842	14	73	carboxylic acid transport
GO:0009124	0.0282673248745246	2.26241795720886	6.01644736842105	12	59	nucleoside monophosphate biosynthetic process
GO:0009260	0.0290632089863481	1.8794861899774	10.5032894736842	18	103	ribonucleotide biosynthetic process
GO:0046390	0.0290632089863481	1.8794861899774	10.5032894736842	18	103	ribose phosphate biosynthetic process
GO:0006754	0.0290632089863481	3.53660797034291	2.14144736842105	6	21	ATP biosynthetic process
GO:0045446	0.0290632089863481	3.53660797034291	2.14144736842105	6	21	endothelial cell differentiation
GO:0072523	0.0290632089863481	3.53660797034291	2.14144736842105	6	21	purine-containing compound catabolic process
GO:0015849	0.0290632089863481	2.06862745098039	7.54605263157895	14	74	organic acid transport
GO:0060173	0.0290632089863481	2.21505125815471	6.11842105263158	12	60	limb development
GO:0007399	0.0290632089863481	1.30128905396548	72.5032894736842	90	711	nervous system development
GO:0010004	0.0290632089863481	8.82809611829945	0.611842105263158	3	6	gastrulation involving germ band extension
GO:0071599	0.0290632089863481	8.82809611829945	0.611842105263158	3	6	otic vesicle development
GO:0035215	0.0290632089863481	8.82809611829945	0.611842105263158	3	6	genital disc development
GO:0045453	0.0290632089863481	8.82809611829945	0.611842105263158	3	6	bone resorption
GO:0001703	0.0290632089863481	8.82809611829945	0.611842105263158	3	6	gastrulation with mouth forming first
GO:0030857	0.0290632089863481	8.82809611829945	0.611842105263158	3	6	negative regulation of epithelial cell differentiation
GO:0030878	0.0290632089863481	8.82809611829945	0.611842105263158	3	6	thyroid gland development
GO:0048265	0.0290632089863481	8.82809611829945	0.611842105263158	3	6	response to pain
GO:0060831	0.0290632089863481	8.82809611829945	0.611842105263158	3	6	smoothened signaling pathway involved in dorsal/ventral neural tube patterning
GO:1901564	0.030734824439106	1.22909601239446	124.305921052632	146	1219	organonitrogen compound metabolic process
GO:0042455	0.030734824439106	2.03450123218686	7.64802631578947	14	75	ribonucleoside biosynthetic process
GO:0009163	0.030734824439106	2.03450123218686	7.64802631578947	14	75	nucleoside biosynthetic process
GO:0006954	0.030734824439106	2.39296040226273	4.79276315789474	10	47	inflammatory response
GO:0048771	0.030734824439106	4.01683501683502	1.63157894736842	5	16	tissue remodeling
GO:1901658	0.030734824439106	4.01683501683502	1.63157894736842	5	16	glycosyl compound catabolic process
GO:0035270	0.0310650995557474	2.72237697307335	3.46710526315789	8	34	endocrine system development
GO:0009617	0.0310812600902915	2.16961789375582	6.22039473684211	12	61	response to bacterium
GO:0061512	0.0317045894342434	5.04717853839038	1.12171052631579	4	11	protein localization to cilium
GO:2000379	0.0317045894342434	5.04717853839038	1.12171052631579	4	11	positive regulation of reactive oxygen species metabolic process
GO:0035721	0.0317045894342434	5.04717853839038	1.12171052631579	4	11	intraciliary retrograde transport
GO:0007016	0.0317045894342434	5.04717853839038	1.12171052631579	4	11	cytoskeletal anchoring at plasma membrane
GO:0033555	0.0317045894342434	5.04717853839038	1.12171052631579	4	11	multicellular organismal response to stress
GO:0003333	0.0317045894342434	3.31522242817424	2.24342105263158	6	22	amino acid transmembrane transport
GO:0042063	0.0321046780954172	2.48916705390335	4.18092105263158	9	41	gliogenesis
GO:0001944	0.0325902015132051	1.72642543859649	13.1546052631579	21	129	vasculature development
GO:0098542	0.0330161350142493	2.3297429620563	4.89473684210526	10	48	defense response to other organism
GO:0007417	0.033071718934424	1.45572499274931	29.7763157894737	41	292	central nervous system development
GO:0001667	0.0337929235990432	1.92726533929297	8.56578947368421	15	84	ameboidal-type cell migration
GO:0010001	0.0341519425619945	2.62127308366863	3.56907894736842	8	35	glial cell differentiation
GO:0050673	0.0353663097476854	2.02071877454831	7.13815789473684	13	70	epithelial cell proliferation
GO:0006865	0.0353663097476854	2.4134842852315	4.28289473684211	9	42	amino acid transport
GO:0009142	0.0353663097476854	2.4134842852315	4.28289473684211	9	42	nucleoside triphosphate biosynthetic process
GO:0042490	0.0353663097476854	2.81375442739079	2.95723684210526	7	29	mechanoreceptor differentiation
GO:1903825	0.0353663097476854	2.81375442739079	2.95723684210526	7	29	organic acid transmembrane transport
GO:0046068	0.0353663097476854	3.68171296296296	1.73355263157895	5	17	cGMP metabolic process
GO:0051093	0.0353663097476854	1.54211982576775	20.7006578947368	30	203	negative regulation of developmental process
GO:0048514	0.0353663097476854	1.81652452506656	10.1973684210526	17	100	blood vessel morphogenesis
GO:0003158	0.0362084494087828	3.11988224390776	2.34539473684211	6	23	endothelium development
GO:0030326	0.036415054190259	2.34225344412858	4.38486842105263	9	43	embryonic limb morphogenesis
GO:0018095	0.036415054190259	6.62037892791128	0.713815789473684	3	7	protein polyglutamylation
GO:0006032	0.036415054190259	6.62037892791128	0.713815789473684	3	7	chitin catabolic process
GO:0010633	0.036415054190259	6.62037892791128	0.713815789473684	3	7	negative regulation of epithelial cell migration
GO:1901072	0.036415054190259	6.62037892791128	0.713815789473684	3	7	glucosamine-containing compound catabolic process
GO:0046135	0.036415054190259	6.62037892791128	0.713815789473684	3	7	pyrimidine nucleoside catabolic process
GO:0043616	0.036415054190259	6.62037892791128	0.713815789473684	3	7	keratinocyte proliferation
GO:0048483	0.036415054190259	4.41581868640148	1.22368421052632	4	12	autonomic nervous system development
GO:0035113	0.036415054190259	2.21279069767442	5.09868421052632	10	50	embryonic appendage morphogenesis
GO:0006213	0.036415054190259	2.69113495200452	3.05921052631579	7	30	pyrimidine nucleoside metabolic process
GO:0009072	0.036415054190259	1.8463785046729	8.87171052631579	15	87	aromatic amino acid family metabolic process
GO:0051683	0.036415054190259	17.6435826408126	0.305921052631579	2	3	establishment of Golgi localization
GO:0035099	0.036415054190259	17.6435826408126	0.305921052631579	2	3	hemocyte migration
GO:0010172	0.036415054190259	17.6435826408126	0.305921052631579	2	3	embryonic body morphogenesis
GO:0032890	0.036415054190259	17.6435826408126	0.305921052631579	2	3	regulation of organic acid transport
GO:0006210	0.036415054190259	17.6435826408126	0.305921052631579	2	3	thymine catabolic process
GO:0006212	0.036415054190259	17.6435826408126	0.305921052631579	2	3	uracil catabolic process
GO:0006208	0.036415054190259	17.6435826408126	0.305921052631579	2	3	pyrimidine nucleobase catabolic process
GO:0038084	0.036415054190259	17.6435826408126	0.305921052631579	2	3	vascular endothelial growth factor signaling pathway
GO:1900745	0.036415054190259	17.6435826408126	0.305921052631579	2	3	positive regulation of p38MAPK cascade
GO:0001759	0.036415054190259	17.6435826408126	0.305921052631579	2	3	organ induction
GO:0006929	0.036415054190259	17.6435826408126	0.305921052631579	2	3	substrate-dependent cell migration
GO:0030823	0.036415054190259	17.6435826408126	0.305921052631579	2	3	regulation of cGMP metabolic process
GO:0043049	0.036415054190259	17.6435826408126	0.305921052631579	2	3	otic placode formation
GO:0007377	0.036415054190259	17.6435826408126	0.305921052631579	2	3	germ-band extension
GO:0019860	0.036415054190259	17.6435826408126	0.305921052631579	2	3	uracil metabolic process
GO:0030539	0.036415054190259	17.6435826408126	0.305921052631579	2	3	male genitalia development
GO:0007428	0.036415054190259	17.6435826408126	0.305921052631579	2	3	primary branching, open tracheal system
GO:0030916	0.036415054190259	17.6435826408126	0.305921052631579	2	3	otic vesicle formation
GO:0031069	0.036415054190259	17.6435826408126	0.305921052631579	2	3	hair follicle morphogenesis
GO:0046368	0.036415054190259	17.6435826408126	0.305921052631579	2	3	GDP-L-fucose metabolic process
GO:0007634	0.036415054190259	17.6435826408126	0.305921052631579	2	3	optokinetic behavior
GO:0031102	0.036415054190259	17.6435826408126	0.305921052631579	2	3	neuron projection regeneration
GO:0021914	0.036415054190259	17.6435826408126	0.305921052631579	2	3	negative regulation of smoothened signaling pathway involved in ventral spinal cord patterning
GO:0009110	0.0368961116984799	2.94624652455978	2.44736842105263	6	24	vitamin biosynthetic process
GO:0046132	0.0368961116984799	2.94624652455978	2.44736842105263	6	24	pyrimidine ribonucleoside biosynthetic process
GO:0046134	0.0368961116984799	2.94624652455978	2.44736842105263	6	24	pyrimidine nucleoside biosynthetic process
GO:0002697	0.0368961116984799	2.94624652455978	2.44736842105263	6	24	regulation of immune effector process
GO:1901659	0.0373138664768101	1.87938205585264	8.1578947368421	14	80	glycosyl compound biosynthetic process
GO:0022008	0.0387543054246266	1.31454039175522	50.0690789473684	63	491	neurogenesis
GO:0048736	0.0388290017271449	1.68522514071295	12.1348684210526	19	119	appendage development
GO:0006570	0.0414485728190931	2.02857309124767	6.01644736842105	11	59	tyrosine metabolic process
GO:0045596	0.0418443248354979	1.60021899048471	14.6842105263158	22	144	negative regulation of cell differentiation
GO:0009220	0.0430046418582428	2.79088824935369	2.54934210526316	6	25	pyrimidine ribonucleotide biosynthetic process
GO:0009218	0.0430046418582428	2.79088824935369	2.54934210526316	6	25	pyrimidine ribonucleotide metabolic process
GO:0006222	0.0430046418582428	3.92476102374345	1.32565789473684	4	13	UMP biosynthetic process
GO:0046049	0.0430046418582428	3.92476102374345	1.32565789473684	4	13	UMP metabolic process
GO:0055086	0.0431597929502911	1.34623524088912	38.8519736842105	50	381	nucleobase-containing small molecule metabolic process
GO:0043583	0.0432051903663785	1.93171227653986	6.83223684210526	12	67	ear development
GO:2000377	0.043273177960568	3.15509259259259	1.9375	5	19	regulation of reactive oxygen species metabolic process
GO:0007422	0.043273177960568	3.15509259259259	1.9375	5	19	peripheral nervous system development
GO:0006566	0.043273177960568	2.47532467532468	3.26315789473684	7	32	threonine metabolic process
GO:1903510	0.043273177960568	2.47532467532468	3.26315789473684	7	32	mucopolysaccharide metabolic process
GO:0008285	0.043273177960568	1.6621954076851	11.625	18	114	negative regulation of cell proliferation
GO:0009112	0.043273177960568	1.59210526315789	14.0723684210526	21	138	nucleobase metabolic process
GO:0015711	0.043273177960568	1.63562177817447	12.4407894736842	19	122	organic anion transport
GO:0032835	0.043273177960568	5.29574861367837	0.815789473684211	3	8	glomerulus development
GO:0035152	0.043273177960568	5.29574861367837	0.815789473684211	3	8	regulation of tube architecture, open tracheal system
GO:0016319	0.043273177960568	5.29574861367837	0.815789473684211	3	8	mushroom body development
GO:0045879	0.043273177960568	5.29574861367837	0.815789473684211	3	8	negative regulation of smoothened signaling pathway
GO:0030216	0.043273177960568	5.29574861367837	0.815789473684211	3	8	keratinocyte differentiation
GO:0030718	0.043273177960568	5.29574861367837	0.815789473684211	3	8	germ-line stem cell maintenance
GO:0060043	0.043273177960568	5.29574861367837	0.815789473684211	3	8	regulation of cardiac muscle cell proliferation
GO:0060039	0.043273177960568	5.29574861367837	0.815789473684211	3	8	pericardium development
GO:0007595	0.043273177960568	5.29574861367837	0.815789473684211	3	8	lactation
GO:0060428	0.043273177960568	5.29574861367837	0.815789473684211	3	8	lung epithelium development
GO:0014812	0.043273177960568	5.29574861367837	0.815789473684211	3	8	muscle cell migration
GO:0046835	0.043273177960568	5.29574861367837	0.815789473684211	3	8	carbohydrate phosphorylation
GO:0009201	0.043273177960568	2.28208584179471	3.97697368421053	8	39	ribonucleoside triphosphate biosynthetic process
GO:0009152	0.043273177960568	1.79710144927536	8.46381578947368	14	83	purine ribonucleotide biosynthetic process
GO:0060541	0.043273177960568	1.79710144927536	8.46381578947368	14	83	respiratory system development
GO:0055085	0.0438605001107635	1.2391959798995	75.4605263157895	90	740	transmembrane transport
GO:0048839	0.0452920990304399	1.94702048417132	6.22039473684211	11	61	inner ear development
GO:0044782	0.0452920990304399	1.67400124843945	10.9111842105263	17	107	cilium organization
GO:0006820	0.0453105926586489	1.49875525796206	18.3552631578947	26	180	anion transport
GO:0032874	0.0453105926586489	2.65106580166821	2.65131578947368	6	26	positive regulation of stress-activated MAPK cascade
GO:0070304	0.0453105926586489	2.65106580166821	2.65131578947368	6	26	positive regulation of stress-activated protein kinase signaling cascade
GO:0090130	0.0455731869072027	2.0107822410148	5.50657894736842	10	54	tissue migration
GO:0090132	0.0455731869072027	2.0107822410148	5.50657894736842	10	54	epithelium migration
GO:0042451	0.0455731869072027	2.0107822410148	5.50657894736842	10	54	purine nucleoside biosynthetic process
GO:0010631	0.0455731869072027	2.0107822410148	5.50657894736842	10	54	epithelial cell migration
GO:0046129	0.0455731869072027	2.0107822410148	5.50657894736842	10	54	purine ribonucleoside biosynthetic process
GO:0098656	0.04665812363926	2.09481999608687	4.79276315789474	9	47	anion transmembrane transport
GO:0060027	0.0470700284401215	2.94444444444444	2.03947368421053	5	20	convergent extension involved in gastrulation
GO:0048663	0.0470700284401215	2.94444444444444	2.03947368421053	5	20	neuron fate commitment
GO:0031099	0.0470700284401215	2.94444444444444	2.03947368421053	5	20	regeneration
GO:0009173	0.0473293271206661	3.53191489361702	1.42763157894737	4	14	pyrimidine ribonucleoside monophosphate metabolic process
GO:0009174	0.0473293271206661	3.53191489361702	1.42763157894737	4	14	pyrimidine ribonucleoside monophosphate biosynthetic process
GO:0003002	0.0478784921323362	1.52263400511566	16.0098684210526	23	157	regionalization
GO:0006869	0.0488614489901144	1.70327102803738	9.48355263157895	15	93	lipid transport
GO:0001568	0.0494929002981676	1.61131464599131	11.9309210526316	18	117	blood vessel development

## Sheet: WT_Spe_over_MF
GO_MF_ID	Adjusted Pvalue	OddsRatio	ExpCount	Count	Size	Term
GO:0004930	7.98429045701956e-23	6.32849850378455	16.9235732009926	67	162	G-protein coupled receptor activity
GO:0004888	2.09525637053793e-15	3.50394820938911	29.772952853598	80	285	transmembrane signaling receptor activity
GO:0004872	1.56918220750705e-13	2.7709553728793	43.5625310173697	98	417	receptor activity
GO:0030414	2.80988403269298e-13	6.72943869323207	8.67071960297767	36	83	peptidase inhibitor activity
GO:0038023	7.82983279311737e-12	2.78194629594363	36.5632754342432	83	350	signaling receptor activity
GO:0061134	1.00657277712364e-11	5.41570146818923	10.1332506203474	37	97	peptidase regulator activity
GO:0060089	7.01146478414491e-10	2.2192624199939	55.3672456575682	105	530	molecular transducer activity
GO:0005506	1.23780305521013e-09	4.99988395033074	9.19305210918114	32	88	iron ion binding
GO:0020037	1.29674369094651e-09	4.26920022323345	11.8047146401985	37	113	heme binding
GO:0061135	1.98078461925265e-09	5.39018586847822	7.9394540942928	29	76	endopeptidase regulator activity
GO:0004857	2.48796608129676e-09	4.10593264088215	12.1181141439206	37	116	enzyme inhibitor activity
GO:0004866	2.95935946567324e-09	5.43222672064777	7.62605459057072	28	73	endopeptidase inhibitor activity
GO:0046906	6.20451942920345e-09	3.90660193793117	12.5359801488834	37	120	tetrapyrrole binding
GO:0004175	9.96596569095909e-09	2.58001003166713	30.0863523573201	65	288	endopeptidase activity
GO:0004871	2.62991643314398e-08	2.14443973357769	48.4724565756824	90	464	signal transducer activity
GO:0004222	2.99448450069041e-08	3.86228905350142	11.5957816377171	34	111	metalloendopeptidase activity
GO:0004867	1.00600398383829e-07	7.43958691910499	4.0741935483871	18	39	serine-type endopeptidase inhibitor activity
GO:0005509	1.15770698034404e-06	1.93469281596205	52.5466501240695	90	503	calcium ion binding
GO:0008237	2.58801661030085e-06	2.73380008176615	17.5503722084367	40	168	metallopeptidase activity
GO:0008061	2.58801661030085e-06	4.34448025785657	6.89478908188586	22	66	chitin binding
GO:0003810	2.94616216229858e-06	34.5019920318725	1.04466501240695	8	10	protein-glutamine gamma-glutamyltransferase activity
GO:0070011	5.87203669919051e-06	1.93043293266674	45.4429280397022	78	435	peptidase activity, acting on L-amino acid peptides
GO:0016705	9.55328496301007e-06	3.11777417612102	11.4913151364764	29	110	oxidoreductase activity, acting on paired donors, with incorporation or reduction of molecular oxygen
GO:0008233	7.20171629239675e-05	1.75444941942404	50.9796526054591	81	488	peptidase activity
GO:0016491	0.000137114300747073	1.5945659012268	73.231017369727	107	701	oxidoreductase activity
GO:0016702	0.000137114300747073	7.1927374301676	2.29826302729529	10	22	oxidoreductase activity, acting on single donors with incorporation of molecular oxygen, incorporation of two atoms of oxygen
GO:0008483	0.000274680084145453	5.58682578462695	2.92506203473945	11	28	transaminase activity
GO:0030246	0.0002984547996895	3.22716096084736	7.31265508684864	19	70	carbohydrate binding
GO:0016701	0.000306536403728173	6.16406339071942	2.50719602977667	10	24	oxidoreductase activity, acting on single donors with incorporation of molecular oxygen
GO:0016769	0.000516468816782368	4.99781402387759	3.13399503722084	11	30	transferase activity, transferring nitrogenous groups
GO:0030234	0.000741558376732335	1.88097160188315	27.6836228287841	47	265	enzyme regulator activity
GO:0016755	0.00136737769227058	6.26787395871061	1.9848635235732	8	19	transferase activity, transferring amino-acyl groups
GO:0016725	0.00191760990886976	14.3402225755167	0.835732009925558	5	8	oxidoreductase activity, acting on CH or CH2 groups
GO:0017171	0.0032504135361324	2.43753753413482	9.50645161290323	20	91	serine hydrolase activity
GO:0008236	0.0032504135361324	2.43753753413482	9.50645161290323	20	91	serine-type peptidase activity
GO:0004601	0.0032504135361324	3.34060493540651	4.49205955334988	12	43	peroxidase activity
GO:0003872	0.0032504135361324	Inf	0.313399503722084	3	3	6-phosphofructokinase activity
GO:0043546	0.0032504135361324	Inf	0.313399503722084	3	3	molybdopterin cofactor binding
GO:0004854	0.0032504135361324	Inf	0.313399503722084	3	3	xanthine dehydrogenase activity
GO:0004855	0.0032504135361324	Inf	0.313399503722084	3	3	xanthine oxidase activity
GO:0016726	0.0032504135361324	Inf	0.313399503722084	3	3	oxidoreductase activity, acting on CH or CH2 groups, NAD or NADP as acceptor
GO:0016727	0.0032504135361324	Inf	0.313399503722084	3	3	oxidoreductase activity, acting on CH or CH2 groups, oxygen as acceptor
GO:0005044	0.0036243561632904	3.51437699680511	3.9697270471464	11	38	scavenger receptor activity
GO:0016684	0.00384828971597269	3.23591127098321	4.59652605459057	12	44	oxidoreductase activity, acting on peroxide as acceptor
GO:0005544	0.00578497318726669	5.02289012738853	1.9848635235732	7	19	calcium-dependent phospholipid binding
GO:0005215	0.00625611668954773	1.37091244725738	85.8714640198511	111	822	transporter activity
GO:0038024	0.006499657581072	3.1620607028754	4.28312655086849	11	41	cargo receptor activity
GO:0005343	0.00685082378199309	5.73747016706444	1.56699751861042	6	15	organic acid:sodium symporter activity
GO:0015175	0.00685082378199309	5.73747016706444	1.56699751861042	6	15	neutral amino acid transmembrane transporter activity
GO:0016209	0.00738547563363141	2.73596097560976	5.64119106699752	13	54	antioxidant activity
GO:0005416	0.00738547563363141	11.4630659253376	0.731265508684864	4	7	cation:amino acid symporter activity
GO:0005283	0.00738547563363141	11.4630659253376	0.731265508684864	4	7	sodium:amino acid symporter activity
GO:0005201	0.00924773556469678	5.16324582338902	1.67146401985112	6	16	extracellular matrix structural constituent
GO:0005344	0.00932177834173027	25.7761904761905	0.417866004962779	3	4	oxygen transporter activity
GO:0004252	0.0101850599220098	2.30248596631917	7.9394540942928	16	76	serine-type endopeptidase activity
GO:0004198	0.0123461190708854	4.69342590583641	1.77593052109181	6	17	calcium-dependent cysteine-type endopeptidase activity
GO:0030170	0.0140454174091091	2.43744347826087	6.16352357320099	13	59	pyridoxal phosphate binding
GO:0004197	0.0140454174091091	2.43744347826087	6.16352357320099	13	59	cysteine-type endopeptidase activity
GO:0015293	0.0140454174091091	2.43744347826087	6.16352357320099	13	59	symporter activity
GO:0072341	0.0154993398120587	5.37509936406995	1.35806451612903	5	13	modified amino acid binding
GO:0005158	0.0155214124029652	4.30190930787589	1.88039702233251	6	18	insulin receptor binding
GO:0022857	0.0156673652299117	1.35019107803911	68.6344913151365	88	657	transmembrane transporter activity
GO:0016782	0.0161563128483203	2.56217079699508	5.01439205955335	11	48	transferase activity, transferring sulfur-containing groups
GO:0098772	0.0161563128483203	1.42957674307382	44.3982630272953	60	425	molecular function regulator
GO:0048037	0.0161563128483203	1.53702609398812	29.1461538461538	42	279	cofactor binding
GO:0004356	0.0161563128483203	12.8869047619048	0.522332506203474	3	5	glutamate-ammonia ligase activity
GO:0004152	0.0161563128483203	12.8869047619048	0.522332506203474	3	5	dihydroorotate dehydrogenase activity
GO:0005125	0.0161563128483203	12.8869047619048	0.522332506203474	3	5	cytokine activity
GO:0016211	0.0161563128483203	12.8869047619048	0.522332506203474	3	5	ammonia ligase activity
GO:0008066	0.0161563128483203	2.6922885075818	4.38759305210918	10	42	glutamate receptor activity
GO:0015171	0.0161563128483203	3.13074972835929	3.13399503722084	8	30	amino acid transmembrane transporter activity
GO:0008146	0.0161563128483203	2.87081339712919	3.76079404466501	9	36	sulfotransferase activity
GO:0004497	0.0161563128483203	2.40566616474262	5.74565756823821	12	55	monooxygenase activity
GO:0015294	0.0161563128483203	2.40566616474262	5.74565756823821	12	55	solute:cation symporter activity
GO:0004415	0.0161563128483203	Inf	0.20893300248139	2	2	hyalurononglucosaminidase activity
GO:0004753	0.0161563128483203	Inf	0.20893300248139	2	2	saccharopine dehydrogenase activity
GO:0004503	0.0161563128483203	Inf	0.20893300248139	2	2	monophenol monooxygenase activity
GO:0004505	0.0161563128483203	Inf	0.20893300248139	2	2	phenylalanine 4-monooxygenase activity
GO:0003979	0.0161563128483203	Inf	0.20893300248139	2	2	UDP-glucose 6-dehydrogenase activity
GO:0004084	0.0161563128483203	Inf	0.20893300248139	2	2	branched-chain-amino-acid transaminase activity
GO:0016716	0.0161563128483203	Inf	0.20893300248139	2	2	oxidoreductase activity, acting on paired donors, with incorporation or reduction of molecular oxygen, another compound as one donor, and incorporation of one atom of oxygen
GO:0016641	0.0217353150965548	5.72994440031771	1.04466501240695	4	10	oxidoreductase activity, acting on the CH-NH2 group of donors, oxygen as acceptor
GO:0015296	0.0219046955999737	4.29928457869634	1.56699751861042	5	15	anion:cation symporter activity
GO:0046943	0.0223666474552715	2.46083684870596	4.70099255583127	10	45	carboxylic acid transmembrane transporter activity
GO:0005342	0.0223666474552715	2.46083684870596	4.70099255583127	10	45	organic acid transmembrane transporter activity
GO:0016763	0.0240648438784178	2.20011225062503	6.16352357320099	12	59	transferase activity, transferring pentosyl groups
GO:0008443	0.0240648438784178	8.59047619047619	0.626799007444169	3	6	phosphofructokinase activity
GO:0005164	0.0240648438784178	8.59047619047619	0.626799007444169	3	6	tumor necrosis factor receptor binding
GO:0001786	0.0240648438784178	8.59047619047619	0.626799007444169	3	6	phosphatidylserine binding
GO:0008378	0.0310171562207435	2.4211273923445	4.28312655086849	9	41	galactosyltransferase activity
GO:0005319	0.0322056769320044	2.26593018859999	5.01439205955335	10	48	lipid transporter activity
GO:0008514	0.0322369732786126	2.15315495207668	5.74565756823821	11	55	organic anion transmembrane transporter activity
GO:0051213	0.0322369732786126	2.15315495207668	5.74565756823821	11	55	dioxygenase activity
GO:0008083	0.0348642915718348	3.03523796153306	2.40272952853598	6	23	growth factor activity
GO:0016880	0.0351245123567951	6.4422619047619	0.731265508684864	3	7	acid-ammonia (or amide) ligase activity
GO:0016635	0.0351245123567951	6.4422619047619	0.731265508684864	3	7	oxidoreductase activity, acting on the CH-CH group of donors, quinone or related compound as acceptor
GO:0004568	0.0351245123567951	6.4422619047619	0.731265508684864	3	7	chitinase activity
GO:0004602	0.0351245123567951	6.4422619047619	0.731265508684864	3	7	glutathione peroxidase activity
GO:0004364	0.0351245123567951	17.1704996034893	0.313399503722084	2	3	glutathione transferase activity
GO:0004351	0.0351245123567951	17.1704996034893	0.313399503722084	2	3	glutamate decarboxylase activity
GO:0015929	0.0351245123567951	17.1704996034893	0.313399503722084	2	3	hexosaminidase activity
GO:0004158	0.0351245123567951	17.1704996034893	0.313399503722084	2	3	dihydroorotate oxidase activity
GO:0004692	0.0351245123567951	17.1704996034893	0.313399503722084	2	3	cGMP-dependent protein kinase activity
GO:0019825	0.0351245123567951	17.1704996034893	0.313399503722084	2	3	oxygen binding
GO:0016757	0.0361548969832547	1.40796703296703	30.6086848635236	41	293	transferase activity, transferring glycosyl groups
GO:0022804	0.0362636587297459	1.50928999628986	20.3709677419355	29	195	active transmembrane transporter activity
GO:0016814	0.0372639454937346	3.30622477681301	1.88039702233251	5	18	hydrolase activity, acting on carbon-nitrogen (but not peptide) bonds, in cyclic amidines
GO:0005102	0.0384410135072809	1.44783495733245	24.7585607940447	34	237	receptor binding
GO:0052689	0.0390529477420705	2.21298701298701	4.59652605459057	9	44	carboxylic ester hydrolase activity
GO:0008509	0.0390529477420705	1.68700890518596	11.4913151364764	18	110	anion transmembrane transporter activity
GO:0022892	0.0390529477420705	1.26359794052102	65.8138957816377	80	630	substrate-specific transporter activity
GO:0004623	0.0420480576530284	3.81890389197776	1.35806451612903	4	13	phospholipase A2 activity
GO:0003950	0.0429615557118449	2.15131578947368	4.70099255583127	9	45	NAD+ ADP-ribosyltransferase activity
GO:0016638	0.0431300498987836	3.06978196684079	1.9848635235732	5	19	oxidoreductase activity, acting on the CH-NH2 group of donors
GO:0019239	0.0431300498987836	3.06978196684079	1.9848635235732	5	19	deaminase activity
GO:0016634	0.0433323763696623	5.15333333333333	0.835732009925558	3	8	oxidoreductase activity, acting on the CH-CH group of donors, oxygen as acceptor
GO:0015187	0.0433323763696623	5.15333333333333	0.835732009925558	3	8	glycine transmembrane transporter activity
GO:0032813	0.0433323763696623	5.15333333333333	0.835732009925558	3	8	tumor necrosis factor receptor superfamily binding
GO:0016298	0.0448208228634762	1.93254873834518	6.26799007444169	11	60	lipase activity
GO:0005234	0.045413767786163	2.21997172599923	4.0741935483871	8	39	extracellular-glutamate-gated ion channel activity

## Sheet: WT_Spe_over_CC
GO_CC_ID	Adjusted Pvalue	OddsRatio	ExpCount	Count	Size	Term
GO:0031224	8.53390538946376e-12	1.91568482645004	138.629755682509	217	1431	intrinsic component of membrane
GO:0016021	8.53390538946376e-12	1.90568896512293	136.98286131032	214	1414	integral component of membrane
GO:0031012	2.00152794464391e-11	4.84960422163588	11.3345083262429	39	117	extracellular matrix
GO:0016020	3.46619722087838e-09	1.5901656386444	338.194603136016	421	3491	membrane
GO:0044425	3.46619722087838e-09	1.67278467695774	182.708399173453	255	1886	membrane part
GO:0005576	0.000728779351714967	1.53865963439326	79.2446821441595	111	818	extracellular region
GO:0031514	0.00443578545618967	4.70304568527919	2.61565576759451	9	27	motile cilium
GO:0005945	0.00521003035210095	Inf	0.290628418621612	3	3	6-phosphofructokinase complex
GO:0005929	0.00723077635715473	1.89011543556425	19.2783517685669	33	199	cilium
GO:0005578	0.00788558542480165	2.91678814382896	5.32818767472955	13	55	proteinaceous extracellular matrix
GO:0045259	0.00788558542480165	6.25453013063633	1.45314209310806	6	15	proton-transporting ATP synthase complex
GO:0045263	0.00923249998287522	12.4875998318621	0.678132976783761	4	7	proton-transporting ATP synthase complex, coupling factor F(o)
GO:0016324	0.0110463358924408	3.52442893401015	3.19691260483773	9	33	apical plasma membrane
GO:0005879	0.0110463358924408	28.0692695214106	0.387504558162149	3	4	axonemal microtubule
GO:0005615	0.0126290676354611	1.94062427438883	13.6595356752158	24	141	extracellular space
GO:0044463	0.0126290676354611	1.75468661453021	19.8596086058101	32	205	cell projection part
GO:0005921	0.0151336911654474	5.85700757575758	1.25938981402698	5	13	gap junction
GO:0005753	0.018909207650819	7.49054224464061	0.871885255864835	4	9	mitochondrial proton-transporting ATP synthase complex
GO:0044441	0.0214721030120356	1.96956128704201	10.6563753494591	19	110	ciliary part
GO:0045177	0.0226264992634122	2.40130098929394	5.7156922328917	12	59	apical part of cell
GO:0032589	0.0292480154338914	9.35390428211587	0.581256837243224	3	6	neuron projection membrane
GO:0000276	0.0292480154338914	9.35390428211587	0.581256837243224	3	6	mitochondrial proton-transporting ATP synthase complex, coupling factor F(o)
GO:0042995	0.0292480154338914	1.38358090885119	48.147441351647	63	497	cell projection
GO:0031256	0.0299345048384123	3.51485461441214	2.13127506989182	6	22	leading edge membrane
GO:0044420	0.0304743699740936	2.78007792329719	3.3906648839188	8	35	extracellular matrix component
GO:0097014	0.0314911195945131	2.16893679568839	6.20007293059438	12	64	ciliary cytoplasm
GO:0005930	0.0314911195945131	2.16893679568839	6.20007293059438	12	64	axoneme
GO:0005911	0.0329012766475355	1.99496884554356	7.75009116324298	14	80	cell-cell junction
GO:0032838	0.0329012766475355	2.12772503304891	6.29694907013492	12	65	cell projection cytoplasm
GO:0019028	0.033017131416154	2.58764914120886	3.58441716299988	8	37	viral capsid
GO:0044423	0.033017131416154	2.58764914120886	3.58441716299988	8	37	virion part
GO:0030991	0.033017131416154	4.6796973518285	1.16251367448645	4	12	intraciliary transport particle A
GO:0044459	0.0345799966011143	1.39693625914316	35.4566670718366	47	366	plasma membrane part
GO:0032421	0.0345799966011143	18.6893081761006	0.290628418621612	2	3	stereocilium bundle
GO:0046581	0.0345799966011143	18.6893081761006	0.290628418621612	2	3	intercellular canaliculus
GO:0098636	0.0381562632728819	4.15917051982626	1.25938981402698	4	13	protein complex involved in cell adhesion
GO:0008305	0.0381562632728819	4.15917051982626	1.25938981402698	4	13	integrin complex
GO:0005886	0.0397872888030828	1.26722530935431	69.3633159110247	84	716	plasma membrane
GO:0031253	0.0397872888030828	2.2217472615549	4.55317855840525	9	47	cell projection membrane
GO:0032391	0.0397872888030828	2.81036662452592	2.51877962805397	6	26	photoreceptor connecting cilium
GO:0071944	0.0431587681729052	1.24820337161663	73.6258660508083	88	760	cell periphery
GO:0019012	0.0431587681729052	2.27276567960979	3.97192172116203	8	41	virion
GO:0030990	0.0431587681729052	2.67617843597616	2.61565576759451	6	27	intraciliary transport particle
GO:0008021	0.0431587681729052	2.42948898265354	3.29378874437827	7	34	synaptic vesicle
GO:0005887	0.0492598056431267	1.56799656799657	13.5626595356752	20	140	integral component of plasma membrane
GO:0005927	0.0492598056431267	9.34339622641509	0.387504558162149	2	4	muscle tendon junction

## Sheet: ApoLux>WT_BP
GO_BP_ID	Adjusted Pvalue	OddsRatio	ExpCount	Count	Size	Term
GO:0006732	3.07020770837896e-08	3.49227380015736	17.2285714285714	47	171	coenzyme metabolic process
GO:0055085	3.07020770837896e-08	2.00539247760655	74.5563909774436	129	740	transmembrane transport
GO:0044281	3.58086477391763e-08	1.73890070678652	133.193984962406	201	1322	small molecule metabolic process
GO:0051186	4.99061110116942e-08	3.13544204374509	19.8481203007519	50	197	cofactor metabolic process
GO:0044765	4.59093908324572e-07	1.60175535980857	167.44962406015	235	1662	single-organism transport
GO:0006810	4.59093908324572e-07	1.54005399553235	217.926315789474	292	2163	transport
GO:0006767	6.53725276199927e-07	4.94269340974212	7.15338345864662	25	71	water-soluble vitamin metabolic process
GO:0051234	9.18652163903466e-07	1.51810741915524	221.754887218045	294	2201	establishment of localization
GO:0042558	1.070123280285e-06	9.68441681308285	2.9218045112782	15	29	pteridine-containing compound metabolic process
GO:1901566	1.30099685316588e-06	2.30458488228005	33.8526315789474	67	336	organonitrogen compound biosynthetic process
GO:0006766	1.30099685316588e-06	4.23642963207392	8.56390977443609	27	85	vitamin metabolic process
GO:1902578	1.30099685316588e-06	1.55578571532524	173.393984962406	238	1721	single-organism localization
GO:0006820	1.77589454959986e-06	2.8766714193498	18.1353383458647	43	180	anion transport
GO:1901564	2.25332123289755e-06	1.63090256959085	122.816541353383	178	1219	organonitrogen compound metabolic process
GO:0015936	2.25332123289755e-06	22.5141242937853	1.41052631578947	10	14	coenzyme A metabolic process
GO:0015711	2.32530944769463e-06	3.38275783759233	12.2917293233083	33	122	organic anion transport
GO:0055114	3.19166117291381e-06	1.83813158953346	66.8992481203008	109	664	oxidation-reduction process
GO:0044710	4.85358812852108e-06	1.43188195730528	281.702255639098	353	2796	single-organism metabolic process
GO:0032365	4.85358812852108e-06	18.0094161958569	1.51127819548872	10	15	intracellular lipid transport
GO:0044711	5.1293050676362e-06	1.8050479629427	68.5112781954887	110	680	single-organism biosynthetic process
GO:0043436	5.5356253308443e-06	1.71652472625778	84.8330827067669	130	842	oxoacid metabolic process
GO:0006811	5.86524316631934e-06	1.79499878452758	68.8135338345865	110	683	ion transport
GO:0006082	7.59211138068301e-06	1.70102726966272	85.4375939849624	130	848	organic acid metabolic process
GO:0019752	7.98808385977298e-06	1.71106922895702	82.3142857142857	126	817	carboxylic acid metabolic process
GO:0043648	7.98808385977298e-06	3.69120458891013	9.06766917293233	26	90	dicarboxylic acid metabolic process
GO:0033865	7.98808385977298e-06	15.0062774639046	1.61203007518797	10	16	nucleoside bisphosphate metabolic process
GO:0033875	7.98808385977298e-06	15.0062774639046	1.61203007518797	10	16	ribonucleoside bisphosphate metabolic process
GO:0034032	7.98808385977298e-06	15.0062774639046	1.61203007518797	10	16	purine nucleoside bisphosphate metabolic process
GO:0006629	9.50737490439091e-06	1.89546007006506	51.6857142857143	87	513	lipid metabolic process
GO:0051179	1.19246027045801e-05	1.42048125363272	253.592481203008	319	2517	localization
GO:0006631	1.24422993474913e-05	3.34966727162734	10.4781954887218	28	104	fatty acid metabolic process
GO:0043603	1.24422993474913e-05	2.97707239443867	13.5007518796992	33	134	cellular amide metabolic process
GO:0072522	1.41167237651402e-05	3.40765550239234	9.97443609022556	27	99	purine-containing compound biosynthetic process
GO:0044272	1.41167237651402e-05	4.22841738027276	6.64962406015038	21	66	sulfur compound biosynthetic process
GO:0046112	1.41167237651402e-05	12.8611783696529	1.71278195488722	10	17	nucleobase biosynthetic process
GO:0048878	1.74937386291525e-05	2.45430388156022	20.9563909774436	44	208	chemical homeostasis
GO:0009410	1.91674631478323e-05	7.328611898017	2.9218045112782	13	29	response to xenobiotic stimulus
GO:0010876	1.93700062805897e-05	3.22144623890586	10.7804511278195	28	107	lipid localization
GO:1901293	2.20462408498772e-05	2.75014132278123	15.2135338345865	35	151	nucleoside phosphate biosynthetic process
GO:0044283	2.85949790147239e-05	2.2890625	24.1804511278195	48	240	small molecule biosynthetic process
GO:0006760	2.96531427219011e-05	9.00754005655042	2.21654135338346	11	22	folic acid-containing compound metabolic process
GO:0015937	3.51687923703866e-05	31.437558685446	0.906766917293233	7	9	coenzyme A biosynthetic process
GO:0006869	3.63624419739561e-05	3.33586156525647	9.36992481203007	25	93	lipid transport
GO:0032367	3.82831943313782e-05	17.9774436090226	1.20902255639098	8	12	intracellular cholesterol transport
GO:0009165	5.71171425774412e-05	2.6815619414272	14.609022556391	33	145	nucleotide biosynthetic process
GO:0016053	5.81929156979618e-05	2.54260572865224	16.6240601503759	36	165	organic acid biosynthetic process
GO:0046394	5.81929156979618e-05	2.54260572865224	16.6240601503759	36	165	carboxylic acid biosynthetic process
GO:0032371	5.97210169696401e-05	11.5641714823276	1.61203007518797	9	16	regulation of sterol transport
GO:0032374	5.97210169696401e-05	11.5641714823276	1.61203007518797	9	16	regulation of cholesterol transport
GO:0008203	6.30855915682627e-05	6.75849056603774	2.82105263157895	12	28	cholesterol metabolic process
GO:0071466	6.30855915682627e-05	6.75849056603774	2.82105263157895	12	28	cellular response to xenobiotic stimulus
GO:0006084	6.70988126780435e-05	9	2.01503759398496	10	20	acetyl-CoA metabolic process
GO:0032368	6.70988126780435e-05	7.62016965127238	2.41804511278196	11	24	regulation of lipid transport
GO:0032366	7.02795528636565e-05	14.3804511278195	1.30977443609023	8	13	intracellular sterol transport
GO:0035384	7.02795528636565e-05	14.3804511278195	1.30977443609023	8	13	thioester biosynthetic process
GO:0071616	7.02795528636565e-05	14.3804511278195	1.30977443609023	8	13	acyl-CoA biosynthetic process
GO:0035383	7.02795528636565e-05	5.8604343720491	3.32481203007519	13	33	thioester metabolic process
GO:0006637	7.02795528636565e-05	5.8604343720491	3.32481203007519	13	33	acyl-CoA metabolic process
GO:0009113	7.2473872412269e-05	20.9561815336463	1.00751879699248	7	10	purine nucleobase biosynthetic process
GO:0033866	7.2473872412269e-05	20.9561815336463	1.00751879699248	7	10	nucleoside bisphosphate biosynthetic process
GO:0034030	7.2473872412269e-05	20.9561815336463	1.00751879699248	7	10	ribonucleoside bisphosphate biosynthetic process
GO:0034033	7.2473872412269e-05	20.9561815336463	1.00751879699248	7	10	purine nucleoside bisphosphate biosynthetic process
GO:0042455	7.28516581627484e-05	3.52035098847658	7.55639097744361	21	75	ribonucleoside biosynthetic process
GO:0009163	7.28516581627484e-05	3.52035098847658	7.55639097744361	21	75	nucleoside biosynthetic process
GO:0009117	7.28516581627484e-05	2.03238493989279	30.5278195488722	55	303	nucleotide metabolic process
GO:0051188	7.73130221173661e-05	2.98562335116296	10.5789473684211	26	105	cofactor biosynthetic process
GO:0006164	7.73130221173661e-05	3.25595805529075	8.76541353383459	23	87	purine nucleotide biosynthetic process
GO:0032787	7.79773486000647e-05	2.32335950229596	19.8481203007519	40	197	monocarboxylic acid metabolic process
GO:0090407	7.79773486000647e-05	2.08367147054708	27.7067669172932	51	275	organophosphate biosynthetic process
GO:0006805	8.07458295595022e-05	7.0751312777703	2.5187969924812	11	25	xenobiotic metabolic process
GO:0055088	8.07458295595022e-05	5.58078150995998	3.42556390977444	13	34	lipid homeostasis
GO:0006790	8.07458295595022e-05	2.5978021978022	14.5082706766917	32	144	sulfur compound metabolic process
GO:0042451	8.07458295595022e-05	4.15081337261432	5.4406015037594	17	54	purine nucleoside biosynthetic process
GO:0006633	8.07458295595022e-05	4.15081337261432	5.4406015037594	17	54	fatty acid biosynthetic process
GO:0046129	8.07458295595022e-05	4.15081337261432	5.4406015037594	17	54	purine ribonucleoside biosynthetic process
GO:0019637	8.71968580571688e-05	1.75837359767318	50.9804511278195	81	506	organophosphate metabolic process
GO:0009108	0.000100864836476536	3.1566282462374	8.96691729323308	23	89	coenzyme biosynthetic process
GO:0015908	0.000107815659475267	11.9824561403509	1.41052631578947	8	14	fatty acid transport
GO:0006753	0.000107815659475267	1.9830983516441	31.1323308270677	55	309	nucleoside phosphate metabolic process
GO:0015849	0.0001671284150058	3.34952823545979	7.45563909774436	20	74	organic acid transport
GO:0009064	0.0001671284150058	3.34952823545979	7.45563909774436	20	74	glutamine family amino acid metabolic process
GO:1901659	0.000168297437172945	3.22032285635956	8.06015037593985	21	80	glycosyl compound biosynthetic process
GO:0046148	0.000168297437172945	6.18944392082941	2.7203007518797	11	27	pigment biosynthetic process
GO:0042398	0.000193987260723627	5.40452830188679	3.22406015037594	12	32	cellular modified amino acid biosynthetic process
GO:0009396	0.000195142725244697	10.2696025778733	1.51127819548872	8	15	folic acid-containing compound biosynthetic process
GO:0009112	0.000201508264055468	2.52185967157176	13.9037593984962	30	138	nucleobase metabolic process
GO:0015909	0.000284027963059749	12.5710798122066	1.20902255639098	7	12	long-chain fatty acid transport
GO:0050801	0.000288068217009646	2.50583938273296	13.5007518796992	29	134	ion homeostasis
GO:0006083	0.000289716894590287	44.8313027179007	0.604511278195489	5	6	acetate metabolic process
GO:0032380	0.000289716894590287	44.8313027179007	0.604511278195489	5	6	regulation of intracellular sterol transport
GO:0032383	0.000289716894590287	44.8313027179007	0.604511278195489	5	6	regulation of intracellular cholesterol transport
GO:0032377	0.000289716894590287	44.8313027179007	0.604511278195489	5	6	regulation of intracellular lipid transport
GO:0006152	0.000289716894590287	44.8313027179007	0.604511278195489	5	6	purine nucleoside catabolic process
GO:1901657	0.000307917718139543	2.22701126782759	18.4375939849624	36	183	glycosyl compound metabolic process
GO:0044255	0.000307917718139543	1.78861788617886	39.4947368421053	64	392	cellular lipid metabolic process
GO:0042364	0.000307917718139543	7.35593945095356	2.01503759398496	9	20	water-soluble vitamin biosynthetic process
GO:0042559	0.000311834365567897	8.98496240601504	1.61203007518797	8	16	pteridine-containing compound biosynthetic process
GO:0015850	0.000313759785396236	4.20705734089477	4.43308270676692	14	44	organic hydroxy compound transport
GO:0071827	0.000317787708989004	17.9455909943715	0.906766917293233	6	9	plasma lipoprotein particle organization
GO:0009260	0.000317787708989004	2.75070055077785	10.3774436090226	24	103	ribonucleotide biosynthetic process
GO:0046390	0.000317787708989004	2.75070055077785	10.3774436090226	24	103	ribose phosphate biosynthetic process
GO:0016125	0.000317956904635144	4.91217838765009	3.42556390977444	12	34	sterol metabolic process
GO:1901605	0.000317956904635144	1.65412174613388	54.9097744360902	83	545	alpha-amino acid metabolic process
GO:0009116	0.000318502513896554	2.24041452184661	17.8330827067669	35	177	nucleoside metabolic process
GO:0046942	0.000352970399696642	3.17902993211635	7.35488721804511	19	73	carboxylic acid transport
GO:0072330	0.000352970399696642	3.17902993211635	7.35488721804511	19	73	monocarboxylic acid biosynthetic process
GO:0015918	0.000361425871102286	5.99686126804771	2.5187969924812	10	25	sterol transport
GO:0030301	0.000361425871102286	5.99686126804771	2.5187969924812	10	25	cholesterol transport
GO:0015698	0.000414847188505152	3.25092979127135	6.85112781954887	18	68	inorganic anion transport
GO:0006520	0.000431869631634924	1.59133897461424	62.9699248120301	92	625	cellular amino acid metabolic process
GO:0044268	0.000431869631634924	Inf	0.403007518796992	4	4	multicellular organismal protein metabolic process
GO:0055069	0.000431869631634924	Inf	0.403007518796992	4	4	zinc ion homeostasis
GO:0019427	0.000431869631634924	Inf	0.403007518796992	4	4	acetyl-CoA biosynthetic process from acetate
GO:0006144	0.000492066122498607	2.57228444907528	11.384962406015	25	113	purine nucleobase metabolic process
GO:0019693	0.000530178688414997	2.0624282401675	21.2586466165414	39	211	ribose phosphate metabolic process
GO:0071825	0.000616707534915276	13.4577861163227	1.00751879699248	6	10	protein-lipid complex subunit organization
GO:0019497	0.000616707534915276	13.4577861163227	1.00751879699248	6	10	hexachlorocyclohexane metabolic process
GO:0009152	0.000661124851920361	2.86830828655924	8.36240601503759	20	83	purine ribonucleotide biosynthetic process
GO:0042440	0.000697854109598292	4.32135849056604	3.72781954887218	12	37	pigment metabolic process
GO:0033700	0.000720319536513412	22.4133083411434	0.705263157894737	5	7	phospholipid efflux
GO:0042196	0.000725802553408408	8.97746478873239	1.41052631578947	7	14	chlorinated hydrocarbon metabolic process
GO:0042197	0.000725802553408408	8.97746478873239	1.41052631578947	7	14	halogenated hydrocarbon metabolic process
GO:0097006	0.000725802553408408	8.97746478873239	1.41052631578947	7	14	regulation of plasma lipoprotein particle levels
GO:0055080	0.000809920891017659	2.45940783190067	11.787969924812	25	117	cation homeostasis
GO:0098771	0.000923993386238276	2.43270583644001	11.8887218045113	25	118	inorganic ion homeostasis
GO:0009119	0.000980367216687784	2.17894987675833	16.1203007518797	31	160	ribonucleoside metabolic process
GO:0042632	0.00106010781610094	6.53246753246753	1.91428571428571	8	19	cholesterol homeostasis
GO:0055086	0.00106010781610094	1.70791622030956	38.3864661654135	60	381	nucleobase-containing small molecule metabolic process
GO:0009110	0.00122940369044613	5.39209783631232	2.41804511278196	9	24	vitamin biosynthetic process
GO:0006536	0.00126419179627372	4.73238180196253	2.9218045112782	10	29	glutamate metabolic process
GO:0055065	0.00135671904801281	2.51667269439421	10.1759398496241	22	101	metal ion homeostasis
GO:0055092	0.00155216884105026	5.9874686716792	2.01503759398496	8	20	sterol homeostasis
GO:0006085	0.00155388861840213	14.940643548891	0.806015037593985	5	8	acetyl-CoA biosynthetic process
GO:0055094	0.00155388861840213	14.940643548891	0.806015037593985	5	8	response to lipoprotein particle
GO:0006817	0.00155388861840213	14.940643548891	0.806015037593985	5	8	phosphate ion transport
GO:0046033	0.00155388861840213	14.940643548891	0.806015037593985	5	8	AMP metabolic process
GO:0009156	0.00161442503785981	3.14349519262502	5.84360902255639	15	58	ribonucleoside monophosphate biosynthetic process
GO:0048662	0.00161442503785981	35.8314606741573	0.503759398496241	4	5	negative regulation of smooth muscle cell proliferation
GO:0046130	0.00161442503785981	35.8314606741573	0.503759398496241	4	5	purine ribonucleoside catabolic process
GO:0055076	0.00173036068384175	3.72374756018217	4.13082706766917	12	41	transition metal ion homeostasis
GO:0009086	0.00173962966207456	6.98101199791341	1.61203007518797	7	16	methionine biosynthetic process
GO:1901658	0.00173962966207456	6.98101199791341	1.61203007518797	7	16	glycosyl compound catabolic process
GO:0042592	0.00173962966207456	1.6395771390816	41.7112781954887	63	414	homeostatic process
GO:1901137	0.00175226276289592	1.70923379174853	34.4571428571429	54	342	carbohydrate derivative biosynthetic process
GO:0042278	0.00175663554657946	2.2012931591879	13.9037593984962	27	138	purine nucleoside metabolic process
GO:0046128	0.00175663554657946	2.2012931591879	13.9037593984962	27	138	purine ribonucleoside metabolic process
GO:0009124	0.00184971332824535	3.0717295949084	5.94436090225564	15	59	nucleoside monophosphate biosynthetic process
GO:0006793	0.00197725192357205	1.32600220083353	158.07969924812	195	1569	phosphorus metabolic process
GO:0015718	0.00201313134671038	5.52631578947368	2.11578947368421	8	21	monocarboxylic acid transport
GO:1901264	0.00201313134671038	5.52631578947368	2.11578947368421	8	21	carbohydrate derivative transport
GO:0006575	0.00206053311226329	2.59774381996604	8.56390977443609	19	85	cellular modified amino acid metabolic process
GO:0044699	0.00222554601935458	1.25286076072861	714.23007518797	761	7089	single-organism process
GO:0008610	0.00249549576403843	1.834233810978	23.9789473684211	40	238	lipid biosynthetic process
GO:0009168	0.00249549576403843	3.48277541083384	4.33233082706767	12	43	purine ribonucleoside monophosphate biosynthetic process
GO:0009127	0.00249549576403843	3.48277541083384	4.33233082706767	12	43	purine nucleoside monophosphate biosynthetic process
GO:0043604	0.00249549576403843	3.48277541083384	4.33233082706767	12	43	amide biosynthetic process
GO:0006163	0.00258269826245781	2.00540688898038	17.2285714285714	31	171	purine nucleotide metabolic process
GO:0046916	0.00272478789883102	4.49200376293509	2.7203007518797	9	27	cellular transition metal ion homeostasis
GO:0050886	0.00272526557107086	11.2043111527648	0.906766917293233	5	9	endocrine process
GO:0046656	0.00272526557107086	11.2043111527648	0.906766917293233	5	9	folic acid biosynthetic process
GO:0046655	0.00280464260434616	7.68775127311713	1.30977443609023	6	13	folic acid metabolic process
GO:0072521	0.00285161422745051	1.79836189244531	24.9864661654135	41	248	purine-containing compound metabolic process
GO:0009052	0.00289043549658214	Inf	0.302255639097744	3	3	pentose-phosphate shunt, non-oxidative branch
GO:0032923	0.00289043549658214	Inf	0.302255639097744	3	3	organic phosphonate biosynthetic process
GO:2001293	0.00289043549658214	Inf	0.302255639097744	3	3	malonyl-CoA metabolic process
GO:2001295	0.00289043549658214	Inf	0.302255639097744	3	3	malonyl-CoA biosynthetic process
GO:0002685	0.00289043549658214	Inf	0.302255639097744	3	3	regulation of leukocyte migration
GO:0002686	0.00289043549658214	Inf	0.302255639097744	3	3	negative regulation of leukocyte migration
GO:0006188	0.00362180057540205	17.9138576779026	0.604511278195489	4	6	IMP biosynthetic process
GO:0042454	0.00362180057540205	17.9138576779026	0.604511278195489	4	6	ribonucleoside catabolic process
GO:0043691	0.00362180057540205	17.9138576779026	0.604511278195489	4	6	reverse cholesterol transport
GO:0048167	0.00420495795478258	6.72607879924953	1.41052631578947	6	14	regulation of synaptic plasticity
GO:1903825	0.00442065052360212	4.04195672624647	2.9218045112782	9	29	organic acid transmembrane transport
GO:0015701	0.00454505796112266	8.96251171508903	1.00751879699248	5	10	bicarbonate transport
GO:0009235	0.00454505796112266	8.96251171508903	1.00751879699248	5	10	cobalamin metabolic process
GO:0046653	0.00454505796112266	8.96251171508903	1.00751879699248	5	10	tetrahydrofolate metabolic process
GO:0098656	0.00513585428092847	3.08345013477089	4.73533834586466	12	47	anion transmembrane transport
GO:0009259	0.00587144256982374	1.86972782580852	18.2360902255639	31	181	ribonucleotide metabolic process
GO:0006739	0.00606501701452302	3.45574387947269	3.62706766917293	10	36	NADP metabolic process
GO:0009164	0.00613058313654364	5.97811131957473	1.51127819548872	6	15	nucleoside catabolic process
GO:1901135	0.00623419026465483	1.44264860230597	61.3578947368421	83	609	carbohydrate derivative metabolic process
GO:0009060	0.00651075159320392	2.68056952097494	6.14586466165414	14	61	aerobic respiration
GO:0046486	0.00701126130995071	1.82080309627479	19.2436090225564	32	191	glycerolipid metabolic process
GO:0009066	0.00707365587097482	2.05514917554673	12.4932330827068	23	124	aspartate family amino acid metabolic process
GO:0006177	0.00707365587097482	11.9413233458177	0.705263157894737	4	7	GMP biosynthetic process
GO:0046040	0.00707365587097482	11.9413233458177	0.705263157894737	4	7	IMP metabolic process
GO:0008053	0.00707365587097482	11.9413233458177	0.705263157894737	4	7	mitochondrial fusion
GO:0034377	0.00707365587097482	11.9413233458177	0.705263157894737	4	7	plasma lipoprotein particle assembly
GO:0043549	0.00738274378703648	1.80923076923077	19.3443609022556	32	192	regulation of kinase activity
GO:0045859	0.00755274788481951	1.84515648869913	17.8330827067669	30	177	regulation of protein kinase activity
GO:0071702	0.00813835571019043	1.36465153818992	83.2210526315789	107	826	organic substance transport
GO:0050804	0.00873484540248854	3.20823244552058	3.82857142857143	10	38	regulation of synaptic transmission
GO:0006099	0.0088909348939552	2.65713795175552	5.74285714285714	13	57	tricarboxylic acid cycle
GO:0006101	0.0088909348939552	2.65713795175552	5.74285714285714	13	57	citrate metabolic process
GO:0044341	0.0088909348939552	26.8484565014032	0.403007518796992	3	4	sodium-dependent phosphate transport
GO:0055099	0.0088909348939552	26.8484565014032	0.403007518796992	3	4	response to high density lipoprotein particle
GO:0001990	0.0088909348939552	26.8484565014032	0.403007518796992	3	4	regulation of systemic arterial blood pressure by hormone
GO:0060291	0.0088909348939552	26.8484565014032	0.403007518796992	3	4	long-term synaptic potentiation
GO:0046100	0.0088909348939552	26.8484565014032	0.403007518796992	3	4	hypoxanthine metabolic process
GO:0046101	0.0088909348939552	26.8484565014032	0.403007518796992	3	4	hypoxanthine biosynthetic process
GO:0046635	0.0088909348939552	26.8484565014032	0.403007518796992	3	4	positive regulation of alpha-beta T cell activation
GO:0046638	0.0088909348939552	26.8484565014032	0.403007518796992	3	4	positive regulation of alpha-beta T cell differentiation
GO:0000097	0.0106258904911585	4.18597809076682	2.21654135338346	7	22	sulfur amino acid biosynthetic process
GO:0008217	0.0111617950696747	4.89015862186594	1.71278195488722	6	17	regulation of blood pressure
GO:0015976	0.0111617950696747	4.89015862186594	1.71278195488722	6	17	carbon utilization
GO:0046496	0.0116036291724353	2.82383196445402	4.63458646616541	11	46	nicotinamide nucleotide metabolic process
GO:0019362	0.0116036291724353	2.54107648725212	5.94436090225564	13	59	pyridine nucleotide metabolic process
GO:0010875	0.0116036291724353	8.95505617977528	0.806015037593985	4	8	positive regulation of cholesterol efflux
GO:0065005	0.0116036291724353	8.95505617977528	0.806015037593985	4	8	protein-lipid complex assembly
GO:0019233	0.0116036291724353	8.95505617977528	0.806015037593985	4	8	sensory perception of pain
GO:0046037	0.0116036291724353	8.95505617977528	0.806015037593985	4	8	GMP metabolic process
GO:0006090	0.0119606042872293	2.42155009451796	6.64962406015038	14	66	pyruvate metabolic process
GO:0009150	0.0122617830927374	1.81902449475112	16.2210526315789	27	161	purine ribonucleotide metabolic process
GO:0009067	0.0132508132081537	3.92394366197183	2.31729323308271	7	23	aspartate family amino acid biosynthetic process
GO:0072524	0.0135627961826093	2.37561080001427	6.75037593984962	14	67	pyridine-containing compound metabolic process
GO:1901607	0.0136709709035932	2.15538348574861	8.86616541353384	17	88	alpha-amino acid biosynthetic process
GO:0006555	0.0141656030252808	3.41818832796276	2.9218045112782	8	29	methionine metabolic process
GO:0006730	0.0144184970321611	5.59981255857545	1.30977443609023	5	13	one-carbon metabolic process
GO:0033344	0.0144184970321611	5.59981255857545	1.30977443609023	5	13	cholesterol efflux
GO:0072350	0.0147798866469935	2.43468681145735	6.14586466165414	13	61	tricarboxylic acid metabolic process
GO:0006875	0.0152149526742554	2.18135904499541	8.26165413533835	16	82	cellular metal ion homeostasis
GO:0006796	0.0160721627177324	1.24236088136042	155.46015037594	183	1543	phosphate-containing compound metabolic process
GO:0006066	0.0160926482010082	1.9894211444599	10.5789473684211	19	105	alcohol metabolic process
GO:0032373	0.0160926482010082	7.16329588014981	0.906766917293233	4	9	positive regulation of sterol transport
GO:0032376	0.0160926482010082	7.16329588014981	0.906766917293233	4	9	positive regulation of cholesterol transport
GO:0010874	0.0160926482010082	7.16329588014981	0.906766917293233	4	9	regulation of cholesterol efflux
GO:0016486	0.0160926482010082	7.16329588014981	0.906766917293233	4	9	peptide hormone processing
GO:0045582	0.0160926482010082	7.16329588014981	0.906766917293233	4	9	positive regulation of T cell differentiation
GO:1902001	0.0160926482010082	13.422825070159	0.503759398496241	3	5	fatty acid transmembrane transport
GO:0003044	0.0160926482010082	13.422825070159	0.503759398496241	3	5	regulation of systemic arterial blood pressure mediated by a chemical signal
GO:0006420	0.0160926482010082	13.422825070159	0.503759398496241	3	5	arginyl-tRNA aminoacylation
GO:0006189	0.0160926482010082	13.422825070159	0.503759398496241	3	5	'de novo' IMP biosynthetic process
GO:0035218	0.0160926482010082	13.422825070159	0.503759398496241	3	5	leg disc development
GO:0055091	0.0160926482010082	13.422825070159	0.503759398496241	3	5	phospholipid homeostasis
GO:0009151	0.0160926482010082	13.422825070159	0.503759398496241	3	5	purine deoxyribonucleotide metabolic process
GO:0009215	0.0160926482010082	13.422825070159	0.503759398496241	3	5	purine deoxyribonucleoside triphosphate metabolic process
GO:0007480	0.0160926482010082	13.422825070159	0.503759398496241	3	5	imaginal disc-derived leg morphogenesis
GO:0007478	0.0160926482010082	13.422825070159	0.503759398496241	3	5	leg disc morphogenesis
GO:1901642	0.0160926482010082	13.422825070159	0.503759398496241	3	5	nucleoside transmembrane transport
GO:0008652	0.0160926482010082	2.06734981426925	9.16842105263158	17	91	cellular amino acid biosynthetic process
GO:0006081	0.0160926482010082	2.45042881646655	5.64210526315789	12	56	cellular aldehyde metabolic process
GO:0006195	0.0160926482010082	4.97709049255441	1.41052631578947	5	14	purine nucleotide catabolic process
GO:0051156	0.0160926482010082	3.1203007518797	3.12330827067669	8	31	glucose 6-phosphate metabolic process
GO:0006098	0.0160926482010082	3.1203007518797	3.12330827067669	8	31	pentose-phosphate shunt
GO:0019682	0.0160926482010082	3.1203007518797	3.12330827067669	8	31	glyceraldehyde-3-phosphate metabolic process
GO:0044060	0.0160926482010082	Inf	0.201503759398496	2	2	regulation of endocrine process
GO:0061088	0.0160926482010082	Inf	0.201503759398496	2	2	regulation of sequestering of zinc ion
GO:0051187	0.0160926482010082	Inf	0.201503759398496	2	2	cofactor catabolic process
GO:0051136	0.0160926482010082	Inf	0.201503759398496	2	2	regulation of NK T cell differentiation
GO:0051138	0.0160926482010082	Inf	0.201503759398496	2	2	positive regulation of NK T cell differentiation
GO:0051790	0.0160926482010082	Inf	0.201503759398496	2	2	short-chain fatty acid biosynthetic process
GO:0003081	0.0160926482010082	Inf	0.201503759398496	2	2	regulation of systemic arterial blood pressure by renin-angiotensin
GO:0005999	0.0160926482010082	Inf	0.201503759398496	2	2	xylulose biosynthetic process
GO:0044208	0.0160926482010082	Inf	0.201503759398496	2	2	'de novo' AMP biosynthetic process
GO:0015879	0.0160926482010082	Inf	0.201503759398496	2	2	carnitine transport
GO:0015838	0.0160926482010082	Inf	0.201503759398496	2	2	amino-acid betaine transport
GO:0032369	0.0160926482010082	Inf	0.201503759398496	2	2	negative regulation of lipid transport
GO:0035092	0.0160926482010082	Inf	0.201503759398496	2	2	sperm chromatin condensation
GO:0035093	0.0160926482010082	Inf	0.201503759398496	2	2	spermatogenesis, exchange of chromosomal proteins
GO:0015695	0.0160926482010082	Inf	0.201503759398496	2	2	organic cation transport
GO:0015697	0.0160926482010082	Inf	0.201503759398496	2	2	quaternary ammonium group transport
GO:0051930	0.0160926482010082	Inf	0.201503759398496	2	2	regulation of sensory perception of pain
GO:0051931	0.0160926482010082	Inf	0.201503759398496	2	2	regulation of sensory perception
GO:1902603	0.0160926482010082	Inf	0.201503759398496	2	2	carnitine transmembrane transport
GO:0032119	0.0160926482010082	Inf	0.201503759398496	2	2	sequestering of zinc ion
GO:0006114	0.0160926482010082	Inf	0.201503759398496	2	2	glycerol biosynthetic process
GO:0006853	0.0160926482010082	Inf	0.201503759398496	2	2	carnitine shuttle
GO:0006882	0.0160926482010082	Inf	0.201503759398496	2	2	cellular zinc ion homeostasis
GO:0009169	0.0160926482010082	Inf	0.201503759398496	2	2	purine ribonucleoside monophosphate catabolic process
GO:0009158	0.0160926482010082	Inf	0.201503759398496	2	2	ribonucleoside monophosphate catabolic process
GO:0009128	0.0160926482010082	Inf	0.201503759398496	2	2	purine nucleoside monophosphate catabolic process
GO:0009256	0.0160926482010082	Inf	0.201503759398496	2	2	10-formyltetrahydrofolate metabolic process
GO:2000850	0.0160926482010082	Inf	0.201503759398496	2	2	negative regulation of glucocorticoid secretion
GO:2000846	0.0160926482010082	Inf	0.201503759398496	2	2	regulation of corticosteroid hormone secretion
GO:2000847	0.0160926482010082	Inf	0.201503759398496	2	2	negative regulation of corticosteroid hormone secretion
GO:2000849	0.0160926482010082	Inf	0.201503759398496	2	2	regulation of glucocorticoid secretion
GO:2000831	0.0160926482010082	Inf	0.201503759398496	2	2	regulation of steroid hormone secretion
GO:2000832	0.0160926482010082	Inf	0.201503759398496	2	2	negative regulation of steroid hormone secretion
GO:0048003	0.0160926482010082	Inf	0.201503759398496	2	2	antigen processing and presentation of lipid antigen via MHC class Ib
GO:0048007	0.0160926482010082	Inf	0.201503759398496	2	2	antigen processing and presentation, exogenous lipid antigen via MHC class Ib
GO:0001865	0.0160926482010082	Inf	0.201503759398496	2	2	NK T cell differentiation
GO:0035930	0.0160926482010082	Inf	0.201503759398496	2	2	corticosteroid hormone secretion
GO:0035933	0.0160926482010082	Inf	0.201503759398496	2	2	glucocorticoid secretion
GO:0001579	0.0160926482010082	Inf	0.201503759398496	2	2	medium-chain fatty acid transport
GO:0019413	0.0160926482010082	Inf	0.201503759398496	2	2	acetate biosynthetic process
GO:0019401	0.0160926482010082	Inf	0.201503759398496	2	2	alditol biosynthetic process
GO:0048499	0.0160926482010082	Inf	0.201503759398496	2	2	synaptic vesicle membrane organization
GO:0072488	0.0160926482010082	Inf	0.201503759398496	2	2	ammonium transmembrane transport
GO:0001991	0.0160926482010082	Inf	0.201503759398496	2	2	regulation of systemic arterial blood pressure by circulatory renin-angiotensin
GO:0019541	0.0160926482010082	Inf	0.201503759398496	2	2	propionate metabolic process
GO:0019542	0.0160926482010082	Inf	0.201503759398496	2	2	propionate biosynthetic process
GO:0046060	0.0160926482010082	Inf	0.201503759398496	2	2	dATP metabolic process
GO:0002002	0.0160926482010082	Inf	0.201503759398496	2	2	regulation of angiotensin levels in blood
GO:0002003	0.0160926482010082	Inf	0.201503759398496	2	2	angiotensin maturation
GO:0046327	0.0160926482010082	Inf	0.201503759398496	2	2	glycerol biosynthetic process from pyruvate
GO:0002475	0.0160926482010082	Inf	0.201503759398496	2	2	antigen processing and presentation via MHC class Ib
GO:0060177	0.0160926482010082	Inf	0.201503759398496	2	2	regulation of angiotensin metabolic process
GO:0060575	0.0160926482010082	Inf	0.201503759398496	2	2	intestinal epithelial cell differentiation
GO:0034368	0.0160926482010082	Inf	0.201503759398496	2	2	protein-lipid complex remodeling
GO:0034369	0.0160926482010082	Inf	0.201503759398496	2	2	plasma lipoprotein particle remodeling
GO:0008202	0.0181428434568617	2.1073793755913	7.9593984962406	15	79	steroid metabolic process
GO:0006879	0.018200680474482	3.84106137764674	2.01503759398496	6	20	cellular iron ion homeostasis
GO:0005975	0.018200680474482	1.39204811601806	49.2676691729323	65	489	carbohydrate metabolic process
GO:0046364	0.018200680474482	2.34339622641509	5.84360902255639	12	58	monosaccharide biosynthetic process
GO:1901565	0.019037841720208	1.65594621163392	18.8406015037594	29	187	organonitrogen compound catabolic process
GO:0015914	0.019037841720208	3.30333580429948	2.61954887218045	7	26	phospholipid transport
GO:0044259	0.019905496731261	4.47891283973758	1.51127819548872	5	15	multicellular organismal macromolecule metabolic process
GO:0044236	0.019905496731261	4.47891283973758	1.51127819548872	5	15	multicellular organismal metabolic process
GO:0010324	0.019905496731261	4.47891283973758	1.51127819548872	5	15	membrane invagination
GO:0035337	0.019905496731261	5.96878901373283	1.00751879699248	4	10	fatty-acyl-CoA metabolic process
GO:0006911	0.019905496731261	5.96878901373283	1.00751879699248	4	10	phagocytosis, engulfment
GO:0050805	0.019905496731261	5.96878901373283	1.00751879699248	4	10	negative regulation of synaptic transmission
GO:0046888	0.019905496731261	5.96878901373283	1.00751879699248	4	10	negative regulation of hormone secretion
GO:1901136	0.0201525956193933	2.29329586511441	5.94436090225564	12	59	carbohydrate derivative catabolic process
GO:0008643	0.0205553235770017	2.69181561618062	3.92932330827068	9	39	carbohydrate transport
GO:0030433	0.0223123531908537	3.58461538461538	2.11578947368421	6	21	ER-associated ubiquitin-dependent protein catabolic process
GO:0072523	0.0223123531908537	3.58461538461538	2.11578947368421	6	21	purine-containing compound catabolic process
GO:0051338	0.0224401940659304	1.54924650670297	24.0796992481203	35	239	regulation of transferase activity
GO:0030003	0.022872775832912	1.97073474470735	8.96691729323308	16	89	cellular cation homeostasis
GO:0001932	0.022872775832912	1.5260979860146	25.7924812030075	37	256	regulation of protein phosphorylation
GO:0006525	0.0232948518294347	2.60470973811186	4.03007518796993	9	40	arginine metabolic process
GO:0015980	0.0232948518294347	1.70241029031676	15.2135338345865	24	151	energy derivation by oxidation of organic compounds
GO:0046949	0.0232948518294347	8.94761459307764	0.604511278195489	3	6	fatty-acyl-CoA biosynthetic process
GO:0033198	0.0232948518294347	8.94761459307764	0.604511278195489	3	6	response to ATP
GO:0019634	0.0232948518294347	8.94761459307764	0.604511278195489	3	6	organic phosphonate metabolic process
GO:0046717	0.0232948518294347	8.94761459307764	0.604511278195489	3	6	acid secretion
GO:0046856	0.0232948518294347	8.94761459307764	0.604511278195489	3	6	phosphatidylinositol dephosphorylation
GO:0046839	0.0232948518294347	8.94761459307764	0.604511278195489	3	6	phospholipid dephosphorylation
GO:0046634	0.0232948518294347	8.94761459307764	0.604511278195489	3	6	regulation of alpha-beta T cell activation
GO:0046637	0.0232948518294347	8.94761459307764	0.604511278195489	3	6	regulation of alpha-beta T cell differentiation
GO:0006518	0.0245573248691581	2.1992298806315	6.14586466165414	12	61	peptide metabolic process
GO:0016358	0.0245573248691581	2.29653902636828	5.4406015037594	11	54	dendrite development
GO:0050808	0.0245573248691581	2.29653902636828	5.4406015037594	11	54	synapse organization
GO:0019432	0.024858719127293	4.07131294197836	1.61203007518797	5	16	triglyceride biosynthetic process
GO:0044712	0.0249271365786829	1.42570712833134	36.2706766917293	49	360	single-organism catabolic process
GO:0006531	0.0261437558630479	2.98810641627543	2.82105263157895	7	28	aspartate metabolic process
GO:0044706	0.0263373657604721	3.36022514071295	2.21654135338346	6	22	multi-multicellular organism process
GO:0043650	0.0263373657604721	3.36022514071295	2.21654135338346	6	22	dicarboxylic acid biosynthetic process
GO:0006873	0.0263373657604721	1.91777777777778	9.16842105263158	16	91	cellular ion homeostasis
GO:0046323	0.0265346601006743	5.11556982343499	1.10827067669173	4	11	glucose import
GO:0072507	0.0270191046384198	2.15501886792453	6.24661654135338	12	62	divalent inorganic cation homeostasis
GO:0000096	0.0270191046384198	2.36148280305283	4.83609022556391	10	48	sulfur amino acid metabolic process
GO:0065008	0.0275190645331471	1.26449004368422	87.6541353383459	106	870	regulation of biological quality
GO:1901615	0.0277517114203744	1.68363985832423	14.7097744360902	23	146	organic hydroxy compound metabolic process
GO:0033013	0.0283900841029801	2.65692007797271	3.52631578947368	8	35	tetrapyrrole metabolic process
GO:0007416	0.0283900841029801	2.65692007797271	3.52631578947368	8	35	synapse assembly
GO:0046903	0.0299947493070285	1.55437156661592	20.5533834586466	30	204	secretion
GO:0009078	0.030376036224816	2.85198463508323	2.9218045112782	7	29	pyruvate family amino acid metabolic process
GO:0006522	0.030376036224816	2.85198463508323	2.9218045112782	7	29	alanine metabolic process
GO:0034220	0.0303984136188381	1.41171379953002	35.0616541353383	47	348	ion transmembrane transport
GO:0015748	0.0327171841502561	2.56176154672395	3.62706766917293	8	36	organophosphate ester transport
GO:0006812	0.0327171841502561	1.344851876492	46.7488721804511	60	464	cation transport
GO:0034405	0.0327171841502561	6.71000935453695	0.705263157894737	3	7	response to fluid shear stress
GO:0051238	0.0327171841502561	6.71000935453695	0.705263157894737	3	7	sequestering of metal ion
GO:0015858	0.0327171841502561	6.71000935453695	0.705263157894737	3	7	nucleoside transport
GO:0035336	0.0327171841502561	6.71000935453695	0.705263157894737	3	7	long-chain fatty-acyl-CoA metabolic process
GO:0042312	0.0327171841502561	6.71000935453695	0.705263157894737	3	7	regulation of vasodilation
GO:0006207	0.0327171841502561	6.71000935453695	0.705263157894737	3	7	'de novo' pyrimidine nucleobase biosynthetic process
GO:0006695	0.0327171841502561	6.71000935453695	0.705263157894737	3	7	cholesterol biosynthetic process
GO:0019856	0.0327171841502561	6.71000935453695	0.705263157894737	3	7	pyrimidine nucleobase biosynthetic process
GO:0050435	0.0327171841502561	6.71000935453695	0.705263157894737	3	7	beta-amyloid metabolic process
GO:0009394	0.0327171841502561	4.47565543071161	1.20902255639098	4	12	2'-deoxyribonucleotide metabolic process
GO:0045580	0.0327171841502561	4.47565543071161	1.20902255639098	4	12	regulation of T cell differentiation
GO:0045621	0.0327171841502561	4.47565543071161	1.20902255639098	4	12	positive regulation of lymphocyte differentiation
GO:0048660	0.0327171841502561	4.47565543071161	1.20902255639098	4	12	regulation of smooth muscle cell proliferation
GO:0050880	0.0327171841502561	4.47565543071161	1.20902255639098	4	12	regulation of blood vessel size
GO:0000041	0.0327171841502561	1.9784734559306	7.25413533834586	13	72	transition metal ion transport
GO:0006213	0.0327171841502561	2.72769953051643	3.02255639097744	7	30	pyrimidine nucleoside metabolic process
GO:0055072	0.0327171841502561	2.72769953051643	3.02255639097744	7	30	iron ion homeostasis
GO:0045333	0.0327171841502561	1.77663396891877	10.3774436090226	17	103	cellular respiration
GO:0046777	0.0327171841502561	2.10020654942146	5.84360902255639	11	58	protein autophosphorylation
GO:0034755	0.0327171841502561	17.8822429906542	0.302255639097744	2	3	iron ion transmembrane transport
GO:0015739	0.0327171841502561	17.8822429906542	0.302255639097744	2	3	sialic acid transport
GO:0071318	0.0327171841502561	17.8822429906542	0.302255639097744	2	3	cellular response to ATP
GO:0032488	0.0327171841502561	17.8822429906542	0.302255639097744	2	3	Cdc42 protein signal transduction
GO:0071257	0.0327171841502561	17.8822429906542	0.302255639097744	2	3	cellular response to electrical stimulus
GO:0006172	0.0327171841502561	17.8822429906542	0.302255639097744	2	3	ADP biosynthetic process
GO:0042310	0.0327171841502561	17.8822429906542	0.302255639097744	2	3	vasoconstriction
GO:0006768	0.0327171841502561	17.8822429906542	0.302255639097744	2	3	biotin metabolic process
GO:0038027	0.0327171841502561	17.8822429906542	0.302255639097744	2	3	apolipoprotein A-I-mediated signaling pathway
GO:0055098	0.0327171841502561	17.8822429906542	0.302255639097744	2	3	response to low-density lipoprotein particle
GO:1903053	0.0327171841502561	17.8822429906542	0.302255639097744	2	3	regulation of extracellular matrix organization
GO:0009155	0.0327171841502561	17.8822429906542	0.302255639097744	2	3	purine deoxyribonucleotide catabolic process
GO:0009180	0.0327171841502561	17.8822429906542	0.302255639097744	2	3	purine ribonucleoside diphosphate biosynthetic process
GO:0009125	0.0327171841502561	17.8822429906542	0.302255639097744	2	3	nucleoside monophosphate catabolic process
GO:0009136	0.0327171841502561	17.8822429906542	0.302255639097744	2	3	purine nucleoside diphosphate biosynthetic process
GO:0009217	0.0327171841502561	17.8822429906542	0.302255639097744	2	3	purine deoxyribonucleoside triphosphate catabolic process
GO:0010635	0.0327171841502561	17.8822429906542	0.302255639097744	2	3	regulation of mitochondrial fusion
GO:0010636	0.0327171841502561	17.8822429906542	0.302255639097744	2	3	positive regulation of mitochondrial fusion
GO:0035646	0.0327171841502561	17.8822429906542	0.302255639097744	2	3	endosome to melanosome transport
GO:1903431	0.0327171841502561	17.8822429906542	0.302255639097744	2	3	positive regulation of cell maturation
GO:0019229	0.0327171841502561	17.8822429906542	0.302255639097744	2	3	regulation of vasoconstriction
GO:0033211	0.0327171841502561	17.8822429906542	0.302255639097744	2	3	adiponectin-activated signaling pathway
GO:0014042	0.0327171841502561	17.8822429906542	0.302255639097744	2	3	positive regulation of neuron maturation
GO:0014047	0.0327171841502561	17.8822429906542	0.302255639097744	2	3	glutamate secretion
GO:0097090	0.0327171841502561	17.8822429906542	0.302255639097744	2	3	presynaptic membrane organization
GO:0002092	0.0327171841502561	17.8822429906542	0.302255639097744	2	3	positive regulation of receptor internalization
GO:0007289	0.0327171841502561	17.8822429906542	0.302255639097744	2	3	spermatid nucleus differentiation
GO:0002043	0.0327171841502561	17.8822429906542	0.302255639097744	2	3	blood vessel endothelial cell proliferation involved in sprouting angiogenesis
GO:0043462	0.0327171841502561	17.8822429906542	0.302255639097744	2	3	regulation of ATPase activity
GO:0050701	0.0327171841502561	17.8822429906542	0.302255639097744	2	3	interleukin-1 secretion
GO:0050702	0.0327171841502561	17.8822429906542	0.302255639097744	2	3	interleukin-1 beta secretion
GO:0050850	0.0327171841502561	17.8822429906542	0.302255639097744	2	3	positive regulation of calcium-mediated signaling
GO:0050848	0.0327171841502561	17.8822429906542	0.302255639097744	2	3	regulation of calcium-mediated signaling
GO:0002467	0.0327171841502561	17.8822429906542	0.302255639097744	2	3	germinal center formation
GO:0046459	0.0327171841502561	17.8822429906542	0.302255639097744	2	3	short-chain fatty acid metabolic process
GO:0021895	0.0327171841502561	17.8822429906542	0.302255639097744	2	3	cerebral cortex neuron differentiation
GO:0060292	0.0327171841502561	17.8822429906542	0.302255639097744	2	3	long term synaptic depression
GO:0002824	0.0327171841502561	17.8822429906542	0.302255639097744	2	3	positive regulation of adaptive immune response based on somatic recombination of immune receptors built from immunoglobulin superfamily domains
GO:0070125	0.0327171841502561	17.8822429906542	0.302255639097744	2	3	mitochondrial translational elongation
GO:0046532	0.0327171841502561	17.8822429906542	0.302255639097744	2	3	regulation of photoreceptor cell differentiation
GO:0034367	0.0327171841502561	17.8822429906542	0.302255639097744	2	3	macromolecular complex remodeling
GO:0034380	0.0327171841502561	17.8822429906542	0.302255639097744	2	3	high-density lipoprotein particle assembly
GO:0015696	0.0327951247920992	3.44423617619494	1.81353383458647	5	18	ammonium transport
GO:0019915	0.0327951247920992	3.44423617619494	1.81353383458647	5	18	lipid storage
GO:0046460	0.0327951247920992	3.44423617619494	1.81353383458647	5	18	neutral lipid biosynthetic process
GO:0046463	0.0327951247920992	3.44423617619494	1.81353383458647	5	18	acylglycerol biosynthetic process
GO:0051048	0.0327951247920992	3.44423617619494	1.81353383458647	5	18	negative regulation of secretion
GO:0042445	0.0327951247920992	2.30606101330466	4.43308270676692	9	44	hormone metabolic process
GO:2001234	0.0327951247920992	2.30606101330466	4.43308270676692	9	44	negative regulation of apoptotic signaling pathway
GO:0050877	0.0349338795362888	1.62226385636222	14.5082706766917	22	144	neurological system process
GO:0015977	0.0354133713747272	2.61377151799687	3.12330827067669	7	31	carbon fixation
GO:0019643	0.0354133713747272	2.61377151799687	3.12330827067669	7	31	reductive tricarboxylic acid cycle
GO:0044724	0.0356033050820266	2.05623625510525	5.94436090225564	11	59	single-organism carbohydrate catabolic process
GO:0006094	0.0365182620934806	2.13568289839476	5.2390977443609	10	52	gluconeogenesis
GO:0008645	0.0382504711141773	2.82877456304927	2.5187969924812	6	25	hexose transport
GO:1901068	0.0382504711141773	2.82877456304927	2.5187969924812	6	25	guanosine-containing compound metabolic process
GO:0042493	0.0384605763937435	1.79621570482498	9.06766917293233	15	90	response to drug
GO:0006829	0.0384605763937435	3.9779442363712	1.30977443609023	4	13	zinc II ion transport
GO:0006547	0.0384605763937435	3.9779442363712	1.30977443609023	4	13	histidine metabolic process
GO:0052803	0.0384605763937435	3.9779442363712	1.30977443609023	4	13	imidazole-containing compound metabolic process
GO:0033057	0.0384605763937435	3.9779442363712	1.30977443609023	4	13	multicellular organismal reproductive behavior
GO:0098661	0.0396455945540767	3.19788458963717	1.91428571428571	5	19	inorganic anion transmembrane transport
GO:0006986	0.0403798316444539	2.50895774647887	3.22406015037594	7	32	response to unfolded protein
GO:0030217	0.0403798316444539	2.50895774647887	3.22406015037594	7	32	T cell differentiation
GO:0055082	0.0408802524953831	1.66746219605235	11.5864661654135	18	115	cellular chemical homeostasis
GO:0090278	0.0408802524953831	5.36744621141253	0.806015037593985	3	8	negative regulation of peptide hormone secretion
GO:0042311	0.0408802524953831	5.36744621141253	0.806015037593985	3	8	vasodilation
GO:0010823	0.0408802524953831	5.36744621141253	0.806015037593985	3	8	negative regulation of mitochondrion organization
GO:0009154	0.0408802524953831	5.36744621141253	0.806015037593985	3	8	purine ribonucleotide catabolic process
GO:0009261	0.0408802524953831	5.36744621141253	0.806015037593985	3	8	ribonucleotide catabolic process
GO:0009264	0.0408802524953831	5.36744621141253	0.806015037593985	3	8	deoxyribonucleotide catabolic process
GO:0009200	0.0408802524953831	5.36744621141253	0.806015037593985	3	8	deoxyribonucleoside triphosphate metabolic process
GO:0030279	0.0408802524953831	5.36744621141253	0.806015037593985	3	8	negative regulation of ossification
GO:0046085	0.0408802524953831	5.36744621141253	0.806015037593985	3	8	adenosine metabolic process
GO:0050806	0.0408802524953831	5.36744621141253	0.806015037593985	3	8	positive regulation of synaptic transmission
GO:0046386	0.0408802524953831	5.36744621141253	0.806015037593985	3	8	deoxyribose phosphate catabolic process
GO:0060179	0.0408802524953831	5.36744621141253	0.806015037593985	3	8	male mating behavior
GO:0002792	0.0408802524953831	5.36744621141253	0.806015037593985	3	8	negative regulation of peptide secretion
GO:0008049	0.0408802524953831	5.36744621141253	0.806015037593985	3	8	male courtship behavior
GO:0046676	0.0408802524953831	5.36744621141253	0.806015037593985	3	8	negative regulation of insulin secretion
GO:0006091	0.0408802524953831	1.46833013435701	21.5609022556391	30	214	generation of precursor metabolites and energy
GO:0016052	0.0414541637519299	1.97357210179076	6.14586466165414	11	61	carbohydrate catabolic process
GO:0003008	0.0424196136339235	1.41081081081081	26.8	36	266	system process
GO:0015749	0.0428245332869554	2.68705440900563	2.61954887218045	6	26	monosaccharide transport
GO:0019319	0.0429394878888041	2.0381783941106	5.4406015037594	10	54	hexose biosynthetic process
GO:0044723	0.0431972472047098	1.35968231970577	33.8526315789474	44	336	single-organism carbohydrate metabolic process
GO:0006821	0.0446021007287094	2.41220657276995	3.32481203007519	7	33	chloride transport
GO:0070661	0.0457051668725948	2.9843798812871	2.01503759398496	5	20	leukocyte proliferation
GO:0032943	0.0457051668725948	2.9843798812871	2.01503759398496	5	20	mononuclear cell proliferation
GO:0051174	0.0457051668725948	1.33814572593675	36.6736842105263	47	364	regulation of phosphorus metabolic process
GO:0019220	0.0457051668725948	1.33814572593675	36.6736842105263	47	364	regulation of phosphate metabolic process
GO:0019725	0.0459462931721693	1.4899708930594	18.4375939849624	26	183	cellular homeostasis
GO:0006071	0.0459462931721693	3.57977528089888	1.41052631578947	4	14	glycerol metabolic process
GO:0019400	0.0459462931721693	3.57977528089888	1.41052631578947	4	14	alditol metabolic process
GO:1901070	0.0459462931721693	3.57977528089888	1.41052631578947	4	14	guanosine-containing compound biosynthetic process
GO:0019692	0.0459462931721693	3.57977528089888	1.41052631578947	4	14	deoxyribose phosphate metabolic process
GO:0042325	0.0483589910732422	1.35910309807725	31.5353383458647	41	313	regulation of phosphorylation
GO:0032879	0.0483990985668289	1.30400386623662	43.1218045112782	54	428	regulation of localization
GO:0042221	0.0483990985668289	1.21892463953406	82.5157894736842	97	819	response to chemical
GO:0009161	0.0484124957028016	1.61692599620493	11.8887218045113	18	118	ribonucleoside monophosphate metabolic process
GO:0044708	0.0484124957028016	1.70454953714238	9.47067669172932	15	94	single-organism behavior
GO:0006641	0.0484124957028016	2.55883141248995	2.7203007518797	6	27	triglyceride metabolic process
GO:0007286	0.0484124957028016	2.55883141248995	2.7203007518797	6	27	spermatid development
GO:0050863	0.0484124957028016	2.55883141248995	2.7203007518797	6	27	regulation of T cell activation
GO:0032496	0.049527589727299	2.3226221526691	3.42556390977444	7	34	response to lipopolysaccharide

[truncated: 5 more sheets: ApoLux>WT_MF, ApoLux>WT_CC, LuxWt>Apo_BP, LuxWt>Apo_MF, LuxWt>Apo_CC]
