# Supplementary material for: Persistent Interactions with Bacterial Symbionts Direct Mature-Host Cell Morphology and Gene Expression in the Squid-Vibrio Symbiosis
Source: mSystems. 2018 Oct 2;3(5):e00165-18. doi: 10.1128/mSystems.00165-18 (PMC6172772; doi:10.1128/mSystems.00165-18)
Supplement: TABLE S3 [file sys005182266st3.xlsx]

## Sheet: Apo_specific_REVIGO
BIOLOGICAL PROCESS
term ID	description	frequency	log10 p-value	uniqueness	dispensability
GO:0007017	microtubule-based process	0.172 %	-6.6998	0.85	0.00
GO:0001539	cilium or flagellum-dependent cell motility	0.327 %	-6.6534	0.68	0.08
GO:0006260	DNA replication	1.998 %	-4.7364	0.64	0.03
GO:0006928	cellular component movement	0.492 %	-2.7739	0.85	0.09
GO:0051297	centrosome organization	0.008 %	-2.4655	0.68	0.06
GO:0000084	mitotic S phase	0.000 %	-2.3372	0.76	0.00
GO:0035188	hatching	0.000 %	-2.1141	0.88	0.03
GO:0042851	L-alanine metabolic process	0.027 %	-2.1141	0.82	0.10
GO:0051674	localization of cell	0.402 %	-2.0440	0.88	0.25
GO:0000076	DNA replication checkpoint	0.001 %	-2.0237	0.94	0.06
GO:0032507	maintenance of protein location in cell	0.016 %	-2.0237	0.82	0.20
GO:0071684	organism emergence from protective structure	0.000 %	-2.0237	0.88	0.39
GO:0006259	DNA metabolic process	6.339 %	-2.0014	0.74	0.38
MOLECULAR FUNCTION
term ID	description	frequency	log10 p-value	uniqueness	dispensability
GO:0005215	transporter activity	12.041 %	-7.3704	0.98	0.00
GO:0003824	catalytic activity	69.295 %	-5.9327	0.99	0.00
GO:1901505	carbohydrate derivative transporter activity	0.223 %	-5.2468	0.79	0.00
GO:0005337	nucleoside transmembrane transporter activity	0.114 %	-4.8868	0.75	0.29
GO:0019842	vitamin binding	0.555 %	-4.8688	0.95	0.00
GO:0016491	oxidoreductase activity	14.657 %	-4.6519	0.95	0.04
GO:0004035	alkaline phosphatase activity	0.009 %	-4.4359	0.92	0.00
GO:0016878	acid-thiol ligase activity	0.183 %	-4.2443	0.84	0.01
GO:0004312	fatty acid synthase activity	0.223 %	-4.1406	0.87	0.02
GO:0008705	methionine synthase activity	0.035 %	-3.8314	0.88	0.17
GO:0031419	cobalamin binding	0.117 %	-3.3867	0.95	0.20
GO:0015248	sterol transporter activity	0.001 %	-3.3867	0.80	0.21
GO:0016830	carbon-carbon lyase activity	1.580 %	-3.3744	0.91	0.02
GO:0016758	transferase activity, transferring hexosyl groups	0.600 %	-3.2643	0.89	0.21
GO:0008603	cAMP-dependent protein kinase regulator activity	0.015 %	-3.0162	0.96	0.00
GO:0016208	AMP binding	0.024 %	-3.0162	0.94	0.18
GO:0033218	amide binding	0.403 %	-2.7659	0.96	0.05
GO:0004420	hydroxymethylglutaryl-CoA reductase (NADPH) activity	0.019 %	-2.7209	0.95	0.02
GO:0008241	peptidyl-dipeptidase activity	0.002 %	-2.7209	0.94	0.12
GO:0004594	pantothenate kinase activity	0.049 %	-2.7209	0.91	0.17
GO:0030151	molybdenum ion binding	0.271 %	-2.6520	0.95	0.22
GO:0016757	transferase activity, transferring glycosyl groups	1.747 %	-2.5859	0.89	0.26
GO:0015301	anion:anion antiporter activity	0.021 %	-2.5859	0.74	0.33
GO:0016829	lyase activity	4.488 %	-2.5785	0.95	0.03
GO:0000287	magnesium ion binding	2.872 %	-2.5577	0.94	0.33
GO:0043492	ATPase activity, coupled to movement of substances	1.905 %	-2.4655	0.89	0.18
GO:0016744	transferase activity, transferring aldehyde or ketonic groups	0.262 %	-2.3054	0.90	0.21
GO:0031420	alkali metal ion binding	0.099 %	-2.3054	0.95	0.25
GO:0016406	carnitine O-acyltransferase activity	0.000 %	-2.3054	0.90	0.39
GO:0016874	ligase activity	3.868 %	-2.1706	0.95	0.04
GO:0016810	hydrolase activity, acting on carbon-nitrogen (but not peptide) bonds	1.970 %	-2.1540	0.92	0.30
GO:0036094	small molecule binding	21.712 %	-2.0508	0.96	0.10
GO:0031406	carboxylic acid binding	0.887 %	-2.0508	0.94	0.24
GO:0043177	organic acid binding	0.887 %	-2.0508	0.95	0.25
GO:0051185	coenzyme transporter activity	0.010 %	-2.0462	0.83	0.24
GO:0016790	thiolester hydrolase activity	0.115 %	-2.0462	0.92	0.36
GO:0030159	receptor signaling complex scaffold activity	0.000 %	-2.0237	0.95	0.03
GO:0046906	tetrapyrrole binding	1.906 %	-2.0237	0.96	0.06
GO:0004802	transketolase activity	0.053 %	-2.0237	0.91	0.17
GO:0033980	phosphonopyruvate decarboxylase activity	0.001 %	-2.0237	0.93	0.38
CELLULAR COMPONENT
term ID	description	frequency	log10 p-value	uniqueness	dispensability
GO:0015630	microtubule cytoskeleton	0.394 %	-7.3113	0.48	0.00
GO:0043228	non-membrane-bounded organelle	8.439 %	-6.6998	0.55	0.37
GO:0005929	cilium	0.069 %	-6.0301	0.58	0.23
GO:0042995	cell projection	1.485 %	-3.8314	0.91	0.03
GO:0042555	MCM complex	0.026 %	-2.8296	0.87	0.00
GO:0044424	intracellular part	43.664 %	-2.6455	0.82	0.13
GO:0043226	organelle	16.716 %	-2.4371	0.96	0.00
GO:0005622	intracellular	46.136 %	-2.2737	0.90	0.20
GO:0031974	membrane-enclosed lumen	0.517 %	-2.1977	0.95	0.00
GO:0033643	host cell part	2.251 %	-2.0237	0.71	0.00

## Sheet: WT_specific_REVIGO
BIOLOGICAL PROCESS
term ID	description	frequency	log10 p-value	uniqueness	dispensability
GO:0007186	G-protein coupled receptor signaling pathway	0.368 %	-11.0865	0.79	0.00
GO:0006022	aminoglycan metabolic process	1.095 %	-7.7478	0.83	0.00
GO:0006040	amino sugar metabolic process	0.387 %	-6.3057	0.90	0.38
GO:1901071	glucosamine-containing compound metabolic process	0.131 %	-5.6683	0.89	0.34
GO:0018149	peptide cross-linking	0.004 %	-4.7172	0.94	0.10
GO:0023052	signaling	3.838 %	-4.5208	0.98	0.00
GO:0006145	purine nucleobase catabolic process	0.028 %	-4.3142	0.75	0.21
GO:0007154	cell communication	4.358 %	-4.3139	0.88	0.12
GO:0042073	intraciliary transport	0.003 %	-4.3004	0.84	0.06
GO:0050896	response to stimulus	8.818 %	-3.8263	0.98	0.00
GO:0009074	aromatic amino acid family catabolic process	0.055 %	-3.6007	0.78	0.34
GO:0007155	cell adhesion	0.564 %	-3.5996	0.90	0.00
GO:0022610	biological adhesion	1.210 %	-3.5996	0.98	0.00
GO:1901135	carbohydrate derivative metabolic process	11.649 %	-3.2978	0.94	0.08
GO:0055114	oxidation-reduction process	15.044 %	-3.1791	0.88	0.09
GO:0036372	opsin transport	0.000 %	-2.8534	0.92	0.12
GO:0034418	urate biosynthetic process	0.000 %	-2.8534	0.85	0.21
GO:0050680	negative regulation of epithelial cell proliferation	0.008 %	-2.8392	0.89	0.23
GO:0072358	cardiovascular system development	0.062 %	-2.6507	0.73	0.04
GO:0046415	urate metabolic process	0.002 %	-2.5770	0.84	0.24
GO:0044699	single-organism process	53.975 %	-2.4131	0.99	0.00
GO:0006775	fat-soluble vitamin metabolic process	0.002 %	-2.3336	0.89	0.03
GO:0043113	receptor clustering	0.002 %	-2.3287	0.87	0.38
GO:1900673	olefin metabolic process	0.002 %	-2.2634	0.96	0.03
GO:0015671	oxygen transport	0.072 %	-2.2634	0.88	0.20
GO:0002118	aggressive behavior	0.001 %	-2.2634	0.91	0.26
GO:0006002	fructose 6-phosphate metabolic process	0.043 %	-2.2634	0.88	0.31
GO:0042359	vitamin D metabolic process	0.001 %	-2.2634	0.89	0.38
GO:0072522	purine-containing compound biosynthetic process	1.594 %	-2.1986	0.81	0.38
GO:0015804	neutral amino acid transport	0.114 %	-2.1810	0.86	0.27
GO:0019530	taurine metabolic process	0.001 %	-2.0104	0.90	0.16
GO:0015669	gas transport	0.072 %	-2.0104	0.88	0.25
MOLECULAR FUNCTION
term ID	description	frequency	log10 p-value	uniqueness	dispensability
GO:0004872	receptor activity	1.865 %	-12.6455	0.97	0.00
GO:0030414	peptidase inhibitor activity	0.087 %	-12.3924	0.85	0.00
GO:0060089	molecular transducer activity	2.044 %	-9.1916	0.97	0.00
GO:0005506	iron ion binding	2.467 %	-8.9246	0.94	0.00
GO:0020037	heme binding	1.765 %	-8.8880	0.95	0.07
GO:0046906	tetrapyrrole binding	1.906 %	-8.2132	0.95	0.12
GO:0004175	endopeptidase activity	1.827 %	-7.9975	0.81	0.00
GO:0005509	calcium ion binding	0.365 %	-5.9694	0.94	0.34
GO:0008061	chitin binding	0.019 %	-5.6185	0.96	0.04
GO:0003810	protein-glutamine gamma-glutamyltransferase activity	0.003 %	-5.5548	0.93	0.02
GO:0016705	oxidoreductase activity, acting on paired donors, with incorporation or reduction of molecular oxygen	0.772 %	-5.0307	0.88	0.03
GO:0008233	peptidase activity	3.609 %	-4.2267	0.89	0.33
GO:0016491	oxidoreductase activity	14.657 %	-3.9377	0.95	0.04
GO:0016702	oxidoreductase activity, acting on single donors with incorporation of molecular oxygen, incorporation of two atoms of oxygen	0.082 %	-3.9325	0.90	0.27
GO:0008483	transaminase activity	0.805 %	-3.6430	0.93	0.16
GO:0030246	carbohydrate binding	0.825 %	-3.6007	0.95	0.06
GO:0016701	oxidoreductase activity, acting on single donors with incorporation of molecular oxygen	0.162 %	-3.5996	0.89	0.29
GO:0016769	transferase activity, transferring nitrogenous groups	0.823 %	-3.3834	0.93	0.24
GO:0030234	enzyme regulator activity	0.437 %	-3.2278	0.97	0.00
GO:0004930	G-protein coupled receptor activity	0.262 %	-21.9389	0.86	0.00
GO:0016755	transferase activity, transferring amino-acyl groups	0.147 %	-2.9709	0.93	0.39
GO:0016725	oxidoreductase activity, acting on CH or CH2 groups	0.242 %	-2.8392	0.89	0.30
GO:0017171	serine hydrolase activity	1.044 %	-2.6507	0.90	0.28
GO:0043546	molybdopterin cofactor binding	0.014 %	-2.6381	0.95	0.08
GO:0003872	6-phosphofructokinase activity	0.048 %	-2.6381	0.94	0.19
GO:0004855	xanthine oxidase activity	0.005 %	-2.6381	0.87	0.22
GO:0004601	peroxidase activity	0.358 %	-2.6381	0.89	0.31
GO:0016684	oxidoreductase activity, acting on peroxide as acceptor	0.435 %	-2.5703	0.89	0.32
GO:0005544	calcium-dependent phospholipid binding	0.008 %	-2.4131	0.95	0.11
GO:0005215	transporter activity	12.041 %	-2.3845	0.97	0.00
GO:0005343	organic acid:sodium symporter activity	0.261 %	-2.3405	0.84	0.00
GO:0016209	antioxidant activity	0.679 %	-2.3177	0.97	0.00
GO:0005201	extracellular matrix structural constituent	0.008 %	-2.2477	0.97	0.00
GO:0005344	oxygen transporter activity	0.039 %	-2.2396	0.90	0.35
GO:0030170	pyridoxal phosphate binding	1.703 %	-2.0788	0.93	0.39
GO:0072341	modified amino acid binding	0.075 %	-2.0459	0.94	0.15
GO:0005158	insulin receptor binding	0.004 %	-2.0410	0.94	0.04
GO:0016782	transferase activity, transferring sulfur-containing groups	0.487 %	-2.0035	0.93	0.23
GO:0004356	glutamate-ammonia ligase activity	0.092 %	-2.0013	0.93	0.02
GO:0048037	cofactor binding	6.702 %	-2.0013	0.95	0.08
GO:0004152	dihydroorotate dehydrogenase activity	0.060 %	-2.0013	0.90	0.27
CELLULAR COMPONENT
term ID	description	frequency	log10 p-value	uniqueness	dispensability
GO:0016021	integral component of membrane	35.230 %	-11.0865	0.78	0.13
GO:0031012	extracellular matrix	0.156 %	-10.6462	0.90	0.00
GO:0016020	membrane	51.720 %	-8.4590	0.95	0.00
GO:0044425	membrane part	36.826 %	-8.4412	0.84	0.31
GO:0005576	extracellular region	4.572 %	-3.5082	0.90	0.00
GO:0005945	6-phosphofructokinase complex	0.000 %	-2.6507	0.80	0.00
GO:0005929	cilium	0.069 %	-2.5703	0.67	0.02
GO:0005578	proteinaceous extracellular matrix	0.109 %	-2.4666	0.84	0.00
GO:0045259	proton-transporting ATP synthase complex	0.882 %	-2.4642	0.63	0.27
GO:0016324	apical plasma membrane	0.024 %	-2.3044	0.83	0.02
GO:0005921	gap junction	0.016 %	-2.1515	0.90	0.00
GO:0045177	apical part of cell	0.035 %	-2.0013	0.88	0.02

## Sheet: ApoLux>WT-REVIGO
BIOLOGICAL PROCESS
term ID	description	frequency	log10 p-value	uniqueness	dispensability
GO:0006732	coenzyme metabolic process	2.742 %	-7.8817	0.82	0.00
GO:0044281	small molecule metabolic process	21.500 %	-7.8233	0.79	0.22
GO:0051186	cofactor metabolic process	3.606 %	-7.6566	0.91	0.08
GO:0006767	water-soluble vitamin metabolic process	1.320 %	-6.5304	0.72	0.01
GO:0042558	pteridine-containing compound metabolic process	0.479 %	-6.2742	0.80	0.06
GO:0006766	vitamin metabolic process	1.323 %	-6.1736	0.74	0.28
GO:0006820	anion transport	2.199 %	-6.0272	0.80	0.07
GO:1901564	organonitrogen compound metabolic process	19.565 %	-5.9097	0.83	0.18
GO:0055114	oxidation-reduction process	15.044 %	-5.7575	0.80	0.33
GO:0044710	single-organism metabolic process	39.463 %	-5.5619	0.86	0.23
GO:0032365	intracellular lipid transport	0.001 %	-5.5619	0.81	0.24
GO:0044711	single-organism biosynthetic process	12.458 %	-5.5320	0.75	0.31
GO:0006082	organic acid metabolic process	9.359 %	-5.3468	0.66	0.36
GO:0033865	nucleoside bisphosphate metabolic process	0.322 %	-5.3062	0.67	0.24
GO:0043648	dicarboxylic acid metabolic process	1.124 %	-5.3062	0.68	0.27
GO:0006629	lipid metabolic process	3.094 %	-5.2276	0.82	0.14
GO:0051179	localization	17.864 %	-5.1380	0.99	0.00
GO:0043603	cellular amide metabolic process	0.910 %	-5.1245	0.86	0.12
GO:0044272	sulfur compound biosynthetic process	1.342 %	-5.0660	0.80	0.07
GO:0072522	purine-containing compound biosynthetic process	1.594 %	-5.0660	0.68	0.28
GO:0048878	chemical homeostasis	0.264 %	-4.9847	0.87	0.00
GO:0009410	response to xenobiotic stimulus	0.069 %	-4.9512	0.97	0.00
GO:0008203	cholesterol metabolic process	0.007 %	-4.4303	0.80	0.17
GO:0006790	sulfur compound metabolic process	1.673 %	-4.3118	0.92	0.07
GO:0046148	pigment biosynthetic process	0.452 %	-3.9878	0.76	0.17
GO:0009112	nucleobase metabolic process	0.517 %	-3.9064	0.67	0.36
GO:0071827	plasma lipoprotein particle organization	0.002 %	-3.7192	0.89	0.04
GO:0042440	pigment metabolic process	0.490 %	-3.3856	0.86	0.12
GO:0097006	regulation of plasma lipoprotein particle levels	0.003 %	-3.3679	0.94	0.20
GO:0048662	negative regulation of smooth muscle cell proliferation	0.002 %	-3.0302	0.89	0.19
GO:1901137	carbohydrate derivative biosynthetic process	3.915 %	-2.9908	0.75	0.22
GO:0006793	phosphorus metabolic process	16.891 %	-2.9355	0.89	0.11
GO:0044699	single-organism process	53.975 %	-2.8857	1.00	0.00
GO:0043604	amide biosynthetic process	0.553 %	-2.8363	0.81	0.33
GO:0032923	organic phosphonate biosynthetic process	0.001 %	-2.7757	0.83	0.11
GO:0002685	regulation of leukocyte migration	0.006 %	-2.7757	0.78	0.21
GO:0015701	bicarbonate transport	0.001 %	-2.5907	0.85	0.34
GO:1901135	carbohydrate derivative metabolic process	11.649 %	-2.4658	0.91	0.07
GO:0009060	aerobic respiration	1.366 %	-2.4497	0.82	0.14
GO:0008053	mitochondrial fusion	0.002 %	-2.4112	0.90	0.28
GO:0045859	regulation of protein kinase activity	0.148 %	-2.3830	0.78	0.26
GO:0006101	citrate metabolic process	0.003 %	-2.3169	0.80	0.29
GO:0015976	carbon utilization	0.055 %	-2.2236	0.93	0.05
GO:0072524	pyridine-containing compound metabolic process	0.890 %	-2.1397	0.79	0.30
GO:0006730	one-carbon metabolic process	0.260 %	-2.1121	0.77	0.23
GO:0072350	tricarboxylic acid metabolic process	0.038 %	-2.1021	0.76	0.35
GO:0006081	cellular aldehyde metabolic process	0.465 %	-2.0470	0.85	0.12
GO:0009215	purine deoxyribonucleoside triphosphate metabolic process	0.007 %	-2.0470	0.75	0.27
GO:0009151	purine deoxyribonucleotide metabolic process	0.008 %	-2.0470	0.72	0.34
GO:0006420	arginyl-tRNA aminoacylation	0.062 %	-2.0470	0.72	0.37
GO:0051156	glucose 6-phosphate metabolic process	0.043 %	-2.0040	0.80	0.35
GO:0019682	glyceraldehyde-3-phosphate metabolic process	0.152 %	-2.0040	0.74	0.39
MOLECULAR FUNCTION
GO:0005215	transporter activity	12.041 %	-7.6307	0.98	0.00
GO:0003824	catalytic activity	69.295 %	-5.7575	0.99	0.00
GO:1901505	carbohydrate derivative transporter activity	0.223 %	-5.1380	0.79	0.00
GO:0005337	nucleoside transmembrane transporter activity	0.114 %	-4.8343	0.75	0.29
GO:0019842	vitamin binding	0.555 %	-4.8081	0.95	0.00
GO:0016491	oxidoreductase activity	14.657 %	-4.5912	0.95	0.04
GO:0004035	alkaline phosphatase activity	0.009 %	-4.4120	0.92	0.00
GO:0016878	acid-thiol ligase activity	0.183 %	-4.3118	0.84	0.01
GO:0004312	fatty acid synthase activity	0.223 %	-4.2172	0.87	0.02
GO:0008705	methionine synthase activity	0.035 %	-3.8793	0.88	0.17
GO:0031419	cobalamin binding	0.117 %	-3.4847	0.95	0.20
GO:0015248	sterol transporter activity	0.001 %	-3.4847	0.80	0.21
GO:0016830	carbon-carbon lyase activity	1.580 %	-3.4670	0.91	0.02
GO:0016758	transferase activity, transferring hexosyl groups	0.600 %	-3.3689	0.89	0.21
GO:0008603	cAMP-dependent protein kinase regulator activity	0.015 %	-3.1216	0.96	0.00
GO:0016208	AMP binding	0.024 %	-3.1216	0.94	0.18
GO:0033218	amide binding	0.403 %	-2.8923	0.96	0.05
GO:0004420	hydroxymethylglutaryl-CoA reductase (NADPH) activity	0.019 %	-2.8363	0.95	0.02
GO:0008241	peptidyl-dipeptidase activity	0.002 %	-2.8363	0.94	0.12
GO:0004594	pantothenate kinase activity	0.049 %	-2.8363	0.91	0.17
GO:0030151	molybdenum ion binding	0.271 %	-2.7757	0.95	0.22
GO:0016757	transferase activity, transferring glycosyl groups	1.747 %	-2.7013	0.89	0.26
GO:0015301	anion:anion antiporter activity	0.021 %	-2.7013	0.74	0.33
GO:0016829	lyase activity	4.488 %	-2.6901	0.95	0.03
GO:0000287	magnesium ion binding	2.872 %	-2.6675	0.94	0.33
GO:0043492	ATPase activity, coupled to movement of substances	1.905 %	-2.5423	0.89	0.18
GO:0016744	transferase activity, transferring aldehyde or ketonic groups	0.262 %	-2.3799	0.90	0.21
GO:0031420	alkali metal ion binding	0.099 %	-2.3799	0.95	0.25
GO:0016406	carnitine O-acyltransferase activity	0.000 %	-2.3799	0.90	0.39
GO:0016874	ligase activity	3.868 %	-2.2304	0.95	0.04
GO:0016810	hydrolase activity, acting on carbon-nitrogen (but not peptide) bonds	1.970 %	-2.2187	0.92	0.30
GO:0036094	small molecule binding	21.712 %	-2.1021	0.96	0.10
GO:0031406	carboxylic acid binding	0.887 %	-2.1008	0.94	0.24
GO:0043177	organic acid binding	0.887 %	-2.1008	0.95	0.25
GO:0016790	thiolester hydrolase activity	0.115 %	-2.0915	0.92	0.36
GO:0051185	coenzyme transporter activity	0.010 %	-2.0905	0.83	0.24
GO:0030159	receptor signaling complex scaffold activity	0.000 %	-2.0470	0.95	0.03
GO:0046906	tetrapyrrole binding	1.906 %	-2.0470	0.96	0.06
GO:0004802	transketolase activity	0.053 %	-2.0470	0.91	0.17
GO:0033980	phosphonopyruvate decarboxylase activity	0.001 %	-2.0470	0.93	0.38
CELLULAR COMPONENT
term ID	description	frequency	log10 p-value	uniqueness	dispensability
GO:0016020	membrane	51.720 %	-13.7321	0.97	0.00
GO:0016021	integral component of membrane	35.230 %	-7.8817	0.85	0.14
GO:0044425	membrane part	36.826 %	-7.6307	0.88	0.31
GO:0005835	fatty acid synthase complex	0.030 %	-5.1245	0.66	0.00
GO:0005739	mitochondrion	3.808 %	-5.0660	0.49	0.30
GO:0044444	cytoplasmic part	13.606 %	-4.9428	0.79	0.12
GO:0009343	biotin carboxylase complex	0.000 %	-3.4323	0.74	0.19
GO:0005952	cAMP-dependent protein kinase complex	0.029 %	-3.4323	0.73	0.28
GO:0005788	endoplasmic reticulum lumen	0.007 %	-3.1216	0.59	0.35
GO:0012505	endomembrane system	0.696 %	-2.6734	0.90	0.02
GO:0044306	neuron projection terminus	0.006 %	-2.5411	0.91	0.02
GO:0009897	external side of plasma membrane	0.032 %	-2.4609	0.88	0.02
GO:0009986	cell surface	0.186 %	-2.3495	0.91	0.03
GO:0030061	mitochondrial crista	0.000 %	-2.3453	0.61	0.17
GO:0019867	outer membrane	2.283 %	-2.1544	0.89	0.05
GO:1990111	spermatoproteasome complex	0.001 %	-2.0200	0.82	0.23

## Sheet: LuxWT>Apo-REVIGO
BIOLOGICAL PROCESS
term ID	description	frequency	log10 p-value	uniqueness	dispensability
GO:0055114	oxidation-reduction process	15.044 %	-2.9687	0.84	0.09
GO:0042403	thyroid hormone metabolic process	0.001 %	-2.9687	0.65	0.00
GO:0060333	interferon-gamma-mediated signaling pathway	0.001 %	-2.8099	0.59	0.14
GO:0006437	tyrosyl-tRNA aminoacylation	0.045 %	-2.8099	0.68	0.27
GO:0006570	tyrosine metabolic process	0.045 %	-2.0917	0.62	0.33
GO:0019255	glucose 1-phosphate metabolic process	0.000 %	-2.0036	0.92	0.02
GO:0007527	adult somatic muscle development	0.000 %	-2.0036	0.86	0.02
GO:0050665	hydrogen peroxide biosynthetic process	0.002 %	-2.0036	0.90	0.03
GO:0036060	slit diaphragm assembly	0.000 %	-2.0036	0.89	0.04
GO:0005975	carbohydrate metabolic process	5.984 %	-2.0036	0.91	0.04
GO:0046398	UDP-glucuronate metabolic process	0.000 %	-2.0036	0.76	0.18
GO:0050966	detection of mechanical stimulus involved in sensory perception of pain	0.000 %	-2.0036	0.69	0.19
GO:0035499	carnosine biosynthetic process	0.000 %	-2.0036	0.72	0.20
GO:0019585	glucuronate metabolic process	0.027 %	-2.0036	0.70	0.27
GO:1902221	erythrose 4-phosphate/phosphoenolpyruvate family amino acid metabolic process	0.060 %	-2.0036	0.67	0.40
MOLECULAR FUNCTION
term ID	description	frequency	log10 p-value	uniqueness	dispensability
GO:0005507	copper ion binding	0.371 %	-5.2067	0.87	0.00
GO:0004553	hydrolase activity, hydrolyzing O-glycosyl compounds	1.160 %	-3.6314	0.83	0.28
GO:0016798	hydrolase activity, acting on glycosyl bonds	1.609 %	-3.3393	0.87	0.00
GO:0003950	NAD+ ADP-ribosyltransferase activity	0.011 %	-2.9687	0.86	0.02
GO:0042379	chemokine receptor binding	0.007 %	-2.9687	0.70	0.03
GO:0060089	molecular transducer activity	2.044 %	-2.8803	0.92	0.00
GO:0016715	oxidoreductase activity, acting on paired donors, with incorporation or reduction of molecular oxygen, reduced ascorbate as one donor, and incorporation of one atom of oxygen	0.003 %	-2.8803	0.88	0.02
GO:0016491	oxidoreductase activity	14.657 %	-2.8803	0.91	0.04
GO:0004831	tyrosine-tRNA ligase activity	0.049 %	-2.7461	0.90	0.02
GO:0004872	receptor activity	1.865 %	-2.5947	0.92	0.00
GO:0016841	ammonia-lyase activity	0.227 %	-2.3204	0.86	0.02
GO:0004601	peroxidase activity	0.358 %	-2.3204	0.86	0.20
GO:0016684	oxidoreductase activity, acting on peroxide as acceptor	0.435 %	-2.3038	0.86	0.30
GO:0016209	antioxidant activity	0.679 %	-2.0815	0.92	0.00
GO:0000049	tRNA binding	0.739 %	-2.0542	0.98	0.05
GO:0004866	endopeptidase inhibitor activity	0.084 %	-2.0036	0.84	0.00
GO:0008199	ferric iron binding	0.133 %	-2.0036	0.87	0.40
CELLULAR COMPONENT
term ID	description	frequency	log10 p-value	uniqueness	dispensability
GO:0005576	extracellular region	4.572 %	-2.8518	0.27	0.00
GO:0043203	axon hillock	0.001 %	-2.0036	0.24	0.00
GO:0005859	muscle myosin complex	0.001 %	-2.0036	0.24	0.01
