# Supplementary material for: Persistent Interactions with Bacterial Symbionts Direct Mature-Host Cell Morphology and Gene Expression in the Squid-Vibrio Symbiosis
Source: mSystems. 2018 Oct 2;3(5):e00165-18. doi: 10.1128/mSystems.00165-18 (PMC6172772; doi:10.1128/mSystems.00165-18)
Supplement: TABLE S4 [file sys005182266st4.xlsx]

## Sheet: Apo_spe_over
KEGGID	fdr_adjusted P-value	OddsRatio	ExpCount	Count	Size	Term
PF08393	2.2562499022806e-10	9.4120835536753	2.63977630648583	19	81	Dynein heavy chain, N-terminal region 2
PF07728	2.2562499022806e-10	9.4120835536753	2.63977630648583	19	81	AAA domain (dynein-related subfamily)
PF12780	2.2562499022806e-10	9.4120835536753	2.63977630648583	19	81	P-loop containing dynein motor region D4
PF12774	2.2562499022806e-10	9.4120835536753	2.63977630648583	19	81	Hydrolytic ATP binding site of dynein motor region D1
PF12775	2.2562499022806e-10	9.4120835536753	2.63977630648583	19	81	P-loop containing dynein motor region D3
PF12777	2.2562499022806e-10	9.4120835536753	2.63977630648583	19	81	Microtubule-binding stalk of dynein motor
PF12781	2.44218132982574e-10	9.26206739526412	2.6723661374301	19	82	ATP-binding dynein motor region D5
PF03028	2.68873928610615e-10	9.11673924180328	2.70495596837437	19	83	Dynein heavy chain and region D6 of dynein motor
PF14726	1.79667691322563e-05	Inf	0.130359323777078	4	4	Rotatin, an armadillo repeat protein, centriole functioning
PF12738	0.000102234156669009	18.0119760479042	0.521437295108311	6	16	twin BRCT domain
PF05729	0.000745214329778371	16.645639663568	0.456257633219772	5	14	NACHT domain
PF06565	0.00149815213379737	89.5773809523809	0.130359323777078	3	4	Repeat of unknown function (DUF1126)
PF10162	0.00149815213379737	89.5773809523809	0.130359323777078	3	4	G8 domain
PF00533	0.00284251924664761	6.37084848484848	1.30359323777078	7	40	BRCA1 C Terminus (BRCT) domain
PF05918	0.00734990324558338	Inf	0.0651796618885389	2	2	Apoptosis inhibitory protein 5 (API5)
PF04824	0.00734990324558338	Inf	0.0651796618885389	2	2	Conserved region of Rad21 / Rec8 like protein
PF04825	0.00734990324558338	Inf	0.0651796618885389	2	2	N terminus of Rad21 / Rec8 like protein
PF12297	0.00734990324558338	Inf	0.0651796618885389	2	2	Ellis van Creveld protein 2 like protein
PF06423	0.00734990324558338	Inf	0.0651796618885389	2	2	GWT1
PF11573	0.00734990324558338	Inf	0.0651796618885389	2	2	Mediator complex subunit 23
PF13271	0.00734990324558338	22.389880952381	0.228128816609886	3	7	Domain of unknown function (DUF4062)
PF02213	0.00734990324558338	7.48505976095618	0.814745773606737	5	25	GYF domain
PF00385	0.014553227890427	4.85936235636834	1.40136273060359	6	43	Chromo (CHRromatin Organisation MOdifier) domain
PF15539	0.014553227890427	59.6	0.0977694928328084	2	3	CAF1 complex subunit p150, region binding to CAF1-p60 at C-term
PF12037	0.014553227890427	59.6	0.0977694928328084	2	3	Domain of unknown function (DUF3523)
PF12214	0.014553227890427	59.6	0.0977694928328084	2	3	Cell cycle regulated microtubule associated protein
PF02724	0.014553227890427	59.6	0.0977694928328084	2	3	CDC45-like protein
PF12253	0.014553227890427	59.6	0.0977694928328084	2	3	Chromatin assembly factor 1 subunit A
PF13695	0.014553227890427	59.6	0.0977694928328084	2	3	Zinc-binding domain
PF12612	0.014553227890427	59.6	0.0977694928328084	2	3	Tubulin folding cofactor D C terminal
PF06752	0.014553227890427	59.6	0.0977694928328084	2	3	Enhancer of Polycomb C-terminus
PF08385	0.0145919531201292	4.60955013050821	1.46654239249213	6	45	Dynein heavy chain, N-terminal region 1
PF14580	0.0156618673181439	7.47216699801193	0.651796618885389	4	20	Leucine-rich repeat
PF02194	0.0238601122018138	9.94775132275132	0.391077971331234	3	12	PXA domain
PF02366	0.0238601122018138	29.7980198019802	0.130359323777078	2	4	Dolichyl-phosphate-mannose-protein mannosyltransferase
PF14988	0.0238601122018138	29.7980198019802	0.130359323777078	2	4	Domain of unknown function (DUF4515)
PF04104	0.0238601122018138	29.7980198019802	0.130359323777078	2	4	Eukaryotic and archaeal DNA primase, large subunit
PF01363	0.0259562551069406	2.52568640728885	4.62775599408626	11	142	FYVE zinc finger
PF14551	0.0342786002189207	8.13798701298701	0.456257633219772	3	14	MCM N-terminal domain
PF00493	0.0342786002189207	8.13798701298701	0.456257633219772	3	14	MCM2/3/5 family
PF15546	0.0342786002189207	19.8640264026403	0.162949154721347	2	5	Domain of unknown function (DUF4653)
PF02996	0.0342786002189207	19.8640264026403	0.162949154721347	2	5	Prefoldin subunit
PF00176	0.0349541092241522	2.59719647822057	3.68265089670245	9	113	SNF2 family N-terminal domain
PF07533	0.0349541092241522	3.93478716712099	1.40136273060359	5	43	BRK domain
PF01230	0.0349541092241522	14.8970297029703	0.195538985665617	2	6	HIT domain
PF00063	0.0349541092241522	2.34563631790744	4.49739667030919	10	138	Myosin head (motor domain)
PF11467	0.0349541092241522	6.39285714285714	0.554027126052581	3	17	Lens epithelium-derived growth factor (LEDGF)
PF00615	0.0349541092241522	6.39285714285714	0.554027126052581	3	17	Regulator of G protein signaling domain
PF08016	0.0349541092241522	11.9168316831683	0.228128816609886	2	7	Polycystin cation channel
PF03378	0.0349541092241522	11.9168316831683	0.228128816609886	2	7	CAS/CSE protein, C-terminus
PF08506	0.0349541092241522	11.9168316831683	0.228128816609886	2	7	Cse1
PF03941	0.0349541092241522	11.9168316831683	0.228128816609886	2	7	Inner centromere protein, ARK binding region
PF03133	0.0349541092241522	11.9168316831683	0.228128816609886	2	7	Tubulin-tyrosine ligase family
PF00271	0.0349541092241522	1.88135162601626	8.31040689078871	15	255	Helicase conserved C-terminal domain
PF00027	0.0349541092241522	4.11901007746624	1.07546442116089	4	33	Cyclic nucleotide-binding domain
PF00400	0.0349541092241522	1.74450121318525	10.7220543806647	18	329	WD domain, G-beta repeat
PF00009	0.0349541092241522	3.98144466534129	1.10805425210516	4	34	Elongation factor Tu GTP binding domain
PF03144	0.0349541092241522	3.98144466534129	1.10805425210516	4	34	Elongation factor Tu domain 2
PF08063	0.0349541092241522	9.93003300330033	0.260718647554156	2	8	PADR1 (NUC008) domain
PF03638	0.0349541092241522	9.93003300330033	0.260718647554156	2	8	Tesmin/TSO1-like CXC domain, cysteine-rich domain
PF00110	0.0349541092241522	9.93003300330033	0.260718647554156	2	8	wnt family
PF12619	0.0349541092241522	9.93003300330033	0.260718647554156	2	8	Mini-chromosome maintenance protein 2
PF05406	0.0349541092241522	9.93003300330033	0.260718647554156	2	8	WGR domain
PF03154	0.0349541092241522	Inf	0.0325898309442695	1	1	Atrophin-1 family
PF15450	0.0349541092241522	Inf	0.0325898309442695	1	1	Domain of unknown function (DUF4631)
PF09637	0.0349541092241522	Inf	0.0325898309442695	1	1	Med18 protein
PF08286	0.0349541092241522	Inf	0.0325898309442695	1	1	Spc24 subunit of Ndc80
PF04855	0.0349541092241522	Inf	0.0325898309442695	1	1	SNF5 / SMARCB1 / INI1
PF07047	0.0349541092241522	Inf	0.0325898309442695	1	1	Optic atrophy 3 protein (OPA3)
PF07034	0.0349541092241522	Inf	0.0325898309442695	1	1	Origin recognition complex (ORC) subunit 3 N-terminus
PF09739	0.0349541092241522	Inf	0.0325898309442695	1	1	Mini-chromosome maintenance replisome factor
PF08418	0.0349541092241522	Inf	0.0325898309442695	1	1	DNA polymerase alpha subunit B N-terminal
PF03669	0.0349541092241522	Inf	0.0325898309442695	1	1	Uncharacterised protein family (UPF0139)
PF09768	0.0349541092241522	Inf	0.0325898309442695	1	1	Peptidase M76 family
PF09752	0.0349541092241522	Inf	0.0325898309442695	1	1	Uncharacterized conserved protein (DUF2048)
PF14646	0.0349541092241522	Inf	0.0325898309442695	1	1	MYCBP-associated protein family
PF14649	0.0349541092241522	Inf	0.0325898309442695	1	1	Spatacsin C-terminus
PF07221	0.0349541092241522	Inf	0.0325898309442695	1	1	N-acylglucosamine 2-epimerase (GlcNAc 2-epimerase)
PF14722	0.0349541092241522	Inf	0.0325898309442695	1	1	Ki-ras-induced actin-interacting protein-IP3R-interacting domain
PF14713	0.0349541092241522	Inf	0.0325898309442695	1	1	Domain of unknown function (DUF4464)
PF13378	0.0349541092241522	Inf	0.0325898309442695	1	1	Enolase C-terminal domain-like
PF01167	0.0349541092241522	Inf	0.0325898309442695	1	1	Tub family
PF01168	0.0349541092241522	Inf	0.0325898309442695	1	1	Alanine racemase, N-terminal domain
PF08573	0.0349541092241522	Inf	0.0325898309442695	1	1	DNA repair protein endonuclease SAE2/CtIP C-terminus
PF01188	0.0349541092241522	Inf	0.0325898309442695	1	1	Mandelate racemase / muconate lactonizing enzyme, C-terminal domain
PF01175	0.0349541092241522	Inf	0.0325898309442695	1	1	Urocanase
PF08640	0.0349541092241522	Inf	0.0325898309442695	1	1	U3 small nucleolar RNA-associated protein 6
PF08645	0.0349541092241522	Inf	0.0325898309442695	1	1	Polynucleotide kinase 3 phosphatase
PF14784	0.0349541092241522	Inf	0.0325898309442695	1	1	C-terminal domain of the ECSIT protein
PF14828	0.0349541092241522	Inf	0.0325898309442695	1	1	Amnionless
PF01208	0.0349541092241522	Inf	0.0325898309442695	1	1	Uroporphyrinogen decarboxylase (URO-D)
PF01286	0.0349541092241522	Inf	0.0325898309442695	1	1	XPA protein N-terminal
PF14912	0.0349541092241522	Inf	0.0325898309442695	1	1	Testicular haploid expressed repeat
PF14943	0.0349541092241522	Inf	0.0325898309442695	1	1	Mitochondrial ribosome subunit S26
PF02676	0.0349541092241522	Inf	0.0325898309442695	1	1	Methyltransferase TYW3
PF13615	0.0349541092241522	Inf	0.0325898309442695	1	1	Putative alanine racemase
PF02746	0.0349541092241522	Inf	0.0325898309442695	1	1	Mandelate racemase / muconate lactonizing enzyme, N-terminal domain
PF12330	0.0349541092241522	Inf	0.0325898309442695	1	1	Domain of unknown function (DUF3635)
PF06239	0.0349541092241522	Inf	0.0325898309442695	1	1	Evolutionarily conserved signalling intermediate in Toll pathway
PF00265	0.0349541092241522	Inf	0.0325898309442695	1	1	Thymidine kinase
PF07749	0.0349541092241522	Inf	0.0325898309442695	1	1	Endoplasmic reticulum protein ERp29, C-terminal domain
PF11315	0.0349541092241522	Inf	0.0325898309442695	1	1	Mediator complex subunit 30
PF06524	0.0349541092241522	Inf	0.0325898309442695	1	1	NOA36 protein
PF01795	0.0349541092241522	Inf	0.0325898309442695	1	1	MraW methylase family
PF05181	0.0349541092241522	Inf	0.0325898309442695	1	1	XPA protein C-terminus
PF12719	0.0349541092241522	Inf	0.0325898309442695	1	1	Nuclear condensing complex subunits, C-term domain
PF07912	0.0349541092241522	Inf	0.0325898309442695	1	1	ERp29, N-terminal domain
PF07942	0.0349541092241522	Inf	0.0325898309442695	1	1	N2227-like protein
PF07933	0.0349541092241522	Inf	0.0325898309442695	1	1	Protein of unknown function (DUF1681)
PF07934	0.0349541092241522	Inf	0.0325898309442695	1	1	8-oxoguanine DNA glycosylase, N-terminal domain
PF07962	0.0349541092241522	Inf	0.0325898309442695	1	1	Replication Fork Protection Component Swi3
PF01923	0.0349541092241522	Inf	0.0325898309442695	1	1	Cobalamin adenosyltransferase
PF06662	0.0349541092241522	Inf	0.0325898309442695	1	1	D-glucuronyl C5-epimerase C-terminus
PF10230	0.0349541092241522	Inf	0.0325898309442695	1	1	Uncharacterised conserved protein (DUF2305)
PF04063	0.0349541092241522	Inf	0.0325898309442695	1	1	Domain of unknown function (DUF383)
PF04064	0.0349541092241522	Inf	0.0325898309442695	1	1	Domain of unknown function (DUF384)
PF10208	0.0349541092241522	Inf	0.0325898309442695	1	1	Degradation arginine-rich protein for mis-folding
PF04121	0.0349541092241522	Inf	0.0325898309442695	1	1	Nuclear pore protein 84 / 107
PF04127	0.0349541092241522	Inf	0.0325898309442695	1	1	DNA / pantothenate metabolism flavoprotein
PF15031	0.0349541092241522	Inf	0.0325898309442695	1	1	Domain of unknown function (DUF4528)
PF06870	0.0349541092241522	Inf	0.0325898309442695	1	1	A49-like RNA polymerase I associated factor
PF11705	0.0349541092241522	Inf	0.0325898309442695	1	1	DNA-directed RNA polymerase III subunit Rpc31
PF06905	0.0349541092241522	Inf	0.0325898309442695	1	1	Fas apoptotic inhibitory molecule (FAIM1)
PF00889	0.0349541092241522	Inf	0.0325898309442695	1	1	Elongation factor TS
PF10495	0.0349541092241522	Inf	0.0325898309442695	1	1	Pericentrin-AKAP-450 domain of centrosomal targeting protein
PF06966	0.0349541092241522	Inf	0.0325898309442695	1	1	Protein of unknown function (DUF1295)
PF05681	0.0349541092241522	Inf	0.0325898309442695	1	1	Fumarate hydratase (Fumerase)
PF05683	0.0349541092241522	Inf	0.0325898309442695	1	1	Fumarase C-terminus
PF05719	0.0349541092241522	Inf	0.0325898309442695	1	1	Golgi phosphoprotein 3 (GPP34)
PF15251	0.0349541092241522	Inf	0.0325898309442695	1	1	Domain of unknown function (DUF4588)
PF15359	0.0349541092241522	Inf	0.0325898309442695	1	1	Carnitine deficiency-associated protein 3
PF14578	0.0349541092241522	8.51089108910891	0.293308478498425	2	9	Elongation factor Tu domain 4
PF02798	0.0349541092241522	8.51089108910891	0.293308478498425	2	9	Glutathione S-transferase, N-terminal domain
PF06469	0.0349541092241522	8.51089108910891	0.293308478498425	2	9	Domain of Unknown Function (DUF1088)
PF10324	0.0349541092241522	8.51089108910891	0.293308478498425	2	9	Serpentine type 7TM GPCR chemoreceptor Srw
PF10350	0.0349541092241522	8.51089108910891	0.293308478498425	2	9	Putative death-receptor fusion protein (DUF2428)
PF12799	0.0353739883502621	2.63860514265586	2.41164748987594	6	74	Leucine Rich repeats (2 copies)
PF08519	0.0415433414042633	7.44653465346535	0.325898309442695	2	10	Replication factor RFC1 C terminal domain
PF02877	0.0415433414042633	7.44653465346535	0.325898309442695	2	10	Poly(ADP-ribose) polymerase, regulatory domain
PF11987	0.0415433414042633	7.44653465346535	0.325898309442695	2	10	Translation-initiation factor 2
PF00855	0.043990336116311	2.7659731444592	1.9228000257119	5	59	PWWP domain
PF01576	0.0471725416989671	2.42369315423208	2.60718647554156	6	80	Myosin tail
PF03456	0.0479866963961083	6.61870187018702	0.358488140386964	2	11	uDENN domain
PF01237	0.0479866963961083	6.61870187018702	0.358488140386964	2	11	Oxysterol-binding protein
PF00684	0.0479866963961083	6.61870187018702	0.358488140386964	2	11	DnaJ central domain

## Sheet: ApoLux>WT
KEGGID	fdr_adjusted P-value	OddsRatio	ExpCount	Count	Size	Term
PF00005	6.91303785623322e-07	4.42937754824681	8.72507552870091	29	94	ABC transporter
PF00144	1.04542176956119e-06	32.7986982798698	1.20665938162885	10	13	Beta-lactamase
PF12698	4.62584530131828e-06	9.20149184149184	2.69177862055666	14	29	ABC-2 family transporter protein
PF00107	1.03048643244096e-05	10.7430167597765	2.13485890595873	12	23	Zinc-binding dehydrogenase
PF07690	1.96916046567799e-05	3.17009214875129	11.8809539114225	31	128	Major Facilitator Superfamily
PF02310	0.000780989246973005	49.0340514246004	0.55691971459793	5	6	B12 binding domain
PF02574	0.000780989246973005	49.0340514246004	0.55691971459793	5	6	Homocysteine S-methyltransferase
PF02607	0.000780989246973005	49.0340514246004	0.55691971459793	5	6	B12 binding domain
PF02965	0.000780989246973005	49.0340514246004	0.55691971459793	5	6	Vitamin B12 dependent methionine synthase, activation domain
PF00809	0.000780989246973005	49.0340514246004	0.55691971459793	5	6	Pterin binding enzyme
PF01433	0.00104876305130309	8.7304240173321	1.5779391913608	8	17	Peptidase family M1
PF01593	0.00104876305130309	8.7304240173321	1.5779391913608	8	17	Flavin containing amine oxidoreductase
PF02535	0.00164365834477109	9.81628392484342	1.29947933406184	7	14	ZIP Zinc transporter
PF11838	0.00164365834477109	9.81628392484342	1.29947933406184	7	14	ERAP1-like C-terminal domain
PF01733	0.00168212348963537	24.5152883947186	0.649739667030919	5	7	Nucleoside transporter
PF01663	0.00248072203207851	8.58863952679193	1.39229928649483	7	15	Type I phosphodiesterase / nucleotide pyrophosphatase
PF00350	0.00285940216056527	4.91387726638773	2.78459857298965	10	30	Dynamin family
PF13193	0.00285940216056527	3.76180786780121	4.36253776435045	13	47	AMP-binding enzyme C-terminal domain
PF02785	0.00293853813158041	16.3423673847579	0.742559619463907	5	8	Biotin carboxylase C-terminal domain
PF07565	0.00293853813158041	16.3423673847579	0.742559619463907	5	8	Band 3 cytoplasmic domain
PF00755	0.00293853813158041	16.3423673847579	0.742559619463907	5	8	Choline/Carnitine o-acyltransferase
PF08240	0.00293853813158041	7.6338049949741	1.48511923892781	7	16	Alcohol dehydrogenase GroES-like domain
PF02197	0.00293853813158041	39.2	0.464099762164942	4	5	Regulatory subunit of type II PKA R-subunit
PF00245	0.00293853813158041	39.2	0.464099762164942	4	5	Alkaline phosphatase
PF00027	0.00456740688982438	4.27202716633315	3.06305843028862	10	33	Cyclic nucleotide-binding domain
PF03485	0.00456740688982438	Inf	0.278459857298965	3	3	Arginyl tRNA synthetase N terminal domain
PF08326	0.00456740688982438	Inf	0.278459857298965	3	3	Acetyl-CoA carboxylase, central region
PF03630	0.00456740688982438	Inf	0.278459857298965	3	3	Fumble
PF12203	0.00456740688982438	Inf	0.278459857298965	3	3	Glutamine rich N terminal domain of histone deacetylase 4
PF01401	0.00456740688982438	Inf	0.278459857298965	3	3	Angiotensin-converting enzyme
PF01937	0.00456740688982438	Inf	0.278459857298965	3	3	Protein of unknown function DUF89
PF10222	0.00456740688982438	Inf	0.278459857298965	3	3	Uncharacterized conserved protein (DUF2152)
PF12867	0.00456740688982438	Inf	0.278459857298965	3	3	DinB superfamily
PF00750	0.00456740688982438	Inf	0.278459857298965	3	3	tRNA synthetases class I (R)
PF00958	0.00456740688982438	Inf	0.278459857298965	3	3	GMP synthase C terminal domain
PF11919	0.00456740688982438	Inf	0.278459857298965	3	3	Domain of unknown function (DUF3437)
PF01039	0.00484059519457575	19.5986111111111	0.55691971459793	4	6	Carboxyl transferase domain
PF02769	0.00484059519457575	19.5986111111111	0.55691971459793	4	6	AIR synthase related protein, C-terminal domain
PF00156	0.00484059519457575	19.5986111111111	0.55691971459793	4	6	Phosphoribosyl transferase domain
PF00586	0.00484059519457575	19.5986111111111	0.55691971459793	4	6	AIR synthase related protein, N-terminal domain
PF02786	0.00484059519457575	7.35657162726008	1.29947933406184	6	14	Carbamoyl-phosphate synthase L chain, ATP binding domain
PF00289	0.00484059519457575	7.35657162726008	1.29947933406184	6	14	Carbamoyl-phosphate synthase L chain, N-terminal domain
PF14765	0.00496728873025825	9.80403057678944	0.928199524329884	5	10	Polyketide synthase dehydratase
PF08659	0.00496728873025825	9.80403057678944	0.928199524329884	5	10	KR domain
PF00109	0.00496728873025825	9.80403057678944	0.928199524329884	5	10	Beta-ketoacyl synthase, N-terminal domain
PF02801	0.00496728873025825	9.80403057678944	0.928199524329884	5	10	Beta-ketoacyl synthase, C-terminal domain
PF00698	0.00496728873025825	9.80403057678944	0.928199524329884	5	10	Acyl transferase domain
PF00975	0.00496728873025825	9.80403057678944	0.928199524329884	5	10	Thioesterase domain
PF00057	0.00689392968022669	2.58107177297148	7.1471363373401	16	77	Low-density lipoprotein receptor domain class A
PF00550	0.00791809843199125	3.84214512952583	2.97023847785563	9	32	Phosphopantetheine attachment site
PF00117	0.00791809843199125	8.16944637479731	1.02101947676287	5	11	Glutamine amidotransferase class-I
PF14237	0.00799218436705773	13.0648148148148	0.649739667030919	4	7	Domain of unknown function (DUF4339)
PF07859	0.00799218436705773	13.0648148148148	0.649739667030919	4	7	alpha/beta hydrolase fold
PF04433	0.0080729856872854	4.90570633263744	1.94921900109276	7	21	SWIRM domain
PF12697	0.00837919978410747	5.88442280945758	1.48511923892781	6	16	Alpha/beta hydrolase family
PF00501	0.0101534737559102	2.59717640849716	6.21893681301022	14	67	AMP-binding enzyme
PF02010	0.0101534737559102	29.3795975017349	0.371279809731953	3	4	REJ domain
PF02690	0.0101534737559102	29.3795975017349	0.371279809731953	3	4	Na+/Pi-cotransporter
PF13738	0.0101534737559102	29.3795975017349	0.371279809731953	3	4	Pyridine nucleotide-disulphide oxidoreductase
PF10296	0.0101534737559102	29.3795975017349	0.371279809731953	3	4	Putative integral membrane protein conserved region (DUF2404)
PF09333	0.0101534737559102	7.00188623051722	1.11383942919586	5	12	ATG C terminal domain
PF02194	0.0101534737559102	7.00188623051722	1.11383942919586	5	12	PXA domain
PF00364	0.0101534737559102	7.00188623051722	1.11383942919586	5	12	Biotin-requiring enzyme
PF00689	0.0147798342930735	6.12621612230716	1.20665938162885	5	13	Cation transporting ATPase, C-terminus
PF00955	0.0147798342930735	6.12621612230716	1.20665938162885	5	13	HCO3- transporter family
PF00122	0.0153921406127423	3.56824512534819	2.78459857298965	8	30	E1-E2 ATPase
PF15409	0.0156963442500206	7.83777777777778	0.835379571896895	4	9	Pleckstrin homology domain
PF13520	0.0156963442500206	5.44513937147711	1.29947933406184	5	14	Amino acid permease
PF00551	0.0156963442500206	5.44513937147711	1.29947933406184	5	14	Formyl transferase
PF08344	0.0156963442500206	14.6887578070784	0.464099762164942	3	5	Transient receptor ion channel II
PF01019	0.0156963442500206	14.6887578070784	0.464099762164942	3	5	Gamma-glutamyltranspeptidase
PF01061	0.0156963442500206	14.6887578070784	0.464099762164942	3	5	ABC-2 type transporter
PF02540	0.0156963442500206	14.6887578070784	0.464099762164942	3	5	NAD synthase
PF03909	0.0156963442500206	14.6887578070784	0.464099762164942	3	5	BSD domain
PF07724	0.0156963442500206	14.6887578070784	0.464099762164942	3	5	AAA domain (Cdc48 subfamily)
PF00487	0.0156963442500206	14.6887578070784	0.464099762164942	3	5	Fatty acid desaturase
PF10431	0.0156963442500206	14.6887578070784	0.464099762164942	3	5	C-terminal, D2-small domain, of ClpB protein
PF10409	0.0156963442500206	14.6887578070784	0.464099762164942	3	5	C2 domain of PTEN tumour-suppressor protein
PF05746	0.0156963442500206	14.6887578070784	0.464099762164942	3	5	DALR anticodon binding domain
PF03137	0.0156963442500206	4.20196701768329	1.85639904865977	6	20	Organic Anion Transporter Polypeptide (OATP) family
PF02138	0.0156963442500206	3.6134490715306	2.4133187632577	7	26	Beige/BEACH domain
PF03153	0.0156963442500206	Inf	0.185639904865977	2	2	Transcription factor IIA, alpha/beta subunit
PF04698	0.0156963442500206	Inf	0.185639904865977	2	2	Rab effector MyRIP/melanophilin C-terminus
PF04794	0.0156963442500206	Inf	0.185639904865977	2	2	YdjC-like protein
PF03404	0.0156963442500206	Inf	0.185639904865977	2	2	Mo-co oxidoreductase dimerisation domain
PF13000	0.0156963442500206	Inf	0.185639904865977	2	2	Acetyl-coenzyme A transporter 1
PF02312	0.0156963442500206	Inf	0.185639904865977	2	2	Core binding factor beta subunit
PF14647	0.0156963442500206	Inf	0.185639904865977	2	2	FAM91 N-terminus
PF14648	0.0156963442500206	Inf	0.185639904865977	2	2	FAM91 C-terminus
PF01062	0.0156963442500206	Inf	0.185639904865977	2	2	Bestrophin, RFP-TM, chloride channel
PF09801	0.0156963442500206	Inf	0.185639904865977	2	2	Integral membrane protein S linking to the trans Golgi network
PF01071	0.0156963442500206	Inf	0.185639904865977	2	2	Phosphoribosylglycinamide synthetase, ATP-grasp (A) domain
PF09992	0.0156963442500206	Inf	0.185639904865977	2	2	Predicted periplasmic protein (DUF2233)
PF13507	0.0156963442500206	Inf	0.185639904865977	2	2	CobB/CobQ-like glutamine amidotransferase domain
PF01382	0.0156963442500206	Inf	0.185639904865977	2	2	Avidin family
PF02784	0.0156963442500206	Inf	0.185639904865977	2	2	Pyridoxal-dependent decarboxylase, pyridoxal binding domain
PF02843	0.0156963442500206	Inf	0.185639904865977	2	2	Phosphoribosylglycinamide synthetase, C domain
PF02844	0.0156963442500206	Inf	0.185639904865977	2	2	Phosphoribosylglycinamide synthetase, N domain
PF08925	0.0156963442500206	Inf	0.185639904865977	2	2	Domain of Unknown Function (DUF1907)
PF01476	0.0156963442500206	Inf	0.185639904865977	2	2	LysM domain
PF00174	0.0156963442500206	Inf	0.185639904865977	2	2	Oxidoreductase molybdopterin binding domain
PF00215	0.0156963442500206	Inf	0.185639904865977	2	2	Orotidine 5'-phosphate decarboxylase / HUMPS family
PF07662	0.0156963442500206	Inf	0.185639904865977	2	2	Na+ dependent nucleoside transporter C-terminus
PF00278	0.0156963442500206	Inf	0.185639904865977	2	2	Pyridoxal-dependent decarboxylase, C-terminal sheet domain
PF00368	0.0156963442500206	Inf	0.185639904865977	2	2	Hydroxymethylglutaryl-coenzyme A reductase
PF01773	0.0156963442500206	Inf	0.185639904865977	2	2	Na+ dependent nucleoside transporter N-terminus
PF07998	0.0156963442500206	Inf	0.185639904865977	2	2	Peptidase family M54
PF01875	0.0156963442500206	Inf	0.185639904865977	2	2	Memo-like protein
PF15024	0.0156963442500206	Inf	0.185639904865977	2	2	Glycosyltransferase family 18
PF11635	0.0156963442500206	Inf	0.185639904865977	2	2	Mediator complex subunit 16
PF06862	0.0156963442500206	Inf	0.185639904865977	2	2	Protein of unknown function (DUF1253)
PF06963	0.0156963442500206	Inf	0.185639904865977	2	2	Ferroportin1 (FPN1)
PF03121	0.0156963442500206	Inf	0.185639904865977	2	2	Herpesviridae UL52/UL70 DNA primase
PF00106	0.01696625669572	2.40519895108882	5.66201709841229	12	61	short chain dehydrogenase
PF00153	0.0171534043713419	2.84900528267955	3.71279809731953	9	40	Mitochondrial carrier protein
PF00226	0.0171534043713419	2.5117252795404	5.01227743138137	11	54	DnaJ domain
PF02149	0.0171534043713419	6.53101851851852	0.928199524329884	4	10	Kinase associated domain 1
PF01545	0.0171534043713419	6.53101851851852	0.928199524329884	4	10	Cation efflux family
PF14844	0.0215650707714421	4.45448227936067	1.48511923892781	5	16	PH domain associated with Beige/BEACH
PF07693	0.0215650707714421	9.79181124219292	0.55691971459793	3	6	KAP family P-loop domain
PF06375	0.0215650707714421	9.79181124219292	0.55691971459793	3	6	Bovine leukaemia virus receptor (BLVR)
PF06421	0.0215650707714421	9.79181124219292	0.55691971459793	3	6	GTP-binding protein LepA C-terminus
PF03024	0.0215650707714421	9.79181124219292	0.55691971459793	3	6	Folate receptor family
PF01237	0.023228151624157	5.59761904761905	1.02101947676287	4	11	Oxysterol-binding protein
PF02883	0.023228151624157	5.59761904761905	1.02101947676287	4	11	Adaptin C-terminal domain
PF12770	0.023228151624157	5.59761904761905	1.02101947676287	4	11	CHAT domain
PF00850	0.023228151624157	5.59761904761905	1.02101947676287	4	11	Histone deacetylase domain
PF00690	0.0263880444596471	4.082985869817	1.5779391913608	5	17	Cation transporter/ATPase, N-terminus
PF07496	0.0310074994080102	4.89756944444444	1.11383942919586	4	12	CW-type Zinc Finger
PF07885	0.0310074994080102	4.89756944444444	1.11383942919586	4	12	Ion channel
PF08016	0.0310074994080102	7.34333795975017	0.649739667030919	3	7	Polycystin cation channel
PF03781	0.0310074994080102	7.34333795975017	0.649739667030919	3	7	Sulfatase-modifying factor enzyme 1
PF01105	0.0310074994080102	7.34333795975017	0.649739667030919	3	7	emp24/gp25L/p24 family/GOLD
PF14845	0.0310074994080102	7.34333795975017	0.649739667030919	3	7	beta-acetyl hexosaminidase like
PF00175	0.0310074994080102	3.76864275404929	1.67075914379379	5	18	Oxidoreductase NAD-binding domain
PF04799	0.0310074994080102	19.5728155339806	0.278459857298965	2	3	fzo-like conserved region
PF04750	0.0310074994080102	19.5728155339806	0.278459857298965	2	3	FAR-17a/AIG1-like protein
PF03473	0.0310074994080102	19.5728155339806	0.278459857298965	2	3	MOSC domain
PF03476	0.0310074994080102	19.5728155339806	0.278459857298965	2	3	MOSC N-terminal beta barrel domain
PF04916	0.0310074994080102	19.5728155339806	0.278459857298965	2	3	Phospholipase B
PF01268	0.0310074994080102	19.5728155339806	0.278459857298965	2	3	Formate--tetrahydrofolate ligase
PF02714	0.0310074994080102	19.5728155339806	0.278459857298965	2	3	Domain of unknown function DUF221
PF13632	0.0310074994080102	19.5728155339806	0.278459857298965	2	3	Glycosyl transferase family group 2
PF07534	0.0310074994080102	19.5728155339806	0.278459857298965	2	3	TLD
PF08926	0.0310074994080102	19.5728155339806	0.278459857298965	2	3	Domain of unknown function (DUF1908)
PF00224	0.0310074994080102	19.5728155339806	0.278459857298965	2	3	Pyruvate kinase, barrel domain
PF02882	0.0310074994080102	19.5728155339806	0.278459857298965	2	3	Tetrahydrofolate dehydrogenase/cyclohydrolase, NAD(P)-binding domain
PF02887	0.0310074994080102	19.5728155339806	0.278459857298965	2	3	Pyruvate kinase, alpha/beta domain
PF12456	0.0310074994080102	19.5728155339806	0.278459857298965	2	3	Inositol phosphatase
PF00262	0.0310074994080102	19.5728155339806	0.278459857298965	2	3	Calreticulin family
PF13967	0.0310074994080102	19.5728155339806	0.278459857298965	2	3	Late exocytosis, associated with Golgi transport
PF00763	0.0310074994080102	19.5728155339806	0.278459857298965	2	3	Tetrahydrofolate dehydrogenase/cyclohydrolase, catalytic domain
PF00821	0.0310074994080102	19.5728155339806	0.278459857298965	2	3	Phosphoenolpyruvate carboxykinase
PF00801	0.0310074994080102	19.5728155339806	0.278459857298965	2	3	PKD domain
PF10415	0.0310074994080102	19.5728155339806	0.278459857298965	2	3	Fumarase C C-terminus
PF04280	0.0310074994080102	19.5728155339806	0.278459857298965	2	3	Tim44-like domain
PF10491	0.0310074994080102	19.5728155339806	0.278459857298965	2	3	NLS-binding and DNA-binding and dimerisation domains of Nrf1
PF11830	0.0310074994080102	19.5728155339806	0.278459857298965	2	3	Domain of unknown function (DUF3350)
PF05686	0.0310074994080102	19.5728155339806	0.278459857298965	2	3	Glycosyl transferase family 90
PF11875	0.0310074994080102	19.5728155339806	0.278459857298965	2	3	Domain of unknown function (DUF3395)
PF05705	0.0310074994080102	19.5728155339806	0.278459857298965	2	3	Eukaryotic protein of unknown function (DUF829)
PF00069	0.0317437934587656	1.40035588759957	34.3433824002057	46	370	Protein kinase domain
PF13385	0.0333439090593831	3.49920579767696	1.76357909622678	5	19	Concanavalin A-like lectin/glucanases superfamily
PF02911	0.0335527866381982	4.35308641975309	1.20665938162885	4	13	Formyl transferase, C-terminal domain
PF00085	0.0360296924367051	2.94012517385257	2.4133187632577	6	26	Thioredoxin
PF13147	0.0383790312695667	5.87425399028452	0.742559619463907	3	8	Amidohydrolase
PF02984	0.0383790312695667	5.87425399028452	0.742559619463907	3	8	Cyclin, C-terminal domain
PF05191	0.0383790312695667	5.87425399028452	0.742559619463907	3	8	Adenylate kinase, active site lid
PF00171	0.0394607983613607	3.26569376882094	1.85639904865977	5	20	Aldehyde dehydrogenase family
PF06650	0.0394607983613607	3.26569376882094	1.85639904865977	5	20	Protein of unknown function (DUF1162)
PF01477	0.0408636372208496	2.79992052453805	2.50613871569069	6	27	PLAT/LH2 domain
PF14497	0.0408636372208496	3.9175	1.29947933406184	4	14	Glutathione S-transferase, C-terminal domain
PF01602	0.0408636372208496	3.9175	1.29947933406184	4	14	Adaptin N terminal region
PF00702	0.0408636372208496	3.9175	1.29947933406184	4	14	haloacid dehalogenase-like hydrolase
PF05729	0.0408636372208496	3.9175	1.29947933406184	4	14	NACHT domain
PF14604	0.0414842270975891	2.08700554912609	5.29073728868034	10	57	Variant SH3 domain
PF00233	0.0430349400660394	2.30689824676389	3.89843800218551	8	42	3'5'-cyclic nucleotide phosphodiesterase
PF00664	0.0447491689748703	2.15259624373247	4.64099762164942	9	50	ABC transporter transmembrane region
PF00083	0.0457190640351228	2.10119462419114	4.73381757408241	9	51	Sugar (and other) transporter
PF02434	0.0457190640351228	4.89486467730743	0.835379571896895	3	9	Fringe-like
PF00183	0.0457190640351228	4.89486467730743	0.835379571896895	3	9	Hsp90 protein
PF00292	0.0457190640351228	4.89486467730743	0.835379571896895	3	9	'Paired box' domain
PF11629	0.0457190640351228	4.89486467730743	0.835379571896895	3	9	C terminal SARAH domain of Mst1
PF05679	0.0457190640351228	4.89486467730743	0.835379571896895	3	9	Chondroitin N-acetylgalactosaminyltransferase
PF13561	0.0457190640351228	3.56111111111111	1.39229928649483	4	15	Enoyl-(Acyl carrier protein) reductase
PF12695	0.0457190640351228	3.56111111111111	1.39229928649483	4	15	Alpha/beta hydrolase family
PF00530	0.0457190640351228	2.36575240563434	3.34151828758758	7	36	Scavenger receptor cysteine-rich domain
PF03370	0.0457190640351228	9.78571428571429	0.371279809731953	2	4	Putative phosphatase regulatory subunit
PF04893	0.0457190640351228	9.78571428571429	0.371279809731953	2	4	Yip1 domain
PF08336	0.0457190640351228	9.78571428571429	0.371279809731953	2	4	Prolyl 4-Hydroxylase alpha-subunit, N-terminal region
PF09742	0.0457190640351228	9.78571428571429	0.371279809731953	2	4	Dyggve-Melchior-Clausen syndrome protein
PF08373	0.0457190640351228	9.78571428571429	0.371279809731953	2	4	RAP domain
PF04987	0.0457190640351228	9.78571428571429	0.371279809731953	2	4	Phosphatidylinositolglycan class N (PIG-N)
PF02485	0.0457190640351228	9.78571428571429	0.371279809731953	2	4	Core-2/I-Branching enzyme
PF02516	0.0457190640351228	9.78571428571429	0.371279809731953	2	4	Oligosaccharyl transferase STT3 subunit
PF01434	0.0457190640351228	9.78571428571429	0.371279809731953	2	4	Peptidase family M41
PF06292	0.0457190640351228	9.78571428571429	0.371279809731953	2	4	Domain of Unknown Function (DUF1041)
PF13793	0.0457190640351228	9.78571428571429	0.371279809731953	2	4	N-terminal domain of ribose phosphate pyrophosphokinase
PF00206	0.0457190640351228	9.78571428571429	0.371279809731953	2	4	Lyase
PF06350	0.0457190640351228	9.78571428571429	0.371279809731953	2	4	Hormone-sensitive lipase (HSL) N-terminus
PF06480	0.0457190640351228	9.78571428571429	0.371279809731953	2	4	FtsH Extracellular
PF06472	0.0457190640351228	9.78571428571429	0.371279809731953	2	4	ABC transporter transmembrane region 2
PF00723	0.0457190640351228	9.78571428571429	0.371279809731953	2	4	Glycosyl hydrolases family 15
PF10269	0.0457190640351228	9.78571428571429	0.371279809731953	2	4	Transmembrane Fragile-X-F protein
PF10441	0.0457190640351228	9.78571428571429	0.371279809731953	2	4	Urb2/Npa2 family
PF12710	0.0474334018075134	2.88108572129338	2.04203895352574	5	22	haloacid dehalogenase-like hydrolase

## Sheet: WT-spe_over
KEGGID	fdr_adjusted P-value	OddsRatio	ExpCount	Count	Size	Term
PF01094	4.1610219230594e-22	31.7632664674918	4.2009384842836	32	41	Receptor family ligand binding region
PF00003	1.45174635006062e-19	46.2892857142857	3.17631934177541	26	31	7 transmembrane sweet-taste receptor of 3 GCPR
PF07562	6.85760209985323e-10	57.3981657179001	1.53692871376229	13	15	Nine Cysteines Domain of family 3 GPCR
PF00092	9.27711986747655e-09	4.59107743433696	9.9388056823295	33	97	von Willebrand factor type A domain
PF00001	3.03452908614829e-08	5.07717569786535	7.88956739731311	28	77	7 transmembrane receptor (rhodopsin family)
PF00067	5.31778533274758e-08	10.0239272880998	3.27878125602623	17	32	Cytochrome P450
PF00094	5.5568110800617e-08	6.89072543617998	4.91817188403934	21	48	von Willebrand factor type D domain
PF00045	1.15728527755608e-07	16.3936026023313	2.04923828501639	13	20	Hemopexin
PF00413	1.9582116151102e-07	12.363417721519	2.45908594201967	14	24	Matrixin
PF00090	2.17611943441012e-07	5.36492009782572	6.25017676929999	23	61	Thrombospondin type 1 domain
PF01471	5.39771003882898e-07	15.122990789236	1.94677637076557	12	19	Putative peptidoglycan binding domain
PF00014	1.12124668947603e-06	13.2316687737042	2.04923828501639	12	20	Kunitz/Bovine pancreatic trypsin inhibitor domain
PF05375	1.37004349027029e-06	70.4262295081967	0.922157228257376	8	9	Pacifastin inhibitor (LCMII)
PF00008	4.39610361696951e-06	3.19360082866967	12.3978916243492	32	121	EGF-like domain
PF00868	5.06176845321087e-06	35.2105926860025	1.0246191425082	8	10	Transglutaminase family
PF00927	5.06176845321087e-06	35.2105926860025	1.0246191425082	8	10	Transglutaminase family, C-terminal ig like domain
PF01607	1.12037493298262e-05	4.22324163439866	6.66002442630327	21	65	Chitin binding Peritrophin-A domain
PF03067	3.53760663512126e-05	30.7898550724638	0.922157228257376	7	9	Chitin binding domain
PF01582	6.69352486424191e-05	6.03455507839808	3.27878125602623	13	32	TIR domain
PF01841	7.35915761138733e-05	8.80871212121212	2.04923828501639	10	20	Transglutaminase-like superfamily
PF00704	7.35915761138733e-05	8.80871212121212	2.04923828501639	10	20	Glycosyl hydrolases family 18
PF01661	7.35915761138733e-05	7.45663054570193	2.45908594201967	11	24	Macro domain
PF00188	8.05663038397027e-05	20.5250997689561	1.0246191425082	7	10	Cysteine-rich secretory protein family
PF09172	8.05663038397027e-05	20.5250997689561	1.0246191425082	7	10	Domain of unknown function (DUF1943)
PF00089	0.000123056074564721	4.94005063291139	3.99601465578196	14	39	Trypsin
PF08725	0.000173025193269727	15.3927221172023	1.12708105675902	7	11	Integrin beta cytoplasmic domain
PF00305	0.000173025193269727	15.3927221172023	1.12708105675902	7	11	Lipoxygenase
PF07965	0.000173025193269727	15.3927221172023	1.12708105675902	7	11	Integrin beta tail domain
PF00093	0.000203558664968102	4.57346460384435	4.2009384842836	14	41	von Willebrand factor type C domain
PF01477	0.000210749954251433	6.0572094125079	2.76647168477213	11	27	PLAT/LH2 domain
PF01347	0.000331105112874547	12.31329552615	1.22954297100983	7	12	Lipoprotein amino terminal region
PF00362	0.000331105112874547	12.31329552615	1.22954297100983	7	12	Integrin, beta chain
PF07527	0.000339958271206895	43.9332913782253	0.614771485504917	5	6	Hairy Orange
PF07645	0.000348234521117342	2.46934750552961	13.627434595359	29	133	Calcium-binding EGF domain
PF01400	0.000597785786282422	10.2603444654484	1.33200488526065	7	13	Astacin (Peptidase family M12A)
PF02210	0.000784569158589383	2.64020765994031	10.246191425082	23	100	Laminin G domain
PF00059	0.00128653299364532	5.65754844524561	2.35662402776885	9	23	Lectin C-type domain
PF10569	0.00153206900281793	6.39779892238909	1.94677637076557	8	19	Alpha-macro-globulin thiol-ester bond-forming region
PF12003	0.00156773759248013	10.5476070528967	1.12708105675902	6	11	Domain of unknown function (DUF3497)
PF08686	0.00173199038062809	5.28	2.45908594201967	9	24	PLAC (protease and lacunin) domain
PF13855	0.0017991491164963	2.14075777576108	15.7791347946262	30	154	Leucine rich repeat
PF03188	0.00205485459739936	14.6423327040067	0.819695314006556	5	8	Eukaryotic cytochrome b561
PF13306	0.00205485459739936	5.86422866750736	2.04923828501639	8	20	Leucine rich repeats (6 copies)
PF01757	0.00208600143403685	35.1245283018868	0.512309571254098	4	5	Acyltransferase family
PF12662	0.00295164316276632	4.19131794131794	3.17631934177541	10	31	Complement Clr-like EGF-like
PF13895	0.00301163596022533	3.52288242730721	4.30340039853442	12	42	Immunoglobulin domain
PF00266	0.00325741800255799	6.15444234404537	1.74185254226393	7	17	Aminotransferase class-V
PF01171	0.00325741800255799	10.9809628697294	0.922157228257376	5	9	PP-loop family
PF00207	0.00325741800255799	5.02576112412178	2.25416211351803	8	22	Alpha-2-macroglobulin family
PF07677	0.00325741800255799	5.02576112412178	2.25416211351803	8	22	A-macroglobulin receptor
PF07678	0.00325741800255799	5.02576112412178	2.25416211351803	8	22	A-macroglobulin complement component
PF07703	0.00325741800255799	5.02576112412178	2.25416211351803	8	22	Alpha-2-macroglobulin family N-terminal region
PF01835	0.00325741800255799	5.02576112412178	2.25416211351803	8	22	MG2 domain
PF05986	0.00325741800255799	4.39905362776025	2.76647168477213	9	27	ADAM-TS Spacer 1
PF01421	0.00325741800255799	4.39905362776025	2.76647168477213	9	27	Reprolysin (M12B) family zinc metalloprotease
PF02221	0.00325741800255799	7.53292551277438	1.33200488526065	6	13	ML domain
PF06083	0.00325741800255799	Inf	0.307385742752459	3	3	Interleukin-17
PF00229	0.00325741800255799	Inf	0.307385742752459	3	3	TNF(Tumour Necrosis Factor) family
PF13913	0.00325741800255799	Inf	0.307385742752459	3	3	zinc-finger of a C2HC-type
PF00365	0.00325741800255799	Inf	0.307385742752459	3	3	Phosphofructokinase
PF14651	0.00401452291100331	17.5610062893082	0.614771485504917	4	6	Lipocalin / cytosolic fatty-acid binding protein family
PF00042	0.00401452291100331	17.5610062893082	0.614771485504917	4	6	Globin
PF07452	0.00401452291100331	17.5610062893082	0.614771485504917	4	6	CHRD domain
PF00028	0.00407513434147408	2.102946978664	13.3200488526065	25	130	Cadherin domain
PF00050	0.00466146582547764	6.59083753148615	1.43446679951147	6	14	Kazal-type serine protease inhibitor domain
PF00084	0.00486207978175909	3.33879364802753	4.09847657003278	11	40	Sushi domain (SCR repeat)
PF04664	0.00493851740970083	8.784140969163	1.0246191425082	5	10	Opioid growth factor receptor (OGFr) conserved region
PF06119	0.0051958025182821	5.1279668136946	1.94677637076557	7	19	Nidogen-like
PF00054	0.00544795117038597	3.51969696969697	3.58616699877869	10	35	Laminin G domain
PF00097	0.00604605965917356	2.41697179209197	8.09449122581475	17	79	Zinc finger, C3HC4 type (RING finger)
PF12947	0.00606416678620726	3.76980621901758	3.07385742752459	9	30	EGF domain
PF13857	0.0064854129721833	3.3840811965812	3.6886289130295	10	36	Ankyrin repeats (many copies)
PF00530	0.0064854129721833	3.3840811965812	3.6886289130295	10	36	Scavenger receptor cysteine-rich domain
PF06448	0.00721640368055386	11.706498951782	0.717233399755737	4	7	Domain of Unknown Function (DUF1081)
PF01413	0.00721640368055386	7.31959303545207	1.12708105675902	5	11	C-terminal tandem repeated domain in type 4 procollagen
PF00876	0.00721640368055386	7.31959303545207	1.12708105675902	5	11	Innexin
PF10613	0.00721640368055386	7.31959303545207	1.12708105675902	5	11	Ligated ion channel L-glutamate- and glycine-binding site
PF00431	0.00725741269312626	2.72541489714165	5.63540528379508	13	55	CUB domain
PF00002	0.0075903442774417	3.02513029058749	4.40586231278524	11	43	7 transmembrane receptor (Secretin family)
PF00041	0.00842004490724417	1.75706413096332	20.3899209359131	33	199	Fibronectin type III domain
PF07699	0.0086964432805851	2.77962605629117	5.12309571254098	12	50	GCC2 and GCC3
PF05960	0.0086964432805851	26.3268384663733	0.409847657003278	3	4	Bacterial protein of unknown function (DUF885)
PF01549	0.0086964432805851	26.3268384663733	0.409847657003278	3	4	ShK domain-like
PF03098	0.00966560908139155	3.70186500298666	2.76647168477213	8	27	Animal haem peroxidase
PF08385	0.0102914678438997	2.84677269518041	4.61078614128688	11	45	Dynein heavy chain, N-terminal region 1
PF07648	0.0103693477658715	3.03335074886799	3.99601465578196	10	39	Kazal-type serine protease inhibitor domain
PF01067	0.0107171697957452	4.79230593084497	1.74185254226393	6	17	Calpain large subunit, domain III
PF01391	0.0107171697957452	4.79230593084497	1.74185254226393	6	17	Collagen triple helix repeat (20 copies)
PF00648	0.0107171697957452	4.79230593084497	1.74185254226393	6	17	Calpain family cysteine protease
PF06668	0.0110750520476472	8.77924528301887	0.819695314006556	4	8	Inter-alpha-trypsin inhibitor heavy chain C-terminus
PF00191	0.0142840765636222	5.4889081183134	1.33200488526065	5	13	Annexin
PF00685	0.0148034173862889	3.61844397494347	2.45908594201967	7	24	Sulfotransferase domain
PF01436	0.0148034173862889	2.93080967402734	3.6886289130295	9	36	NHL repeat
PF00151	0.0148034173862889	7.02289308176101	0.922157228257376	4	9	Lipase
PF00264	0.0148034173862889	7.02289308176101	0.922157228257376	4	9	Common central domain of tyrosinase
PF00683	0.0148034173862889	7.02289308176101	0.922157228257376	4	9	TB domain
PF03435	0.0148034173862889	13.1624764299183	0.512309571254098	3	5	Saccharopine dehydrogenase
PF13091	0.0148034173862889	13.1624764299183	0.512309571254098	3	5	PLD-like domain
PF02317	0.0148034173862889	13.1624764299183	0.512309571254098	3	5	NAD/NADP octopine/nopaline dehydrogenase, alpha-helical domain
PF14691	0.0148034173862889	13.1624764299183	0.512309571254098	3	5	Dihydroprymidine dehydrogenase domain II, 4Fe-4S cluster
PF01180	0.0148034173862889	13.1624764299183	0.512309571254098	3	5	Dihydroorotate dehydrogenase
PF00120	0.0148034173862889	13.1624764299183	0.512309571254098	3	5	Glutamine synthetase, catalytic domain
PF00210	0.0148034173862889	13.1624764299183	0.512309571254098	3	5	Ferritin-like domain
PF06818	0.0148034173862889	13.1624764299183	0.512309571254098	3	5	Fez1
PF04991	0.0148034173862889	4.05444681263321	1.94677637076557	6	19	LicD family
PF01562	0.0148034173862889	4.05444681263321	1.94677637076557	6	19	Reprolysin family propeptide
PF08742	0.0148034173862889	4.87867981260052	1.43446679951147	5	14	C8 domain
PF07679	0.0148034173862889	1.60559440559441	22.6440830494311	34	221	Immunoglobulin I-set domain
PF09412	0.0148034173862889	Inf	0.204923828501639	2	2	Endoribonuclease XendoU
PF08165	0.0148034173862889	Inf	0.204923828501639	2	2	FerA (NUC095) domain
PF08150	0.0148034173862889	Inf	0.204923828501639	2	2	FerB (NUC096) domain
PF08151	0.0148034173862889	Inf	0.204923828501639	2	2	FerI (NUC094) domain
PF03407	0.0148034173862889	Inf	0.204923828501639	2	2	Nucleotide-diphospho-sugar transferase
PF03452	0.0148034173862889	Inf	0.204923828501639	2	2	Anp1
PF08445	0.0148034173862889	Inf	0.204923828501639	2	2	FR47-like protein
PF14566	0.0148034173862889	Inf	0.204923828501639	2	2	Inositol hexakisphosphate
PF14643	0.0148034173862889	Inf	0.204923828501639	2	2	Domain of unknown function (DUF4455)
PF01195	0.0148034173862889	Inf	0.204923828501639	2	2	Peptidyl-tRNA hydrolase
PF02578	0.0148034173862889	Inf	0.204923828501639	2	2	Multi-copper polyphenol oxidoreductase laccase
PF14886	0.0148034173862889	Inf	0.204923828501639	2	2	FAM183A and FAM183B related
PF12335	0.0148034173862889	Inf	0.204923828501639	2	2	Myotubularin protein
PF06247	0.0148034173862889	Inf	0.204923828501639	2	2	Plasmodium ookinete surface protein Pvs28
PF01630	0.0148034173862889	Inf	0.204923828501639	2	2	Hyaluronidase
PF13918	0.0148034173862889	Inf	0.204923828501639	2	2	PLD-like domain
PF00361	0.0148034173862889	Inf	0.204923828501639	2	2	NADH-Ubiquinone/plastoquinone (complex I), various chains
PF00614	0.0148034173862889	Inf	0.204923828501639	2	2	Phospholipase D Active site motif
PF00710	0.0148034173862889	Inf	0.204923828501639	2	2	Asparaginase
PF06809	0.0148034173862889	Inf	0.204923828501639	2	2	Neural proliferation differentiation control-1 protein (NPDC1)
PF00811	0.0148034173862889	Inf	0.204923828501639	2	2	Ependymin
PF02494	0.0150065264550219	3.41717426310999	2.56154785627049	7	25	HYR domain
PF00664	0.0152989673341857	2.48091096101204	5.12309571254098	11	50	ABC transporter transmembrane region
PF00643	0.0208699198331551	2.24590472604029	6.04525294079835	12	59	B-box zinc finger
PF12796	0.021331237426659	1.47270578121642	30.8410361894967	43	301	Ankyrin repeats (3 copies)
PF14670	0.0224223624483152	2.00025908227302	8.29941505431638	15	81	Coagulation Factor Xa inhibitory site
PF12336	0.0224223624483152	8.77435575109994	0.614771485504917	3	6	SOX transcription factor
PF00324	0.0224223624483152	8.77435575109994	0.614771485504917	3	6	Amino acid permease
PF00452	0.0224223624483152	8.77435575109994	0.614771485504917	3	6	Apoptosis regulator proteins, Bcl-2 family
PF08266	0.0224223624483152	2.05318565400844	7.58218165456065	14	74	Cadherin-like
PF00168	0.0227211788747436	1.8188336783989	11.373272481841	19	111	C2 domain
PF08246	0.0257832528240832	5.01563342318059	1.12708105675902	4	11	Cathepsin propeptide inhibitor domain (I29)
PF00024	0.0257832528240832	2.92837639151439	2.86893359902295	7	28	PAN domain
PF00335	0.0257832528240832	2.92837639151439	2.86893359902295	7	28	Tetraspanin family
PF08477	0.0257832528240832	3.29352959697733	2.25416211351803	6	22	Miro-like protein
PF00644	0.0262879502243051	2.4719834384858	4.2009384842836	9	41	Poly(ADP-ribose) polymerase catalytic domain
PF00071	0.0273654705736928	1.87754964089565	9.32403419682458	16	91	Ras family
PF00102	0.030941118719556	2.25394975394975	5.02063379829016	10	49	Protein-tyrosine phosphatase
PF00630	0.0313544530328643	2.51035849396505	3.6886289130295	8	36	Filamin/ABP280 repeat
PF08127	0.0313544530328643	6.58029541169076	0.717233399755737	3	7	Peptidase family C1 propeptide
PF02140	0.0313544530328643	6.58029541169076	0.717233399755737	3	7	Galactose binding lectin domain
PF02174	0.0313544530328643	6.58029541169076	0.717233399755737	3	7	PTB domain (IRS-1 type)
PF01057	0.0313544530328643	6.58029541169076	0.717233399755737	3	7	Parvovirus non-structural protein NS1
PF03807	0.0313544530328643	6.58029541169076	0.717233399755737	3	7	NADP oxidoreductase coenzyme F420-dependent
PF00086	0.0313544530328643	6.58029541169076	0.717233399755737	3	7	Thyroglobulin type-1 repeat
PF02782	0.0313544530328643	6.58029541169076	0.717233399755737	3	7	FGGY family of carbohydrate kinases, C-terminal domain
PF07657	0.0313544530328643	6.58029541169076	0.717233399755737	3	7	N terminus of Notch ligand
PF00370	0.0313544530328643	6.58029541169076	0.717233399755737	3	7	FGGY family of carbohydrate kinases, N-terminal domain
PF00580	0.0313544530328643	6.58029541169076	0.717233399755737	3	7	UvrD/REP helicase N-terminal domain
PF03351	0.0313544530328643	4.38836477987421	1.22954297100983	4	12	DOMON domain
PF03455	0.0313544530328643	4.38836477987421	1.22954297100983	4	12	dDENN domain
PF02793	0.0313544530328643	4.38836477987421	1.22954297100983	4	12	Hormone receptor domain
PF00112	0.0313544530328643	4.38836477987421	1.22954297100983	4	12	Papain family cysteine protease
PF04641	0.0321568214951014	17.5402010050251	0.307385742752459	2	3	Rtf2 RING-finger
PF01212	0.0321568214951014	17.5402010050251	0.307385742752459	2	3	Beta-eliminating lyase
PF00341	0.0321568214951014	17.5402010050251	0.307385742752459	2	3	PDGF/VEGF domain
PF06468	0.0321568214951014	17.5402010050251	0.307385742752459	2	3	Spondin_N
PF05529	0.0321568214951014	17.5402010050251	0.307385742752459	2	3	B-cell receptor-associated protein 31-like
PF00060	0.0388793263278862	2.34266498528794	3.89355274153114	8	38	Ligand-gated ion channel
PF00497	0.0388793263278862	2.34266498528794	3.89355274153114	8	38	Bacterial extracellular solute-binding proteins, family 3
PF07684	0.0409446488839355	3.13517036770655	1.94677637076557	5	19	NOTCH protein
PF06816	0.0409446488839355	3.13517036770655	1.94677637076557	5	19	NOTCH protein
PF11936	0.0409446488839355	3.13517036770655	1.94677637076557	5	19	Domain of unknown function (DUF3454)
PF14707	0.0419170088143936	5.26385920804525	0.819695314006556	3	8	C-terminal region of aryl-sulfatase
PF00110	0.0419170088143936	5.26385920804525	0.819695314006556	3	8	wnt family
PF00194	0.0419170088143936	5.26385920804525	0.819695314006556	3	8	Eukaryotic-type carbonic anhydrase
PF10242	0.0419170088143936	5.26385920804525	0.819695314006556	3	8	Lipoma HMGIC fusion partner-like protein
PF00822	0.0419170088143936	5.26385920804525	0.819695314006556	3	8	PMP-22/EMP/MP20/Claudin family
PF07525	0.0424806725167359	2.13716429363117	4.7132480555377	9	46	SOCS box
PF08441	0.0478345475755478	3.51018867924528	1.43446679951147	4	14	Integrin alpha
PF13517	0.0478345475755478	3.51018867924528	1.43446679951147	4	14	Repeat domain in Vibrio, Colwellia, Bradyrhizobium and Shewanella
PF01370	0.0478345475755478	3.51018867924528	1.43446679951147	4	14	NAD dependent epimerase/dehydratase family
PF01826	0.0478345475755478	3.51018867924528	1.43446679951147	4	14	Trypsin Inhibitor like cysteine rich domain
PF00057	0.0483156954740187	1.78572699240987	7.88956739731311	13	77	Low-density lipoprotein receptor domain class A

## Sheet: LuxWT>Apo
KEGGID	fdr_adjusted P-value	OddsRatio	ExpCount	Count	Size	Term
PF03173	5.36153849013271e-07	124.951298701299	0.0919843157421097	5	9	Putative carbohydrate binding domain
PF02838	5.36153849013271e-07	124.951298701299	0.0919843157421097	5	9	Glycosyl hydrolase family 20, domain 2
PF00092	1.53766834889926e-06	11.8113091105454	0.991386514109404	10	97	von Willebrand factor type A domain
PF07731	2.60610135960992e-06	198.658064516129	0.0613228771614064	4	6	Multicopper oxidase
PF07732	2.60610135960992e-06	198.658064516129	0.0613228771614064	4	6	Multicopper oxidase
PF00728	2.72451094077434e-06	55.515873015873	0.143086713376615	5	14	Glycosyl hydrolase family 20, catalytic domain
PF13290	4.30889217065292e-06	132.430107526882	0.0715433566883075	4	7	Chitobiase/beta-hexosaminidase C-terminal domain
PF04664	2.208551751817e-05	66.2021505376344	0.102204795269011	4	10	Opioid growth factor receptor (OGFr) conserved region
PF00394	3.88219762475555e-05	296.096153846154	0.0408819181076043	3	4	Multicopper oxidase
PF01588	8.66926865145146e-05	148.038461538462	0.0511023976345054	3	5	Putative tRNA binding domain
PF08487	0.000100317314043394	36.0985337243402	0.153307192903516	4	15	Vault protein inter-alpha-trypsin domain
PF08022	0.000132371017191711	98.6858974358974	0.0613228771614064	3	6	FAD-binding domain
PF08030	0.000132371017191711	98.6858974358974	0.0613228771614064	3	6	Ferric reductase NAD binding domain
PF06448	0.000199254597147701	74.0096153846154	0.0715433566883075	3	7	Domain of Unknown Function (DUF1081)
PF00579	0.000199254597147701	74.0096153846154	0.0715433566883075	3	7	tRNA synthetases class I (W and Y)
PF00644	0.000306062143966026	13.8546176046176	0.419039660602944	5	41	Poly(ADP-ribose) polymerase catalytic domain
PF13519	0.000395075615577107	20.888285229202	0.235071029118725	4	23	von Willebrand factor type A domain
PF01661	0.000444202044637141	19.8425806451613	0.245291508645626	4	24	Macro domain
PF09172	0.000527283464331191	42.282967032967	0.102204795269011	3	10	Domain of unknown function (DUF1943)
PF03712	0.000621454170785379	36.9951923076923	0.112425274795912	3	11	Copper type II ascorbate-dependent monooxygenase, C-terminal domain
PF01082	0.000621454170785379	36.9951923076923	0.112425274795912	3	11	Copper type II ascorbate-dependent monooxygenase, N-terminal domain
PF01794	0.000621454170785379	36.9951923076923	0.112425274795912	3	11	Ferric reductase like transmembrane component
PF03351	0.000723707993041891	32.8824786324786	0.122645754322813	3	12	DOMON domain
PF01347	0.000723707993041891	32.8824786324786	0.122645754322813	3	12	Lipoprotein amino terminal region
PF00688	0.000723707993041891	32.8824786324786	0.122645754322813	3	12	TGF-beta propeptide
PF00629	0.000756166333914577	15.2575682382134	0.306614385807032	4	30	MAM domain
PF02221	0.000864604197039053	29.5923076923077	0.132866233849714	3	13	ML domain
PF01273	0.00284838719380933	65.3715498938429	0.0511023976345054	2	5	LBP / BPI / CETP family, N-terminal domain
PF02886	0.00284838719380933	65.3715498938429	0.0511023976345054	2	5	LBP / BPI / CETP family, C-terminal domain
PF01704	0.00284838719380933	65.3715498938429	0.0511023976345054	2	5	UTP--glucose-1-phosphate uridylyltransferase
PF02212	0.00385809127605071	49.0254777070064	0.0613228771614064	2	6	Dynamin GTPase effector domain
PF01031	0.00385809127605071	49.0254777070064	0.0613228771614064	2	6	Dynamin central region
PF00405	0.00385809127605071	49.0254777070064	0.0613228771614064	2	6	Transferrin
PF14845	0.00520730262854874	39.2178343949045	0.0715433566883075	2	7	beta-acetyl hexosaminidase like
PF03098	0.0061420805920711	12.3189102564103	0.275952947226329	3	27	Animal haem peroxidase
PF00151	0.00788048537564172	28.0090991810737	0.0919843157421097	2	9	Lipase
PF12736	0.00788048537564172	28.0090991810737	0.0919843157421097	2	9	Cell-cycle sustaining, positive selection,
PF03142	0.00788048537564172	28.0090991810737	0.0919843157421097	2	9	Chitin synthase
PF00019	0.00953380663813868	24.5063694267516	0.102204795269011	2	10	Transforming growth factor beta like domain
PF00795	0.0134517333816929	19.6025477707006	0.122645754322813	2	12	Carbon-nitrogen hydrolase
PF00089	0.0149819248327182	8.20619658119658	0.398598701549142	3	39	Trypsin
PF02198	0.0150394214974896	17.819339895773	0.132866233849714	2	13	Sterile alpha motif (SAM)/Pointed domain
PF00057	0.0155844199306456	5.41758727353071	0.786976923571383	4	77	Low-density lipoprotein receptor domain class A
PF08742	0.0161984958539569	16.3333333333333	0.143086713376615	2	14	C8 domain
PF00178	0.0161984958539569	16.3333333333333	0.143086713376615	2	14	Ets-domain
PF14113	0.0161984958539569	Inf	0.0102204795269011	1	1	Domain of unknown function (DUF4285)
PF03265	0.0161984958539569	Inf	0.0102204795269011	1	1	Deoxyribonuclease II
PF01041	0.0161984958539569	Inf	0.0102204795269011	1	1	DegT/DnrJ/EryC1/StrS aminotransferase family
PF13535	0.0161984958539569	Inf	0.0102204795269011	1	1	ATP-grasp domain
PF00184	0.0161984958539569	Inf	0.0102204795269011	1	1	Neurohypophysial hormones, C-terminal Domain
PF06454	0.0161984958539569	Inf	0.0102204795269011	1	1	Protein of unknown function (DUF1084)
PF04188	0.0161984958539569	Inf	0.0102204795269011	1	1	Mannosyltransferase (PIG-V))
PF00853	0.0161984958539569	Inf	0.0102204795269011	1	1	Runt domain
PF00094	0.0201396810117736	6.56111111111111	0.490583017291252	3	48	von Willebrand factor type D domain
PF00102	0.0209080312547738	6.4180602006689	0.500803496818153	3	49	Protein-tyrosine phosphatase
PF01753	0.0213984683381753	12.2468152866242	0.183968631484219	2	18	MYND finger
PF10569	0.0233403003371542	11.5256650430873	0.19418911101112	2	19	Alpha-macro-globulin thiol-ester bond-forming region
PF00704	0.0253174000958912	10.8846426043878	0.204409590538021	2	20	Glycosyl hydrolases family 18
PF04571	0.0255317309906468	97.4493670886076	0.0204409590538021	1	2	lipin, N-terminal conserved region
PF04832	0.0255317309906468	97.4493670886076	0.0204409590538021	1	2	SOUL heme-binding protein
PF02244	0.0255317309906468	97.4493670886076	0.0204409590538021	1	2	Carboxypeptidase activation peptide
PF03632	0.0255317309906468	97.4493670886076	0.0204409590538021	1	2	Glycosyl hydrolase family 65 central catalytic domain
PF02423	0.0255317309906468	97.4493670886076	0.0204409590538021	1	2	Ornithine cyclodeaminase/mu-crystallin family
PF14830	0.0255317309906468	97.4493670886076	0.0204409590538021	1	2	Haemocyanin beta-sandwich
PF00207	0.0255317309906468	9.79490445859873	0.224850549591824	2	22	Alpha-2-macroglobulin family
PF07677	0.0255317309906468	9.79490445859873	0.224850549591824	2	22	A-macroglobulin receptor
PF07678	0.0255317309906468	9.79490445859873	0.224850549591824	2	22	A-macroglobulin complement component
PF07703	0.0255317309906468	9.79490445859873	0.224850549591824	2	22	Alpha-2-macroglobulin family N-terminal region
PF01835	0.0255317309906468	9.79490445859873	0.224850549591824	2	22	MG2 domain
PF01607	0.032685759747228	4.75682382133995	0.66433116924857	3	65	Chitin binding Peritrophin-A domain
PF09696	0.032685759747228	48.7215189873418	0.0306614385807032	1	3	Ctf8
PF14701	0.032685759747228	48.7215189873418	0.0306614385807032	1	3	glucanotransferase domain of human glycogen debranching enzyme
PF14702	0.032685759747228	48.7215189873418	0.0306614385807032	1	3	central domain of human glycogen debranching enzyme
PF06202	0.032685759747228	48.7215189873418	0.0306614385807032	1	3	Amylo-alpha-1,6-glucosidase
PF00396	0.032685759747228	48.7215189873418	0.0306614385807032	1	3	Granulin
PF00605	0.032685759747228	48.7215189873418	0.0306614385807032	1	3	Interferon regulatory factor transcription factor
PF04083	0.032685759747228	48.7215189873418	0.0306614385807032	1	3	Partial alpha/beta-hydrolase lipase region
PF10401	0.032685759747228	48.7215189873418	0.0306614385807032	1	3	Interferon-regulatory factor 3
PF00350	0.0398265082253068	6.99272065514104	0.306614385807032	2	30	Dynamin family
PF01549	0.0412452817109785	32.4789029535865	0.0408819181076043	1	4	ShK domain-like
PF00355	0.0412452817109785	32.4789029535865	0.0408819181076043	1	4	Rieske [2Fe-2S] domain
PF00561	0.0412452817109785	32.4789029535865	0.0408819181076043	1	4	alpha/beta hydrolase fold
PF01582	0.0426566035095417	6.52569002123142	0.327055344860834	2	32	TIR domain
PF00001	0.0442648365701721	3.98232848232848	0.786976923571383	3	77	7 transmembrane receptor (rhodopsin family)
