# Supplementary material for: Persistent Interactions with Bacterial Symbionts Direct Mature-Host Cell Morphology and Gene Expression in the Squid-Vibrio Symbiosis
Source: mSystems. 2018 Oct 2;3(5):e00165-18. doi: 10.1128/mSystems.00165-18 (PMC6172772; doi:10.1128/mSystems.00165-18)
Supplement: TABLE S5 [file sys005182266st5.xlsx]

## Sheet: Feuil1
Gene name	Primer F	Primer R	Amplicon size (bp)	qRT-PCR efficiency (%)	Best BLAST hit (nr)	Species (BLAST nr)	e-value (nr)	sequence Octopus	e-value (Octopus)	isogroup number
Alkaline phosphatase 1	TTGTAGAAGGTGGCCGAATC	GTCCTCGACGTTCACCAAAT	122	96.0	alkaline phosphatase	Euprymna scolopes	2e-112	Ocbimv22016731m.p	2e-133	comp30131_c0
Atrial natriuretic peptide-converting enzyme	AGAAGCGTGCGTGTTATGTG	AGATGGCAGACAAGCAGGTT	111	97.7	atrial natriuretic peptide-converting enzyme-like	Octopus bimaculoides	1e-35	Ocbimv22037124m.p	4e-40	comp135933_c0_seq2
Cathepsin L	GGTGGCAGTTGTCACTTTGA	GACGGGACCAACAGTTCCTA	117	95.2	cathepsin L1-like	Biomphalaria glabrata	3e-107	Ocbimv22009826m.p	6e-127	comp136803_c1_seq1
Chitinase	CACCAGCACCACGAGTAAAA	GGACTTGAATGACCCGTGTT	130	94.7	chitinase 3	Hyriopsis cumingii	2e-103	Ocbimv22014957m.p	3e-195	comp73950_c0_seq1
Chitotriosidase	CCAACTGGTCGCAGTACAGA	CGTCCGTTCCTTTTAAGCTG	111	98.1	chitotriosidase-1	Tupaia chinensis	3e-123	Ocbimv22014912m.p	0.0	comp131815_c0_seq1
Chorion peroxidase	CCTCGAGTGGTTTCCATGAT	CCGATTTCACCTTGTCCCTA	213	97.3	Chorion peroxidase	Crassostrea gigas	2e-161	Ocbimv22033455m.p	1e-147	comp128489_c0_seq3
Copper oxidase	AGTTTCACACCCGAAGCAAT	CAGCGATAAGAATCCCGAAC	151	95.9	Copper oxidase (laccase)	Crassostrea gigas	0.0	Ocbimv22012783m.p	0.0	comp139071_c0_seq2
Epoxide Hydrolase	CCAGGCATTGGAAAAGATGT	TCAAGGTAGGCGTCTTTGCT	225	97.2	Epoxide hydrolase 4	Esox lucius	1e-99	Ocbimv22003705m.p	9e-151	comp51365_c0_seq1
Golden goal	AACCACTGAAAACGCCATTC	ACTGGAAGAGCAGCGTGATT	168	98.0	uncharacterized protein	Aplysia californica	1e-120	Ocbimv22020891m.p	8e-139	comp141405_c0_seq2
Hemocyanin	GCAGCAGTCCTTATGGTATGTC	TTTGTTGATCTCGCAGTTGG	158	96.8	Hemocyanin	Euprymna scolopes	0.0	Ocbimv22020623m.p	0.0	comp136541_c0 / KF647897.1 / KF647898.1
Inositol monophosphatase	ACAACCCGATTCAAGAGCGT	ATGCGCTCCGAACTCAGAAT	131	98.3	inositol monophosphatase 1-like	Metaseiulus occidentalis	5e-94	Ocbimv22033943m.p	6e-142	comp96844_c0_seq2
Lectin receptor	AGGCCTTATTCTCTTCCGGA	ACGTGTTAGTGCCAACCTGA	160	98.1	C-type lectin	Littorina littorea	2e-10	Ocbimv22010447m.p	3e-10	comp107488_c0_seq1
Memo	TTATTGCGGTGCCTGTTCAG	GCCATAAAGTCGTGCATGGT	103	99.8	protein MEMO1-like	Crassostrea gigas	6e-140	Ocbimv22024121m.p	2e-174	comp95816_c0_seq2
Methionine Sulfoxide reductase	AACCCAAGGTATGCGTCAAG	AAAGTGGGGACGGGTAAAAT	174	98.3	mitochondrial peptide methionine sulfoxide reductase	Aplysia californica	8e-94	Ocbimv22012788m.p	5e-98	comp117267_c0_seq3
Mucin	CCGATGTTTAGTGGGTGTGA	ATTTCCGGTGTCGTTACCTC	179	94.7	insect intestinal mucin 4	Helicoverpa armigera	3e-25	Ocbimv22032979m.p	2e-12	comp80277_c0_seq1
Multidrog resistance protein	TCATCGAAGCCGAGAAAAGT	GGACCACCAACTTAGCCAGA	161	98.2	multidrug resistance-associated protein 1	Crassostrea gigas	0.0	Ocbimv22033411m.p	0.0	comp132859_c1_seq1
Na-K-Ca exchanger	TCCAGTTCAGTTGGAAGCAA	ACGATCGAGCAGAACATTCC	125	99.2	sodium/potassium/calcium exchanger 2-like	Crassostrea gigas	1e-93	Ocbimv22025141m.p	7e-156	comp133084_c0_seq1
NO synthase	ATGCCAATGCTTACCAAACC	GAACATGAGACTGCGACGAA	162	98.0	nitric oxide synthase	Crassostrea gigas	2e-84	Ocbimv22021840m.p	5e-56	comp87993_c0_seq1
Organic anion transporter	TGACCCTCAATGGGTAGGAG	AAGCATTCTCGTGCACCTCT	155	92.3	solute carrier organic anion transporter family member	Crassostrea gigas	7e-170	Ocbimv22038282m.p	0.0	comp115635_c0_seq1
Oxalate:formate antiport	GGGAAGACGGAGAAAGTTCC	TTATGACAGCGAGCATCAGC	127	98.2	oxalate:formate antiporter-like	Biomphalaria glabrata	2e-114	Ocbimv22027795m.p	8e-99	comp84772_c0_seq
Prestin	AGACTTTCTTGCCGGACTCA	GGAGACGTGCCGAATATCAT	144	101.9	Prestin	Crassostrea gigas	0.0	Ocbimv22039140m.p	0.0	comp140269_c1_seq1
Sialin	TTCCTCCCATTTCACCAAAG	ATCAAGCACTCAGCACTCCA	154	96.3	Sialin	Crassostrea gigas	2e-139	Ocbimv22001378m.p	0.0	comp135733_c0_seq1
Cadherin	TCGATGGAGATGACCAGATG	CCCACCAGACGATTTGAAGT	143	96.6	Protocadherin Fat 4	Crassostrea gigas	9e-29	Ocbimv22003696m.p	6e-23	comp112542_c0_seq1
Chitin synthase	CAACGGAGCCGAAACATTAT	GAACGTATCTGGTGCATAGGTG	134	99.4	chitin synthase 1-like	Crassostrea gigas	1e-153	Ocbimv22028568m.p	8e-165	comp122324_c0_seq1
Duox	ACGTCTACTCCCAGCGAAGA	CAATCCCTGCTCCGACTAAA	199	101.0	Dual oxidase	Crassostrea gigas	0.0	Ocbimv22029326m.p	0.0	comp136846_c0_seq2
Fad oxidoreductase	ACCATCCACAGGAGTTACGG	CGCGTGCAAAAGACTTCATA	119	95.5	hypothetical protein LOTGIDRAFT_159383	Lottia gigantea	0.0	-	-	comp142285_c3_seq4
Ferritin	TTTGACACACTGGCCTTGAC	TCTTGTAATCCCGCAGCTCT	175	97.3	Ferritin 4	Ruditapes decussatus		Ocbimv22010880m.p	1e-20	comp143132_c4_seq10
GSTomega	ATCATGCTTTACCCGTGGAT	CATCGGCAACTGTAGGAACA	151	97.8	probable glutathione S-transferase	Aplysia californica	2e-84	Ocbimv22019327m.p	2e-96	comp96401_c0_seq1
LBP1	AGACCTCCGTTTGTCGCCATAGTT	TGGTTATCAGCTTTCAGGCCACCT	144	98.2	lipopolysaccharide binding protein 1	Euprymna scolopes	0.0	Ocbimv22030371m.p	1e-58	comp135965_c0
LBP3	AGGGAGAGGTCTTCTGGCTTT	ACAACTGGGAAGCGACCATT	108	100.3	lipopolysaccharide binding protein 3	Euprymna scolopes	0.0	Ocbimv22016941m.p	1e-97	comp143095_c0
Matrix metalloproteinase	AAAGACCTTGGTGGGGATCT	GGCCATGAGACATTTTCGAT	112	95.9	matrix metalloproteinase-1	Haliotis rufescens	2e-72	Ocbimv22031750m.p	5e-84	comp131309_c0_seq1
40S ribosomal protein S19	AATCTCGGCGTCCTTGAGAA	GCATCAATTGCACGACGAGT	103	97.8	housekeeping gene
Serine Hydroxymethyl transferase	GTCCTGGTGACAAGAGTGCAATGA	TTCCAGCAGAAAGGCACGATAGGT	148	97.7	housekeeping gene
				#DIV/0!
