# Supplementary material for: Persistent Interactions with Bacterial Symbionts Direct Mature-Host Cell Morphology and Gene Expression in the Squid-Vibrio Symbiosis
Source: mSystems. 2018 Oct 2;3(5):e00165-18. doi: 10.1128/mSystems.00165-18 (PMC6172772; doi:10.1128/mSystems.00165-18)
Supplement: TABLE S6 [file sys005182266st6.xlsx]

## Sheet: Feuil1
atrial natriuretic peptide-converting enzyme							organic anion transporter							oxalate:formate antiporter							Multidrug resistance protein							Prestin							Memo							Inositol monophosphatase							Lectin receptor
	Df	Sum Sq	Mean Sq	F	value	Pr(>F)		Df	Sum Sq	Mean Sq	F	value	Pr(>F)		Df	Sum Sq	Mean Sq	F	value	Pr(>F)		Df	Sum Sq	Mean Sq	F	value	Pr(>F)		Df	Sum Sq	Mean Sq	F	value	Pr(>F)		Df	Sum Sq	Mean Sq	F	value	Pr(>F)		Df	Sum Sq	Mean Sq	F	value	Pr(>F)
infection	1	234.29	234.29	853.10	< 2e-16	***	infection	1	17.863	17.863	207.01	2.68e-13	***	infection	1	116.76	116.76	592.38	< 2e-16	***	infection	1	65.96	65.96	1103.7	< 2e-16	***	infection	1	27.764	27.764	401.187	< 2e-16	***	infection	1	3.173	3.173	99.702	5.06e-10	***	infection	1	99.92	99.92	1132.9	< 2e-16	***	infection
time	2	10.09	5.04	18.37	1.45e-05	***	time	2	3.582	1.791	20.76	5.84e-06	***	time	2	19.73	9.87	50.06	2.73e-09	***	time	2	13.47	6.73	112.7	6.33e-13	***	time	2	2.809	1.404	20.292	6.94e-06	***	time	2	0.040	0.020	0.624	0.54412		time	2	29.76	14.88	168.7	7.36e-15	***	time
infection:time	2	12.45	6.22	22.66	2.97e-06	***	infection:time	2	5.055	2.527	29.29	3.63e-07	***	infection:time	2	24.70	12.35	62.66	2.97e-10	***	infection:time	2	17.24	8.62	144.2	4.22e-14	***	infection:time	2	1.149	0.575	8.304	0.00182	**	infection:time	2	0.388	0.194	6.095	0.00724	**	infection:time	2	33.35	16.67	189.0	2.05e-15	***	infection:time
Residuals	24	6.59	0.27				Residuals	24	2.071	0.086				Residuals	24	4.73	0.20				Residuals	24	1.43	0.06				Residuals	24	1.661	0.069				Residuals	24	0.764	0.032				Residuals	24	2.12	0.09				Residuals
$infection							$infection							$infection							$infection							$infection							$infection							$infection							$infection
	diff	lwr	upr	p adj				diff	lwr	upr	p adj				diff	lwr	upr	p adj				diff	lwr	upr	p adj				diff	lwr	upr	p adj				diff	lwr	upr	p adj				diff	lwr	upr	p adj
WT-Apo	-5.589185	-5.98413	-5.19424	0.0			WT-Apo	-1.543283	-1.764663	-1.321904	0.0			WT-Apo	-3.945556	-4.280133	-3.61098	0.0			WT-Apo	-2.965553	-3.14979	-2.781315	0.0			WT-Apo	-1.92403	-2.122286	-1.725774	0.0			WT-Apo	-0.6504834	-0.7849371	-0.5160297	0.0			WT-Apo	-3.650047	-3.873865	-3.426228	0.0			WT-Apo
$time							$time							$time							$time							$time														$time
	diff	lwr	upr	p adj				diff	lwr	upr	p adj				diff	lwr	upr	p adj				diff	lwr	upr	p adj				diff	lwr	upr	p adj											diff	lwr	upr	p adj
23hpd-11hpd	-0.3320446	-0.9173234	0.2532342	0.3483955			23hpd-11hpd	-0.06678251	-0.3948501	0.261285	0.8680062			23hpd-11hpd	-0.7512189	-1.2470363	-0.2554016	0.0025224			23hpd-11hpd	-0.1377527	-0.4107787	0.1352733	0.4307993			23hpd-11hpd	-0.7406804	-1.0344808	-0.44688000	0.0000048										23hpd-11hpd	-0.09296756	-0.4246499	0.2387148	0.7657937
2hpd-11hpd	1.0300516	0.4447727	1.6153304	0.0005480			2hpd-11hpd	0.69735107	0.3692835	1.025419	0.0000550			2hpd-11hpd	1.2171726	0.7213552	1.7129900	0.0000072			2hpd-11hpd	1.3473703	1.0743443	1.6203963	0.0000000			2hpd-11hpd	-0.2711866	-0.5649870	0.02261378	0.0743119										2hpd-11hpd	2.06474309	1.7330608	2.3964254	0.0000000
2hpd-23hpd	1.3620962	0.7768173	1.9473750	0.0000157			2hpd-23hpd	0.76413359	0.4360660	1.092201	0.0000155			2hpd-23hpd	1.9683915	1.4725742	2.4642089	0.0000000			2hpd-23hpd	1.4851230	1.2120970	1.7581490	0.0000000			2hpd-23hpd	0.4694938	0.1756934	0.76329416	0.0015097										2hpd-23hpd	2.15771065	1.8260283	2.4893930	0.0000000
$`infection:time`							$`infection:time`							$`infection:time`							$`infection:time`							$`infection:time`							$`infection:time`							$`infection:time`							$`infection:time`
	diff	lwr	upr	p adj				diff	lwr	upr	p adj				diff	lwr	upr	p adj				diff	lwr	upr	p adj				diff	lwr	upr	p adj				diff	lwr	upr	p adj				diff	lwr	upr	p adj
WT:11hpd-Apo:11hpd	-6.2679525	-7.292753	-5.2431524	0.0000000			WT:11hpd-Apo:11hpd	-2.17682471	-2.7512580	-1.60239143	0.0000000			WT:11hpd-Apo:11hpd	-4.6230329	-5.491189	-3.7548763	0.0000000			WT:11hpd-Apo:11hpd	-3.91223027	-4.3902880	-3.4341726	0.0000000			WT:11hpd-Apo:11hpd	-1.845632554	-2.3600654	-1.33119974	0.0000000			WT:11hpd-Apo:11hpd	-0.94715575	-1.29603470	-0.59827681	0.0000002			WT:11hpd-Apo:11hpd	-5.07620179	-5.6569644	-4.4954392	0.0000000			WT:11hpd-Apo:11hpd
Apo:23hpd-Apo:11hpd	-0.1090664	-1.133866	0.9157337	0.9994171			Apo:23hpd-Apo:11hpd	-0.12065493	-0.6950882	0.45377834	0.9857539			Apo:23hpd-Apo:11hpd	-0.1873996	-1.055556	0.6807570	0.9839118			Apo:23hpd-Apo:11hpd	-0.01471574	-0.4927734	0.4633420	0.9999987			Apo:23hpd-Apo:11hpd	-0.444566239	-0.9589991	0.06986658	0.1183611			Apo:23hpd-Apo:11hpd	-0.24402323	-0.59290217	0.10485572	0.2909304			Apo:23hpd-Apo:11hpd	-0.02857794	-0.6093405	0.5521847	0.9999870			Apo:23hpd-Apo:11hpd
WT:23hpd-Apo:11hpd	-6.8229753	-7.847775	-5.7981752	0.0000000			WT:23hpd-Apo:11hpd	-2.18973480	-2.7641681	-1.61530153	0.0000000			WT:23hpd-Apo:11hpd	-5.9380711	-6.806228	-5.0699146	0.0000000			WT:23hpd-Apo:11hpd	-4.17301999	-4.6510777	-3.6949623	0.0000000			WT:23hpd-Apo:11hpd	-2.882427070	-3.3968599	-2.36799425	0.0000000			WT:23hpd-Apo:11hpd	-0.85379562	-1.20267457	-0.50491668	0.0000012			WT:23hpd-Apo:11hpd	-5.23355898	-5.8143216	-4.6527964	0.0000000			WT:23hpd-Apo:11hpd
Apo:2hpd-Apo:11hpd	-0.2110778	-1.235878	0.8137223	0.9869487			Apo:2hpd-Apo:11hpd	-0.19908870	-0.7735220	0.37534457	0.8877656			Apo:2hpd-Apo:11hpd	-0.3628614	-1.231018	0.5052952	0.7862061			Apo:2hpd-Apo:11hpd	-0.19568314	-0.6737409	0.2823746	0.8001096			Apo:2hpd-Apo:11hpd	-0.449704109	-0.9641369	0.06472871	0.1114501			Apo:2hpd-Apo:11hpd	-0.27269120	-0.62157015	0.07618774	0.1901709			Apo:2hpd-Apo:11hpd	-0.13887915	-0.7196418	0.4418835	0.9748104			Apo:2hpd-Apo:11hpd
WT:2hpd-Apo:11hpd	-3.9967716	-5.021572	-2.9719715	0.0000000			WT:2hpd-Apo:11hpd	-0.58303386	-1.1574671	-0.00860059	0.0452370			WT:2hpd-Apo:11hpd	-1.8258263	-2.693983	-0.9576697	0.0000136			WT:2hpd-Apo:11hpd	-1.02180654	-1.4998642	-0.5437488	0.0000106			WT:2hpd-Apo:11hpd	-1.938301636	-2.4527345	-1.42386882	0.0000000			WT:2hpd-Apo:11hpd	-0.66721328	-1.01609223	-0.31833434	0.0000564			WT:2hpd-Apo:11hpd	-0.80783646	-1.3885991	-0.2270739	0.0029859			WT:2hpd-Apo:11hpd
Apo:23hpd-WT:11hpd	6.1588861	5.134086	7.1836862	0.0000000			Apo:23hpd-WT:11hpd	2.05616977	1.4817365	2.63060304	0.0000000			Apo:23hpd-WT:11hpd	4.4356333	3.567477	5.3037898	0.0000000			Apo:23hpd-WT:11hpd	3.89751453	3.4194568	4.3755722	0.0000000			Apo:23hpd-WT:11hpd	1.401066315	0.8866335	1.91549913	0.0000002			Apo:23hpd-WT:11hpd	0.70313253	0.35425358	1.05201147	0.0000261			Apo:23hpd-WT:11hpd	5.04762385	4.4668612	5.6283865	0.0000000			Apo:23hpd-WT:11hpd
WT:23hpd-WT:11hpd	-0.5550228	-1.579823	0.4697773	0.5604178			WT:23hpd-WT:11hpd	-0.01291009	-0.5873434	0.56152318	0.9999997			WT:23hpd-WT:11hpd	-1.3150382	-2.183195	-0.4468817	0.0011655			WT:23hpd-WT:11hpd	-0.26078973	-0.7388474	0.2172680	0.5529558			WT:23hpd-WT:11hpd	-1.036794517	-1.5512273	-0.52236170	0.0000261			WT:23hpd-WT:11hpd	0.09336013	-0.25551882	0.44223908	0.9594106			WT:23hpd-WT:11hpd	-0.15735718	-0.7381198	0.4234054	0.9572602			WT:23hpd-WT:11hpd
Apo:2hpd-WT:11hpd	6.0568747	5.032075	7.0816748	0.0000000			Apo:2hpd-WT:11hpd	1.97773601	1.4033027	2.55216928	0.0000000			Apo:2hpd-WT:11hpd	4.2601715	3.392015	5.1283281	0.0000000			Apo:2hpd-WT:11hpd	3.71654712	3.2384894	4.1946048	0.0000000			Apo:2hpd-WT:11hpd	1.395928444	0.8814956	1.91036126	0.0000002			Apo:2hpd-WT:11hpd	0.67446455	0.32558560	1.02334350	0.0000483			Apo:2hpd-WT:11hpd	4.93732264	4.3565600	5.5180852	0.0000000			Apo:2hpd-WT:11hpd
WT:2hpd-WT:11hpd	2.2711809	1.246381	3.2959810	0.0000060			WT:2hpd-WT:11hpd	1.59379084	1.0193576	2.16822412	0.0000001			WT:2hpd-WT:11hpd	2.7972066	1.929050	3.6653632	0.0000000			WT:2hpd-WT:11hpd	2.89042373	2.4123660	3.3684814	0.0000000			WT:2hpd-WT:11hpd	-0.092669083	-0.6071019	0.42176374	0.9929015			WT:2hpd-WT:11hpd	0.27994247	-0.06893647	0.62882142	0.1694688			WT:2hpd-WT:11hpd	4.26836534	3.6876027	4.8491279	0.0000000			WT:2hpd-WT:11hpd
WT:23hpd-Apo:23hpd	-6.7139089	-7.738709	-5.6891089	0.0000000			WT:23hpd-Apo:23hpd	-2.06907986	-2.6435131	-1.49464659	0.0000000			WT:23hpd-Apo:23hpd	-5.7506715	-6.618828	-4.8825149	0.0000000			WT:23hpd-Apo:23hpd	-4.15830426	-4.6363620	-3.6802465	0.0000000			WT:23hpd-Apo:23hpd	-2.437860832	-2.9522937	-1.92342801	0.0000000			WT:23hpd-Apo:23hpd	-0.60977240	-0.95865134	-0.26089345	0.0001964			WT:23hpd-Apo:23hpd	-5.20498103	-5.7857436	-4.6242184	0.0000000			WT:23hpd-Apo:23hpd
Apo:2hpd-Apo:23hpd	-0.1020114	-1.126811	0.9227887	0.9995790			Apo:2hpd-Apo:23hpd	-0.07843376	-0.6528670	0.49599951	0.9980650			Apo:2hpd-Apo:23hpd	-0.1754618	-1.043618	0.6926948	0.9880127			Apo:2hpd-Apo:23hpd	-0.18096741	-0.6590251	0.2970903	0.8462426			Apo:2hpd-Apo:23hpd	-0.005137871	-0.5195707	0.50929495	1.0000000			Apo:2hpd-Apo:23hpd	-0.02866798	-0.37754692	0.32021097	0.9998353			Apo:2hpd-Apo:23hpd	-0.11030121	-0.6910638	0.4704614	0.9909556			Apo:2hpd-Apo:23hpd
WT:2hpd-Apo:23hpd	-3.8877052	-4.912505	-2.8629051	0.0000000			WT:2hpd-Apo:23hpd	-0.46237893	-1.0368122	0.11205434	0.1670798			WT:2hpd-Apo:23hpd	-1.6384267	-2.506583	-0.7702701	0.0000682			WT:2hpd-Apo:23hpd	-1.00709080	-1.4851485	-0.5290331	0.0000133			WT:2hpd-Apo:23hpd	-1.493735398	-2.0081682	-0.97930258	0.0000001			WT:2hpd-Apo:23hpd	-0.42319005	-0.77206900	-0.07431111	0.0112312			WT:2hpd-Apo:23hpd	-0.77925851	-1.3600211	-0.1984959	0.0043254			WT:2hpd-Apo:23hpd
Apo:2hpd-WT:23hpd	6.6118975	5.587097	7.6366976	0.0000000			Apo:2hpd-WT:23hpd	1.99064610	1.4162128	2.56507937	0.0000000			Apo:2hpd-WT:23hpd	5.5752098	4.707053	6.4433663	0.0000000			Apo:2hpd-WT:23hpd	3.97733685	3.4992791	4.4553946	0.0000000			Apo:2hpd-WT:23hpd	2.432722961	1.9182901	2.94715578	0.0000000			Apo:2hpd-WT:23hpd	0.58110442	0.23222547	0.92998337	0.0003677			Apo:2hpd-WT:23hpd	5.09467982	4.5139172	5.6754424	0.0000000			Apo:2hpd-WT:23hpd
WT:2hpd-WT:23hpd	2.8262037	1.801404	3.8510038	0.0000001			WT:2hpd-WT:23hpd	1.60670094	1.0322677	2.18113421	0.0000001			WT:2hpd-WT:23hpd	4.1122448	3.244088	4.9804014	0.0000000			WT:2hpd-WT:23hpd	3.15121346	2.6731557	3.6292712	0.0000000			WT:2hpd-WT:23hpd	0.944125434	0.4296926	1.45855825	0.0001010			WT:2hpd-WT:23hpd	0.18658234	-0.16229660	0.53546129	0.5733324			WT:2hpd-WT:23hpd	4.42572252	3.8449599	5.0064851	0.0000000			WT:2hpd-WT:23hpd
WT:2hpd-Apo:2hpd	-3.7856938	-4.810494	-2.7608938	0.0000000			WT:2hpd-Apo:2hpd	-0.38394516	-0.9583784	0.19048811	0.3369482			WT:2hpd-Apo:2hpd	-1.4629649	-2.331122	-0.5948084	0.0003168			WT:2hpd-Apo:2hpd	-0.82612339	-1.3041811	-0.3480657	0.0002282			WT:2hpd-Apo:2hpd	-1.488597527	-2.0030303	-0.97416471	0.0000001			WT:2hpd-Apo:2hpd	-0.39452208	-0.74340102	-0.04564313	0.0202964			WT:2hpd-Apo:2hpd	-0.66895730	-1.2497199	-0.0881947	0.0174714			WT:2hpd-Apo:2hpd
							value	Pr(>F)
[truncated: 97 more columns]
